# Supplementary material for: Single-Cell Proteomic Characterization of Drug-Resistant Prostate Cancer Cells Reveals Molecular Signatures Associated with Morphological Changes
Source: Mol Cell Proteomics. 2025 Mar 14;24(4):100949. doi: 10.1016/j.mcpro.2025.100949 (PMC12008537; doi:10.1016/j.mcpro.2025.100949)
Supplement: Supplemental Tables [file mmc1.xlsx]

## Sheet: Read Me
Supplementary tables
Table S1	timsTOF HT instrument assessment. Performance evaluation of the timsTOF HT platform, including identified and quantified protein groups, the number of unique peptides, and the protein sequence coverage.
Table S2	FAIMS-Ascend instrument assessment. Performance evaluation of the FAIMS-Ascend platform, including identified and quantified protein groups, the number of unique peptides, and the protein sequence coverage.
Table S3	Identified proteins and their log2-transformed abundances. A list of all proteins identified in single-cell proteomic analysis, reported with log2-transformed abundances per single cell.
Table S4	Significantly expressed proteins among the clusters. List of proteins that are significantly upregulated or downregulated among the identified DRC sub-clusters from single-cell proteomics data.
Table S5	Reactome enrichment pathways in each cluster. Pathway enrichment analysis of the identified proteomic clusters, based on Reactome database annotations in String database. Pathways are ranked based on statistical significance (FDR values).
Table S6	Significantly regulated proteins between parental PC3 cells and drug-resistant cells. Differentially expressed proteins between parental PC3 cells and DRCs, with fold-change, p-values, and FDR.
Table S7	Quantified proteins (normalized and imputed). Normalized and imputed proteomic quantification data to facilitate direct comparison with scRNA-seq data. The Width-adjustment normalization method was applied to ensure better alignment of measurement scales between single-cell proteomics and transcriptomics.
Table S8	Quantified transcript genes (normalized and imputed). Normalized and imputed transcriptomic data from scRNA-seq experiments, prepared for comparison with SCP dataset in Table S7.

## Sheet: Table S1 
Protein Groups	Protein Descriptions	Protein Names	# of Unique Peptides	Sequence coverage	0p12ng_HS_01	0p12ng_HS_02	0p12ng_HS_03	0p25ng_HS_01	0p25ng_HS_02	0p25ng_HS_03	0p5ng_HS_01	0p5ng_HS_02	0p5ng_HS_03	1ng_HS_01	1ng_HS_02	1ng_HS_03	10ng_HS_01	10ng_HS_02	10ng_HS_03	50ng_01	50ng_02	50ng_03	100ng_01	100ng_02	100ng_03	200ng_01	200ng_02	200ng_03	400ng_01	400ng_02	400ng_03
A0A024RBG1;Q9NZJ9	Diphosphoinositol polyphosphate phosphohydrolase NUDT4B;Diphosphoinositol polyphosphate phosphohydrolase 2	NUD4B_HUMAN;NUDT4_HUMAN	1	0.077	NaN	NaN	NaN	NaN	NaN	NaN	NaN	NaN	NaN	NaN	NaN	NaN	36.3827	NaN	NaN	71.1065	72.3868	31.4869	56.0606	95.1857	76.1326	157.086	150.258	187.827	198.825	192.143	111.529
A0A087WXM9	Meiosis-specific kinetochore protein	MEIKN_HUMAN	1	0.0634262	NaN	NaN	NaN	NaN	NaN	NaN	NaN	NaN	NaN	NaN	NaN	NaN	NaN	NaN	NaN	NaN	NaN	NaN	239.848	175.611	209.379	232.811	NaN	458.551	344.282	NaN	NaN
A0A0A6YYK7	T cell receptor alpha variable 19	TVA19_HUMAN	1	0.00940442	NaN	NaN	NaN	NaN	NaN	NaN	NaN	NaN	NaN	NaN	NaN	NaN	1.09937	2.02918	0.660121	2.77118	NaN	1.37678	1.34786	2.09862	3.02267	6.71355	1.90863	6.27793	5.62828	4.90908	3.18886
A0A0B4J2D5;P0DPI2	Glutamine amidotransferase-like class 1 domain-containing protein 3B, mitochondrial;Glutamine amidotransferase-like class 1 domain-containing protein 3A, mitochondrial	GAL3B_HUMAN;GAL3A_HUMAN	9	0.597	NaN	NaN	NaN	NaN	NaN	NaN	4.46181	2.87189	1.67561	5.6081	7.42264	13.2584	33.8442	44.9192	31.3899	73.1962	75.3734	75.4515	169.831	162.163	170.639	296.857	299.878	306.87	479.163	435.934	431.404
A0A0J9YWL9	Putative testis-expressed protein 13C	TX13C_HUMAN	1	0.0276788	NaN	NaN	NaN	NaN	NaN	NaN	NaN	NaN	NaN	NaN	NaN	NaN	NaN	NaN	NaN	NaN	224.816	NaN	NaN	NaN	NaN	NaN	NaN	NaN	NaN	NaN	NaN
A0A3B3IU46;Q9BTL3	RNA guanine-N7 methyltransferase-activating subunit-like protein;RNA guanine-N7 methyltransferase activating subunit	RMACL_HUMAN;RAMAC_HUMAN	1	0.127	NaN	NaN	NaN	NaN	NaN	NaN	NaN	NaN	NaN	NaN	NaN	NaN	NaN	NaN	NaN	NaN	54.6096	NaN	90.6122	96.1705	124.411	141.201	135.716	154.996	157.481	152.229	110.172
A0A590UK83	Small integral membrane protein 45	SMI45_HUMAN	1	0.0222128	NaN	NaN	NaN	NaN	NaN	NaN	NaN	NaN	NaN	NaN	NaN	NaN	NaN	NaN	NaN	2.04055	NaN	NaN	NaN	43.1306	NaN	24.1913	NaN	26.6138	19.5598	NaN	NaN
A0A5B9;P01850;P0DSE2;P0DTU4	T cell receptor beta constant 2;T cell receptor beta constant 1;M1-specific T cell receptor beta chain;T cell receptor beta chain MC.7.G5	TRBC2_HUMAN;TRBC1_HUMAN;TRBR1_HUMAN;TRBR2_HUMAN	1	0.079	NaN	NaN	NaN	NaN	NaN	NaN	NaN	NaN	NaN	NaN	NaN	NaN	NaN	NaN	NaN	NaN	7.33224	NaN	41.7499	12.9346	18.766	35.4053	44.3612	43.8174	40.572	36.4274	58.2498
A0A804HLA8;P63218	Guanine nucleotide-binding protein G(I)/G(S)/G(O) subunit gamma-5B;Guanine nucleotide-binding protein G(I)/G(S)/G(O) subunit gamma-5	GBG5B_HUMAN;GBG5_HUMAN	1	0.397	NaN	NaN	NaN	NaN	NaN	NaN	NaN	NaN	NaN	6.66874	NaN	NaN	44.1545	38.573	44.8789	57.0326	63.4034	53.1738	116.102	109.188	128.574	127.455	178.734	138.993	256.965	201.224	209.819
A0AV96	RNA-binding protein 47	RBM47_HUMAN	15	0.384	NaN	NaN	NaN	NaN	NaN	NaN	NaN	NaN	NaN	1.14941	6.09526	2.16974	51.1382	48.9655	48.4372	72.3406	70.7883	65.7116	132.491	141.729	161.824	231.663	219.307	219.973	320.625	270.534	279.168
A0AVT1	Ubiquitin-like modifier-activating enzyme 6	UBA6_HUMAN	43	0.577	NaN	NaN	NaN	NaN	NaN	NaN	14.6406	3.33515	4.49865	13.467	17.8108	9.67391	125.091	161.836	150.252	214.476	204.161	225.253	440.948	443.259	457.634	704.015	732.864	733.145	973.803	911.92	932.993
A0FGR8	Extended synaptotagmin-2	ESYT2_HUMAN	23	0.36	NaN	NaN	NaN	NaN	NaN	NaN	NaN	7.90744	4.85791	NaN	NaN	7.23665	52.4636	76.1975	56.2124	63.8198	74.6817	69.0155	162.369	161.986	180.831	278.229	279.534	271.561	418.232	338.531	339.138
A0MZ66	Shootin-1	SHOT1_HUMAN	21	0.403	NaN	NaN	NaN	NaN	3.00796	NaN	NaN	NaN	NaN	NaN	NaN	NaN	93.423	137.236	137.561	262.276	264.699	292.085	510.249	504.03	529.044	856.047	833.899	841.841	1115.75	1015.3	1057.63
A0PJW6	Transmembrane protein 223	TM223_HUMAN	2	0.173	NaN	NaN	NaN	NaN	NaN	NaN	NaN	NaN	NaN	NaN	NaN	NaN	NaN	NaN	NaN	55.2004	47.7247	63.8069	18.4662	16.8175	239.582	434.001	441.025	370.686	435.413	537.562	283.785
A0PJZ3	Glucoside xylosyltransferase 2	GXLT2_HUMAN	1	0.0687101	NaN	NaN	NaN	NaN	NaN	NaN	NaN	NaN	NaN	NaN	NaN	NaN	NaN	NaN	NaN	NaN	NaN	NaN	NaN	NaN	NaN	24.5617	22.306	27.0538	49.2217	42.5928	78.3375
A1KXE4	Myelin-associated neurite-outgrowth inhibitor	F168B_HUMAN	1	0.092	NaN	NaN	NaN	NaN	NaN	NaN	NaN	NaN	NaN	NaN	NaN	NaN	8.80641	NaN	NaN	44.3345	43.2289	36.4632	97.8587	69.445	99.121	144.986	154.372	144.218	199.492	196.73	155.221
A1L0T0	Acetolactate synthase-like protein	ILVBL_HUMAN	19	0.465	4.18798	NaN	NaN	NaN	NaN	2.2672	NaN	1.58475	1.28254	7.71081	5.70328	5.49103	33.9452	37.3079	33.2991	45.0544	33.1927	34.1837	87.5723	79.0048	88.989	144.349	140.625	157.934	205.585	193.84	185.18
A1L390	Pleckstrin homology domain-containing family G member 3	PKHG3_HUMAN	1	0.0370189	NaN	NaN	NaN	NaN	NaN	NaN	NaN	NaN	NaN	NaN	NaN	NaN	NaN	NaN	NaN	562.964	277.266	NaN	1056.97	962.912	NaN	167.247	187.479	120.838	218.885	241.518	250.956
A1X283	SH3 and PX domain-containing protein 2B	SPD2B_HUMAN	4	0.065	NaN	NaN	NaN	NaN	NaN	NaN	NaN	NaN	NaN	NaN	NaN	NaN	NaN	NaN	NaN	188.888	187.383	230.884	123.893	497.642	354.981	99.2015	153.79	210.554	150.267	793.348	162.613
A2RRH5	WD repeat-containing protein 27	WDR27_HUMAN	1	0.015	0.903837	NaN	NaN	NaN	NaN	2.75067	NaN	1.67655	NaN	NaN	NaN	NaN	NaN	NaN	NaN	13.8933	NaN	NaN	52.7697	NaN	NaN	NaN	NaN	NaN	NaN	NaN	NaN
A2RRP1	Neuroblastoma-amplified sequence	NBAS_HUMAN	22	0.151	NaN	NaN	NaN	NaN	NaN	NaN	NaN	NaN	NaN	NaN	NaN	NaN	NaN	26.9236	19.5585	63.9895	53.8138	62.5245	61.0457	60.438	79.924	243.566	213.147	227.098	384.228	311.339	332.238
A3KMH1	von Willebrand factor A domain-containing protein 8	VWA8_HUMAN	33	0.231	NaN	NaN	NaN	NaN	NaN	NaN	NaN	7.4291	NaN	NaN	2.86926	NaN	55.5415	43.3261	29.0649	76.7445	66.8833	43.2663	127.142	132.496	139.246	206.042	234.518	161.201	209.761	247.963	286.491
A3KN83	Protein strawberry notch homolog 1	SBNO1_HUMAN	15	0.192	NaN	NaN	NaN	NaN	NaN	NaN	NaN	NaN	NaN	NaN	NaN	NaN	42.8888	31.4222	NaN	41.8248	44.3492	46.0695	88.7792	97.6492	98.5364	77.9788	154.997	165.829	229.567	198.601	215.192
A4D161	Protein FAM221A	F221A_HUMAN	1	0.0820015	NaN	NaN	NaN	NaN	NaN	NaN	NaN	NaN	NaN	NaN	NaN	NaN	NaN	NaN	NaN	NaN	NaN	26.0165	NaN	32.6325	32.6245	71.0364	NaN	55.783	69.4268	62.6568	NaN
A4D1E9	GTP-binding protein 10	GTPBA_HUMAN	7	0.251	NaN	NaN	NaN	NaN	NaN	NaN	NaN	NaN	NaN	NaN	NaN	NaN	34.1949	25.808	24.9287	29.1721	30.2195	25.3873	60.0626	51.4656	73.2581	109.66	112.933	130.473	192.174	164.001	137.469
A4D1P6	WD repeat-containing protein 91	WDR91_HUMAN	1	0.040731	NaN	NaN	NaN	NaN	NaN	NaN	NaN	NaN	NaN	NaN	NaN	NaN	NaN	NaN	NaN	NaN	NaN	NaN	15.9083	NaN	NaN	NaN	38.0164	NaN	44.1904	NaN	39.3025
A4FU69	EF-hand calcium-binding domain-containing protein 5	EFCB5_HUMAN	1	0.006	16.5077	4.93624	NaN	10.5033	14.6979	7.58706	20.049	20.5736	19.3939	NaN	73.9723	NaN	391.996	454.061	402.052	468.344	460.377	550.934	1006.21	1036.69	1052.71	1543.57	1236.4	1588.24	956.384	703.759	1429.25
A5A3E0	POTE ankyrin domain family member F	POTEF_HUMAN	5	0.081	295.108	50.3806	61.9258	101.167	97.3831	109.414	203.071	NaN	137.537	309.225	183.644	274.278	1788.64	1818.64	2039.74	3550.47	3777.88	3718.36	6553.03	1525.09	3383.78	11920.3	12794.1	6230.39	19710.3	15988.5	2992.03
A5D8V6	Vacuolar protein sorting-associated protein 37C	VP37C_HUMAN	1	0.0540592	NaN	NaN	NaN	NaN	NaN	NaN	NaN	NaN	NaN	NaN	NaN	NaN	NaN	NaN	NaN	41.1471	42.3479	35.3828	62.6551	65.0922	29.0402	99.684	66.1286	65.9657	238.651	100.111	270.516
A5PLL7	Transmembrane protein 189	TM189_HUMAN	1	0.052	NaN	NaN	NaN	NaN	NaN	NaN	NaN	NaN	NaN	NaN	NaN	NaN	NaN	NaN	NaN	NaN	3.13998	8.89195	7.34712	NaN	NaN	16.9109	NaN	9.56098	22.7911	23.8742	23.9566
A5PLN9	Trafficking protein particle complex subunit 13	TPC13_HUMAN	1	0.034	NaN	NaN	NaN	NaN	NaN	NaN	NaN	NaN	NaN	NaN	NaN	NaN	NaN	NaN	NaN	NaN	NaN	56.0295	NaN	NaN	NaN	NaN	NaN	218.727	NaN	265.469	NaN
A5YKK6	CCR4-NOT transcription complex subunit 1	CNOT1_HUMAN	51	0.293	NaN	NaN	NaN	10.8409	1.45253	NaN	3.876	5.18601	6.18763	17.5746	9.36168	10.7788	71.5976	72.3907	66.1439	98.4962	98.5728	91.4654	192.37	191.146	202.312	301.45	303.786	306.936	439.746	401.705	404.168
A5YM69;Q12774	Rho guanine nucleotide exchange factor 35;Rho guanine nucleotide exchange factor 5	ARG35_HUMAN;ARHG5_HUMAN	1	0.0905233	NaN	NaN	NaN	NaN	NaN	NaN	NaN	NaN	NaN	NaN	NaN	NaN	NaN	NaN	NaN	NaN	NaN	NaN	NaN	NaN	NaN	NaN	10.4121	8.63281	23.1502	7.97317	10.8928
A6NCM1	IQ and AAA domain-containing protein 1-like	IQCAL_HUMAN	1	0.015	4.28738	9.5081	NaN	NaN	24.7338	19.7886	NaN	37.2158	40.4343	NaN	NaN	NaN	NaN	NaN	NaN	NaN	NaN	NaN	NaN	NaN	NaN	NaN	NaN	NaN	NaN	NaN	NaN
A6NCV1	Olfactory receptor 6C74	O6C74_HUMAN	1	0.0959305	NaN	NaN	NaN	NaN	NaN	NaN	NaN	NaN	NaN	9.16632	NaN	NaN	22.3229	61.7888	74.6294	57.1258	NaN	NaN	75.5621	79.4084	73.7932	131.345	65.4106	55.8302	80.6488	NaN	NaN
A6NCW0;A8MUK1;C9J2P7;C9JJH3;C9JLJ4;C9JPN9;C9JVI0;D6R901;D6R9N7;D6RA61;D6RBQ6;D6RCP7;D6RJB6;Q0WX57;Q7RTZ2	Ubiquitin carboxyl-terminal hydrolase 17-like protein 3;Ubiquitin carboxyl-terminal hydrolase 17-like protein 5;Ubiquitin carboxyl-terminal hydrolase 17-like protein 15;Ubiquitin carboxyl-terminal hydrolase 17-like protein 10;Ubiquitin carboxyl-terminal hydrolase 17-like protein 13;Ubiquitin carboxyl-terminal hydrolase 17-like protein 12;Ubiquitin carboxyl-terminal hydrolase 17-like protein 11;Ub…	U17L3_HUMAN;U17L5_HUMAN;U17LF_HUMAN;U17LA_HUMAN;U17LD_HUMAN;UL17C_HUMAN;U17LB_HUMAN;U17LL_HUMAN;U17LI_HUMAN;U17LM_HUMAN;U17LH_HUMAN;U17LJ_HUMAN;U17LK_HUMAN;U17LO_HUMAN;U17L1_HUMAN	1	0.0375468	58.6148	24.6795	NaN	NaN	150.359	112.635	NaN	NaN	295.696	NaN	NaN	NaN	NaN	NaN	NaN	9460.63	7921.67	NaN	NaN	12405.1	13279.9	19285.3	18680.9	NaN	25160.9	21574.7	22256.8
A6NDG6	Glycerol-3-phosphate phosphatase	PGP_HUMAN	11	0.52	NaN	NaN	NaN	4.97553	NaN	NaN	NaN	NaN	NaN	NaN	3.6586	NaN	119.332	116.484	101.46	137.731	134.669	120.839	284.079	267.262	282.181	451.276	472.81	448.551	658.133	589.223	632.984
A6NDL8	Olfactory receptor 6C68	O6C68_HUMAN	1	0.0162702	NaN	NaN	NaN	NaN	NaN	NaN	NaN	NaN	NaN	NaN	NaN	NaN	NaN	NaN	NaN	8.07052	11.2542	11.4325	15.592	NaN	NaN	NaN	NaN	NaN	NaN	NaN	NaN
A6NDU8	UPF0600 protein C5orf51	CE051_HUMAN	4	0.248	NaN	NaN	NaN	NaN	NaN	NaN	NaN	NaN	NaN	3.65811	7.08898	6.12039	55.6655	84.1437	47.5258	35.6854	38.9471	34.4637	75.1637	70.7662	88.572	121.282	103.951	116.84	118.219	129.316	129.202
A6NEK1	Arrestin domain-containing protein 5	ARRD5_HUMAN	1	0.0162279	NaN	NaN	NaN	NaN	NaN	NaN	NaN	NaN	NaN	NaN	NaN	NaN	NaN	NaN	NaN	NaN	NaN	13.7765	15.0658	NaN	9.795	21.82	20.5215	27.6167	23.8514	38.8478	33.2086
A6NFI3	Zinc finger protein 316	ZN316_HUMAN	1	0.016	NaN	NaN	NaN	NaN	NaN	NaN	NaN	NaN	NaN	NaN	NaN	NaN	NaN	NaN	NaN	NaN	NaN	NaN	NaN	40.5719	56.2279	43.0602	53.7247	45.9082	73.3544	44.2722	69.0762
A6NHJ4	Zinc finger protein 860	ZN860_HUMAN	1	0.0806932	NaN	NaN	NaN	NaN	NaN	NaN	NaN	NaN	NaN	NaN	NaN	NaN	NaN	NaN	NaN	NaN	NaN	NaN	73.3859	82.6492	NaN	198.959	209.281	224.77	NaN	NaN	261.053
A6NHL2	Tubulin alpha chain-like 3	TBAL3_HUMAN	1	0.038	NaN	NaN	NaN	NaN	NaN	NaN	NaN	NaN	NaN	NaN	NaN	NaN	9.63076	19.9114	14.6089	55.8196	63.3865	76.4247	103.712	111.057	161.412	238.098	258.971	302.733	386.534	337.784	367.555
A6NHR9	Structural maintenance of chromosomes flexible hinge domain-containing protein 1	SMHD1_HUMAN	50	0.331	NaN	NaN	NaN	NaN	NaN	NaN	NaN	NaN	2.97156	4.38511	5.74981	5.06062	43.4639	43.3439	51.0011	67.4403	74.4668	61.8181	130.404	128.705	142.127	231.769	225.71	228.829	359.585	320.857	341.436
A6NHX0	Cytosolic arginine sensor for mTORC1 subunit 2	CAST2_HUMAN	1	0.058	NaN	NaN	NaN	NaN	NaN	NaN	NaN	NaN	NaN	NaN	NaN	NaN	NaN	NaN	NaN	12.988	40.7989	NaN	NaN	62.5017	NaN	60.143	77.3059	86.2563	113.045	109.246	111.84
A6NIH7	Protein unc-119 homolog B	U119B_HUMAN	3	0.183	NaN	NaN	NaN	NaN	NaN	NaN	NaN	NaN	NaN	NaN	NaN	NaN	NaN	NaN	12.4569	12.6085	14.6969	14.9765	45.7134	48.9883	57.1624	75.6893	78.865	75.3255	132.697	137.98	91.3644
A6NJ78	Probable methyltransferase-like protein 15	MET15_HUMAN	2	0.061	NaN	NaN	NaN	NaN	NaN	NaN	NaN	NaN	NaN	NaN	NaN	NaN	NaN	NaN	NaN	26.8715	22.6515	23.271	49.8357	46.0684	44.2899	89.9558	69.7745	70.8212	97.3288	94.6008	105.841
A6NJW9;P10966	Putative T-cell surface glycoprotein CD8 beta-2 chain;T-cell surface glycoprotein CD8 beta chain	CD8B2_HUMAN;CD8B_HUMAN	1	0.0251332	NaN	NaN	NaN	NaN	NaN	NaN	NaN	NaN	NaN	NaN	NaN	NaN	NaN	NaN	NaN	NaN	21.8665	NaN	33.6358	29.7705	20.6909	62.3029	63.2463	69.2475	99.3721	91.4506	82.4504
A6NKD9	Coiled-coil domain-containing protein 85C	CC85C_HUMAN	1	0.0522113	NaN	NaN	NaN	NaN	NaN	NaN	NaN	NaN	NaN	NaN	NaN	NaN	NaN	NaN	NaN	NaN	NaN	NaN	NaN	12.5081	14.7044	7.82538	10.4826	NaN	8.43986	15.1832	13.2167
A6NP11	Zinc finger protein 716	ZN716_HUMAN	1	0.0197832	NaN	NaN	NaN	NaN	NaN	NaN	NaN	NaN	NaN	NaN	NaN	NaN	NaN	NaN	NaN	78.1102	69.0201	44.0262	73.9846	NaN	98.9447	150.031	121.939	143.928	158.06	145.214	179.319
A6QL63	Ankyrin repeat and BTB/POZ domain-containing protein BTBD11	BTBDB_HUMAN	1	0.0190955	NaN	NaN	NaN	NaN	NaN	NaN	NaN	NaN	NaN	NaN	NaN	NaN	NaN	NaN	NaN	NaN	NaN	NaN	NaN	26.2272	29.0036	27.9266	NaN	25.9934	28.4551	26.9751	36.3506
A6ZKI3	Retrotransposon Gag-like protein 8B	RTL8C_HUMAN	1	0.106	NaN	NaN	NaN	NaN	NaN	NaN	NaN	NaN	NaN	NaN	NaN	NaN	NaN	NaN	2.65999	4.6705	NaN	7.99351	22.8831	9.78667	10.6366	26.6449	20.7363	30.5637	29.4581	15.1711	23.7863
A7MCY6	TANK-binding kinase 1-binding protein 1	TBKB1_HUMAN	1	0.0538963	NaN	NaN	NaN	NaN	NaN	NaN	NaN	NaN	NaN	NaN	NaN	NaN	NaN	NaN	NaN	NaN	34.2568	NaN	NaN	NaN	55.4541	70.7603	NaN	NaN	NaN	NaN	76.8321
A8CG34	Nuclear envelope pore membrane protein POM 121C	P121C_HUMAN	6	0.088	NaN	NaN	NaN	NaN	NaN	NaN	NaN	NaN	NaN	NaN	NaN	NaN	NaN	2.72551	NaN	67.7027	55.3922	58.713	96.0367	144.139	147.248	113.522	335.613	331.977	434.415	299.303	313.026
A8K0Z3;C4AMC7;Q6VEQ5	WASH complex subunit 1;Putative WAS protein family homolog 3;WAS protein family homolog 2	WASH1_HUMAN;WASH3_HUMAN;WASH2_HUMAN	5	0.159	NaN	NaN	NaN	NaN	NaN	NaN	NaN	NaN	NaN	NaN	NaN	NaN	38.1995	NaN	NaN	82.522	85.4813	82.8286	96.5052	261.327	60.1266	306.853	366.026	362.048	556.099	423.327	425.133
A8MWD9;P62308	Putative small nuclear ribonucleoprotein G-like protein 15;Small nuclear ribonucleoprotein G	RUXGL_HUMAN;RUXG_HUMAN	4	0.355	5.79015	4.09223	5.13968	12.4997	11.8789	9.03921	22.6456	19.9818	23.4542	33.0083	42.6008	45.2803	335.358	351.195	348.618	376.981	353.685	383.185	744.933	684.592	729.607	1232.1	1258.91	1300.16	1637.29	1648.54	1627.88
A8MXV4	Nucleoside diphosphate-linked moiety X motif 19	NUD19_HUMAN	9	0.384	NaN	NaN	NaN	NaN	NaN	NaN	NaN	NaN	NaN	NaN	NaN	NaN	NaN	3.74405	NaN	22.2434	24.7966	27.6367	24.7403	51.8502	51.161	109.456	111.133	108.52	155.52	136.221	133.389
A8MZ36	Envoplakin-like protein	EVPLL_HUMAN	1	0.0609549	NaN	NaN	NaN	NaN	NaN	NaN	NaN	NaN	NaN	NaN	NaN	NaN	NaN	NaN	NaN	37.7789	38.4051	57.0871	NaN	110.874	109.242	124.161	125.924	135.033	NaN	148.028	180.887
A9UHW6	MIF4G domain-containing protein	MI4GD_HUMAN	1	0.0892952	NaN	NaN	NaN	NaN	NaN	NaN	NaN	NaN	NaN	NaN	NaN	NaN	NaN	NaN	NaN	NaN	NaN	NaN	NaN	NaN	34.9495	NaN	NaN	70.4906	79.1054	89.4141	NaN
A9Z1Z3	Fer-1-like protein 4	FR1L4_HUMAN	1	0.0955066	NaN	NaN	NaN	NaN	NaN	NaN	NaN	NaN	NaN	NaN	NaN	NaN	53.6002	45.6717	20.6475	52.4162	NaN	76.659	110.21	115.19	106.626	199.878	170.251	188.897	273.877	303.492	238.403
B0I1T2	Unconventional myosin-Ig	MYO1G_HUMAN	32	0.417	NaN	NaN	NaN	NaN	NaN	NaN	1.92946	0.643492	1.58272	9.16395	6.28135	4.50234	43.523	39.1102	44.4119	51.7582	47.1883	47.3363	108.728	104.139	110.122	169.908	174.83	178.712	268.85	245.274	233.336
B4DS77	Protein shisa-9	SHSA9_HUMAN	1	0.00865497	NaN	NaN	NaN	NaN	NaN	NaN	NaN	NaN	NaN	NaN	NaN	NaN	NaN	NaN	28.2922	NaN	NaN	38.5998	NaN	55.3901	64.1547	90.135	83.1745	92.2683	107.121	86.1958	83.5851
B5ME19;Q99613	Eukaryotic translation initiation factor 3 subunit C-like protein;Eukaryotic translation initiation factor 3 subunit C	EIFCL_HUMAN;EIF3C_HUMAN	28	0.391	NaN	11.4492	11.0985	15.0159	16.6603	13.4897	21.1651	23.6517	25.1029	66.4921	52.1614	61.9884	478.578	504.819	505.856	738.791	737.504	774.417	1435.98	1412.26	1386.44	2148.58	2155.09	2107.93	2993.98	2663.34	2766.27
B7ZAP0	Rab GTPase-activating protein 1-like, isoform 10	RBG10_HUMAN	1	0.071	NaN	NaN	NaN	NaN	NaN	NaN	NaN	NaN	NaN	NaN	NaN	NaN	NaN	NaN	NaN	12.3418	8.28411	6.96271	14.4017	20.4697	18.795	31.2602	28.4209	28.6494	37.5294	32.4272	29.0574
B7ZAQ6;P0CG08	Golgi pH regulator A;Golgi pH regulator B	GPHRA_HUMAN;GPHRB_HUMAN	3	0.075	NaN	NaN	NaN	NaN	NaN	NaN	NaN	NaN	NaN	NaN	NaN	NaN	NaN	NaN	NaN	29.2433	19.5439	38.5531	84.5091	106.021	120.874	48.7321	189.859	205.266	236.73	249.386	240.31
B9A014;P0DPQ4	Protein FAM243A;Protein FAM243B	F243A_HUMAN;F243B_HUMAN	1	0.0572003	NaN	NaN	NaN	NaN	NaN	NaN	NaN	NaN	NaN	NaN	NaN	NaN	NaN	14.6138	NaN	NaN	20.4285	NaN	NaN	37.1126	NaN	NaN	63.6947	53.2461	104.125	75.341	78.5342
C9J3V5	Testis-expressed protein 22	TEX22_HUMAN	1	0.193	NaN	NaN	NaN	NaN	NaN	NaN	NaN	NaN	NaN	NaN	NaN	NaN	36.6949	49.9169	52.0548	108.225	121.714	124.383	310.283	345.769	302.914	406.458	394.418	400.628	540.411	513.492	488.306
C9JLW8	Mapk-regulated corepressor-interacting protein 1	MCRI1_HUMAN	2	0.227	NaN	NaN	NaN	NaN	NaN	NaN	NaN	NaN	NaN	NaN	NaN	NaN	NaN	NaN	NaN	109.026	84.4127	105.582	256.685	205.08	231.097	334.265	381.339	378.115	507.777	522.751	547.877
C9JRZ8	Aldo-keto reductase family 1 member B15	AK1BF_HUMAN	12	0.415	5.36533	7.8124	8.86883	14.22	13.7076	10.4229	20.9606	21.8712	21.8402	58.9159	52.9008	57.1701	345.849	369.081	357.671	522.704	490.904	548.243	846.769	808.546	912.552	1177.66	1104.43	1056.46	1235.19	1336.48	1077.23
E9PAV3;Q13765	Nascent polypeptide-associated complex subunit alpha, muscle-specific form;Nascent polypeptide-associated complex subunit alpha	NACAM_HUMAN;NACA_HUMAN	6	0.034	23.0521	2.25899	21.3076	10.7917	15.5496	27.1207	18.5009	17.0132	18.7609	56.2565	37.4191	50.9415	454.227	446.48	509.931	546.531	561.513	592.844	988.942	961.305	896.185	909.193	1201.67	1040.78	1213.91	1044.71	1336.04
E9PRG8	Uncharacterized protein C11orf98	CK098_HUMAN	3	0.172	NaN	NaN	NaN	NaN	NaN	2.23526	4.61185	2.48446	3.62057	10.9651	12.4236	5.12802	109.837	147.375	168.156	164.713	161.263	130.476	349.933	384.491	390.618	559.011	561.622	592.5	838.244	704.927	616.263
I3L273	Golgi-associated olfactory signaling regulator	GFY_HUMAN	1	0.0824176	NaN	NaN	NaN	NaN	NaN	NaN	NaN	NaN	NaN	NaN	NaN	NaN	NaN	NaN	NaN	NaN	NaN	NaN	199.107	471.362	236.599	NaN	1004.56	1137.21	958.494	1094.8	2104.14
L0R6Q1	SLC35A4 upstream open reading frame protein	S35U4_HUMAN	1	0.097	NaN	NaN	NaN	NaN	NaN	NaN	NaN	NaN	NaN	NaN	NaN	NaN	NaN	NaN	NaN	NaN	NaN	NaN	50.5311	NaN	46.7977	88.2295	71.167	153.848	132.409	164.136	142.603
L0R819	ASNSD1 upstream open reading frame protein	ASURF_HUMAN	2	0.24	NaN	NaN	NaN	NaN	NaN	NaN	NaN	NaN	NaN	NaN	NaN	NaN	NaN	NaN	NaN	104.762	105.664	139.427	133.191	144.009	162.414	158.056	223.729	262.31	237.688	211.625	531.409
L0R8F8	MIEF1 upstream open reading frame protein	MIDUO_HUMAN	1	0.171	NaN	NaN	NaN	NaN	NaN	NaN	NaN	NaN	NaN	NaN	NaN	NaN	NaN	NaN	NaN	NaN	NaN	NaN	NaN	58.0359	62.9482	133.358	152.817	153.774	200.828	180.585	165.921
O00115	Deoxyribonuclease-2-alpha	DNS2A_HUMAN	3	0.1	NaN	NaN	NaN	NaN	NaN	NaN	NaN	NaN	NaN	NaN	NaN	NaN	NaN	NaN	NaN	174.668	151.946	185.272	275.147	312.859	254.755	513.104	484.797	456.494	721.47	633.272	790.356
O00116	Alkyldihydroxyacetonephosphate synthase, peroxisomal	ADAS_HUMAN	22	0.457	NaN	NaN	NaN	4.36075	1.69058	1.1567	1.49496	3.091	2.91149	6.12169	8.46584	10.7096	62.0752	54.1242	58.3876	62.9693	63.3669	66.5076	134.368	133.264	136.927	224.289	234.501	220.186	332.971	284.726	295.898
O00139	Kinesin-like protein KIF2A	KIF2A_HUMAN	17	0.245	NaN	NaN	NaN	NaN	NaN	NaN	NaN	NaN	NaN	22.1368	26.5405	20.4267	128.904	154.965	143.207	232.827	216.906	237.047	439.711	433.485	438.658	757.498	783.628	718.232	955.906	937.362	828.474
O00148	ATP-dependent RNA helicase DDX39A	DX39A_HUMAN	9	0.295	NaN	17.469	37.0876	57.4034	NaN	22.0695	28.57	51.3304	NaN	48.1294	73.0777	90.1455	610.978	616.077	590.007	758.258	741.271	601.041	1522.28	1407.33	1724.87	2569.71	2573.44	2559.7	3435.22	3273.89	3175.64
O00151	PDZ and LIM domain protein 1	PDLI1_HUMAN	16	0.711	17.6101	7.73823	7.36468	26.9234	25.6659	24.8515	38.5452	59.9998	46.3677	106.938	106.495	89.6119	692.315	720.587	707.261	901.278	924.404	1024.52	1664.73	1560.22	1663.58	2575.8	2286.66	2625.14	2941.66	2489.85	2636.64
O00154	Cytosolic acyl coenzyme A thioester hydrolase	BACH_HUMAN	13	0.492	4.73362	6.74881	10.7253	18.7982	17.5975	17.7781	34.1008	34.0706	33.8919	64.0606	65.7193	58.2279	553.315	528.439	526.312	724.633	764.463	757.696	1537.12	1200.16	1526.26	2110.86	2358.73	2261.9	2658.59	2769.66	2288.37
O00159	Unconventional myosin-Ic	MYO1C_HUMAN	34	0.411	5.59518	NaN	NaN	3.46259	3.42556	3.60428	5.54776	9.36108	7.85859	13.0194	13.4514	11.5356	103.967	110.08	95.6955	91.8064	94.3934	93.8408	188.654	180.785	179.096	255.165	272.626	250.299	369.992	329.562	331.8
O00160	Unconventional myosin-If	MYO1F_HUMAN	1	0.0819181	NaN	NaN	NaN	NaN	NaN	NaN	NaN	NaN	NaN	NaN	NaN	NaN	NaN	NaN	NaN	NaN	143.194	171.202	229.599	281.056	275.455	NaN	NaN	NaN	177.136	237.987	NaN
O00161	Synaptosomal-associated protein 23	SNP23_HUMAN	9	0.607	NaN	NaN	NaN	NaN	NaN	1.20273	6.47995	3.92315	NaN	6.00513	7.2119	9.24483	68.5922	88.3739	70.3266	101.908	93.2998	98.9777	190.784	200.172	204.704	294.447	313.551	327.993	471.732	392.841	416.157
O00165	HCLS1-associated protein X-1	HAX1_HUMAN	5	0.222	NaN	NaN	NaN	NaN	NaN	NaN	NaN	NaN	NaN	NaN	NaN	NaN	NaN	NaN	NaN	NaN	24.4348	NaN	137.162	89.2062	64.2212	164.017	186.604	175.004	365.71	258.513	313.622
O00170	AH receptor-interacting protein	AIP_HUMAN	14	0.567	3.13621	2.89658	NaN	9.12456	11.5881	9.35169	17.2916	9.90888	17.7178	29.6681	24.1766	34.428	227.035	255.889	225.809	383.233	371.275	369.053	694.069	701.385	730.817	1055.43	1092.09	1122.27	1322.08	1176.76	1044.18
O00178	GTP-binding protein 1	GTPB1_HUMAN	11	0.241	NaN	NaN	NaN	NaN	NaN	NaN	2.50577	NaN	NaN	3.01478	1.90187	2.46573	39.6686	42.9336	29.3773	45.0875	38.031	43.1718	88.3366	87.7897	88.6797	135.493	130.684	151.131	186.905	168.688	167.894
O00182	Galectin-9	LEG9_HUMAN	7	0.268	NaN	NaN	NaN	NaN	NaN	NaN	NaN	NaN	NaN	19.0079	34.903	NaN	224.515	184.158	193.423	321.903	421.093	237.178	623.959	685.426	699.181	1329.1	1232.2	1096.56	1379.65	1257.14	1252.44
O00186	Syntaxin-binding protein 3	STXB3_HUMAN	17	0.4	NaN	NaN	NaN	NaN	1.25042	NaN	1.12746	1.45003	4.08734	8.32325	5.78217	6.11292	55.5392	61.1737	55.4038	89.8073	85.9202	87.1112	169.656	182.9	195.576	340.514	325.21	298.172	445.314	412.948	419.262
O00193	Small acidic protein	SMAP_HUMAN	4	0.361	NaN	NaN	NaN	NaN	NaN	NaN	NaN	3.25283	18.1086	19.1771	22.5285	NaN	81.3885	61.1896	72.0094	115.745	77.654	100.368	173.972	213.096	170.132	282.341	261.371	323.974	314.869	322.618	416.628
O00194	Ras-related protein Rab-27B	RB27B_HUMAN	2	0.133	NaN	NaN	NaN	NaN	NaN	NaN	NaN	NaN	NaN	NaN	NaN	NaN	NaN	NaN	NaN	8.48771	12.9596	19.2788	26.1522	22.4038	26.259	41.5316	66.3547	67.2933	137.725	114.32	130.101
O00203	AP-3 complex subunit beta-1	AP3B1_HUMAN	28	0.321	NaN	NaN	NaN	4.46458	1.21797	2.77904	5.19658	4.50132	NaN	10.3309	11.5604	16.3905	83.5406	96.6637	85.2617	119.152	122.403	119.684	258.301	252.695	275.048	438.308	422.245	465.661	593.056	539.675	563.003
O00204	Sulfotransferase family cytosolic 2B member 1	ST2B1_HUMAN	3	0.107	NaN	NaN	NaN	NaN	NaN	NaN	NaN	NaN	NaN	NaN	NaN	NaN	NaN	NaN	NaN	24.979	19.4402	13.4751	42.4624	41.6357	25.8557	59.2016	64.7263	53.6125	65.8013	68.3109	69.8945
O00217	NADH dehydrogenase [ubiquinone] iron-sulfur protein 8, mitochondrial	NDUS8_HUMAN	7	0.357	NaN	3.75293	3.18031	NaN	10.3339	NaN	NaN	10.3119	4.97176	18.2013	10.885	10.486	90.915	103.502	101.132	121.023	121.614	129.498	282.307	256.649	276.968	426.537	485.14	487.647	714.292	639.11	652.155
O00231	26S proteasome non-ATPase regulatory subunit 11	PSD11_HUMAN	27	0.647	8.84754	10.3979	10.0985	15.1173	14.6289	15.4594	29.4733	34.8795	27.5646	66.3785	64.2106	69.9457	501.486	528.178	510.993	604.453	598.018	631.838	1182.62	1188.14	1233.82	1787.82	1761.76	1747.59	2142.76	2007.65	2106.39
O00232	26S proteasome non-ATPase regulatory subunit 12	PSD12_HUMAN	20	0.596	1.70808	NaN	3.81487	6.37603	7.75208	4.19479	8.33915	21.6358	7.07692	38.0995	30.4952	33.5138	171.765	178.315	181.324	243.712	239.828	246.498	477.126	457.126	503.119	647.55	693.875	683.478	922.941	842.719	863.406
O00233	26S proteasome non-ATPase regulatory subunit 9	PSMD9_HUMAN	8	0.578	NaN	NaN	NaN	NaN	NaN	NaN	NaN	NaN	6.8466	34.0318	21.8847	28.2098	160.208	168.128	209.659	282.62	267.705	310.221	585.845	557.746	611.006	893.413	975.632	956.418	1134.11	1082.25	994.133
O00244	Copper transport protein ATOX1	ATOX1_HUMAN	4	0.647	NaN	NaN	NaN	NaN	NaN	6.11931	77.5607	64.4365	NaN	37.5881	27.9199	NaN	177.153	205.662	171.301	326	379.097	431.141	555.041	588.014	545.952	788.933	748.584	865.957	730.877	844.826	743.768
O00255	Menin	MEN1_HUMAN	2	0.047	NaN	NaN	NaN	NaN	NaN	NaN	NaN	NaN	NaN	NaN	NaN	NaN	NaN	20.2786	22.8121	39.4441	28.8356	19.7413	31.0196	28.5477	26.3461	65.4785	89.3302	84.1871	147.313	109.22	147.539
O00257	E3 SUMO-protein ligase CBX4	CBX4_HUMAN	2	0.045	NaN	NaN	NaN	NaN	NaN	NaN	NaN	NaN	NaN	NaN	NaN	NaN	73.3507	10.9272	NaN	58.7377	50.7972	57.2067	155.448	115.424	148.048	248.136	262.751	227.751	307.042	283.338	242.505
O00264	Membrane-associated progesterone receptor component 1	PGRC1_HUMAN	8	0.379	12.7366	NaN	12.8	NaN	14.1297	18.1695	17.0795	31.1996	27.109	40.9551	50.9872	NaN	372.541	380.17	386.412	649.25	571.496	533.553	1068.45	1253.64	1256.94	1743.52	1701.66	1552.53	1541.51	1595.37	1498.68
O00267	Transcription elongation factor SPT5	SPT5H_HUMAN	28	0.37	NaN	NaN	NaN	NaN	NaN	NaN	3.13094	1.85996	NaN	9.55607	13.8797	10.4568	74.4289	93.4155	100.579	117.59	107.559	115.301	253.147	241.748	240.892	377.244	382.746	400.537	529.705	492.677	487.673
O00268	Transcription initiation factor TFIID subunit 4	TAF4_HUMAN	6	0.085	NaN	NaN	NaN	NaN	NaN	NaN	NaN	NaN	NaN	NaN	NaN	NaN	26.8409	25.746	NaN	51.0056	49.5005	43.359	60.6137	57.8426	57.5505	89.1624	95.4779	159.747	239	218.458	215.172
O00273	DNA fragmentation factor subunit alpha	DFFA_HUMAN	14	0.523	2.14427	NaN	NaN	NaN	NaN	NaN	2.71492	NaN	0.670537	4.85837	4.37022	5.82968	62.0209	69.8138	60.4436	54.3231	47.2494	43.796	100.629	84.698	98.0735	164.895	171.833	179.422	284.809	238.947	221.538
O00287	Regulatory factor X-associated protein	RFXAP_HUMAN	2	0.132	NaN	NaN	NaN	NaN	NaN	NaN	NaN	NaN	NaN	NaN	NaN	NaN	NaN	NaN	NaN	4.8482	3.68946	NaN	5.3622	NaN	NaN	7.4991	5.97643	7.54223	12.2072	4.48682	9.73421
O00291	Huntingtin-interacting protein 1	HIP1_HUMAN	4	0.069	NaN	NaN	NaN	NaN	NaN	NaN	NaN	NaN	NaN	6.15535	NaN	NaN	5.97034	NaN	23.1821	47.9278	39.2222	52.3966	44.4152	49.265	63.5363	163.204	178.665	178.265	276.004	209.419	204.719
O00299	Chloride intracellular channel protein 1	CLIC1_HUMAN	16	0.842	34.7235	44.4926	42.0954	71.2823	67.2642	61.7389	149.877	127.711	144.416	266.649	276.176	276.116	2083.89	2063.99	2187.36	2710.16	2809.86	2919.3	5370.79	5096.74	5493.03	8224.32	7881.21	7975.41	10123.1	10572.9	9108.19
O00303	Eukaryotic translation initiation factor 3 subunit F	EIF3F_HUMAN	15	0.594	NaN	NaN	NaN	7.26981	9.10823	6.67905	11.8013	12.6157	6.31861	25.7668	26.3264	20.6867	180.979	186.688	186.382	315.365	337.076	330.848	666.019	686.875	698.995	1069.83	1032.15	1079.56	1302.55	1204.61	1222.35
O00329	Phosphatidylinositol 4,5-bisphosphate 3-kinase catalytic subunit delta isoform	PK3CD_HUMAN	1	0.011	NaN	NaN	NaN	NaN	NaN	NaN	NaN	NaN	NaN	NaN	NaN	NaN	NaN	NaN	NaN	NaN	20.286	NaN	32.6269	35.0723	48.7418	66.8086	83.6181	83.3425	118.809	101.46	103.87
O00330	Pyruvate dehydrogenase protein X component, mitochondrial	ODPX_HUMAN	13	0.319	NaN	NaN	NaN	NaN	NaN	NaN	NaN	NaN	NaN	NaN	NaN	NaN	31.4079	42.7178	25.7651	46.3395	51.4052	62.3198	111.296	102.472	104.185	193.287	175.36	191.195	247.369	257.445	245.566
O00339	Matrilin-2	MATN2_HUMAN	5	0.071	NaN	NaN	NaN	NaN	NaN	NaN	NaN	NaN	NaN	NaN	NaN	NaN	9.35364	13.4826	41.7002	50.0431	39.113	38.3561	119.411	64.3497	117.833	98.1066	133.581	96.9845	138.43	132.044	138.735
O00391	Sulfhydryl oxidase 1	QSOX1_HUMAN	5	0.108	NaN	NaN	NaN	NaN	NaN	NaN	NaN	NaN	NaN	NaN	NaN	NaN	NaN	NaN	NaN	19.96	NaN	15.6005	38.1285	33.4283	33.6896	79.7846	54.1712	56.1557	61.7904	83.161	76.7995
O00399	Dynactin subunit 6	DCTN6_HUMAN	1	0.0548058	NaN	NaN	NaN	NaN	NaN	NaN	NaN	NaN	6.8271	NaN	15.0546	NaN	NaN	NaN	NaN	126.35	NaN	126.627	78.3408	95.4723	45.8218	NaN	NaN	NaN	NaN	NaN	NaN
O00400	Acetyl-coenzyme A transporter 1	ACATN_HUMAN	5	0.117	NaN	NaN	NaN	NaN	NaN	NaN	NaN	NaN	NaN	NaN	NaN	NaN	NaN	NaN	NaN	49.041	51.7686	45.3363	107.945	154.842	97.8916	191.074	214.582	248.911	180.607	176.631	235.779
O00401	Neural Wiskott-Aldrich syndrome protein	WASL_HUMAN	1	0.0903908	NaN	NaN	NaN	NaN	NaN	NaN	NaN	NaN	NaN	NaN	NaN	NaN	NaN	NaN	NaN	NaN	NaN	NaN	79.6289	57.3229	66.3501	115.364	131.105	127.669	168.174	200.634	129.735
O00410	Importin-5	IPO5_HUMAN	46	0.615	8.64118	9.26903	11.8193	18.4216	14.8755	15.9127	29.5873	30.6652	27.2607	59.464	59.0975	55.7928	418.706	415.197	407.828	468.138	487.74	474.793	1031.55	969.666	1018.15	1562.39	1588.14	1676.81	2220.36	1952.77	2063.69
O00411	DNA-directed RNA polymerase, mitochondrial	RPOM_HUMAN	12	0.136	NaN	2.28757	NaN	NaN	1.71513	3.78916	NaN	NaN	2.7585	19.0784	NaN	NaN	26.2429	28.7155	NaN	41.7685	33.0277	45.1554	85.2021	79.3823	95.3803	140.721	123.841	155.402	240.569	213.208	204.716
O00418	Eukaryotic elongation factor 2 kinase	EF2K_HUMAN	4	0.077	NaN	NaN	NaN	NaN	NaN	NaN	NaN	NaN	NaN	NaN	NaN	NaN	NaN	NaN	NaN	NaN	NaN	53.0633	108.969	58.0034	30.7369	104.015	105.476	78.4423	135.905	85.5502	176.611
O00422	Histone deacetylase complex subunit SAP18	SAP18_HUMAN	9	0.654	NaN	NaN	NaN	8.03742	13.9152	11.9764	NaN	14.5941	23.989	14.3963	38.2205	44.2259	255.177	216.101	243.959	271.186	263.083	283.038	537.257	548.868	544.482	726.053	568.861	677.775	866.226	675.95	631.182
O00425	Insulin-like growth factor 2 mRNA-binding protein 3	IF2B3_HUMAN	18	0.397	1.53932	NaN	NaN	NaN	1.37093	2.58073	NaN	3.47373	5.57137	19.7208	8.27775	12.6653	100.328	108.989	100.502	160.338	166.643	142.188	275.166	307.337	276.998	402.732	466.114	438.286	514.592	479.211	507.679
O00429	Dynamin-1-like protein	DNM1L_HUMAN	31	0.594	3.35385	NaN	NaN	5.32586	2.52981	10.6688	18.206	12.4544	18.5378	21.6625	19.8401	23.9627	183.684	197.461	194.58	284.295	278.592	274.257	584.321	569.652	615.039	941.037	946.543	979.824	1304.81	1183.62	1213.89
O00442	RNA 3'-terminal phosphate cyclase	RTCA_HUMAN	9	0.393	NaN	NaN	NaN	1.31217	1.44822	5.67044	1.42903	5.71889	3.69158	10.3653	11.4172	7.35527	51.8954	57.6712	49.6527	64.1287	56.0459	59.867	126.519	119.38	132.786	203.6	208.811	226.206	278.279	274.33	249.563
O00443	Phosphatidylinositol 4-phosphate 3-kinase C2 domain-containing subunit alpha	P3C2A_HUMAN	13	0.113	NaN	NaN	NaN	NaN	NaN	NaN	NaN	2.94063	NaN	NaN	NaN	NaN	NaN	NaN	NaN	53.7402	53.572	50.7927	90.3505	82.2431	78.8861	109.051	117.2	192.139	264.948	248.333	244.273
O00461	Golgi integral membrane protein 4	GOLI4_HUMAN	7	0.144	NaN	NaN	NaN	NaN	NaN	NaN	NaN	NaN	NaN	NaN	NaN	NaN	9.78355	NaN	NaN	42.1784	60.0047	43.9745	106.266	49.2633	66.4907	89.9067	241.459	195.561	315.607	304.432	313.073
O00462	Beta-mannosidase	MANBA_HUMAN	8	0.138	NaN	NaN	NaN	NaN	NaN	NaN	NaN	NaN	NaN	NaN	NaN	NaN	NaN	44.056	NaN	34.0941	33.5205	27.0496	62.4801	44.0999	46.3201	139.107	157.14	140.304	214.196	163.119	196.114
O00468	Agrin	AGRIN_HUMAN	14	0.1	NaN	NaN	NaN	NaN	NaN	NaN	14.5972	NaN	43.8462	86.6542	NaN	101.886	127.3	240.811	NaN	331.912	323.727	344.245	447.3	569.365	503.195	908.537	979.819	908.363	1504.54	973.9	621.89
O00469	Procollagen-lysine,2-oxoglutarate 5-dioxygenase 2	PLOD2_HUMAN	26	0.415	NaN	10.6651	NaN	2.27184	6.91256	2.70794	18.6811	8.01162	8.37708	36.4712	21.9732	17.5767	158.254	163.282	144.005	153.659	156.637	154.617	325.462	294.209	313.802	416.635	489.48	458.417	641.526	612.667	556.482
O00471	Exocyst complex component 5	EXOC5_HUMAN	11	0.205	NaN	NaN	NaN	NaN	NaN	NaN	NaN	NaN	NaN	NaN	1.97471	NaN	16.2273	15.8012	18.9424	37.9477	27.9136	30.631	90.8293	92.9724	106.569	167.824	159.458	155.895	240.87	173.342	196.156
O00478;O00481;P78410	Butyrophilin subfamily 3 member A3;Butyrophilin subfamily 3 member A1;Butyrophilin subfamily 3 member A2	BT3A3_HUMAN;BT3A1_HUMAN;BT3A2_HUMAN	1	0.022	NaN	NaN	NaN	NaN	NaN	NaN	NaN	NaN	NaN	NaN	NaN	NaN	NaN	NaN	NaN	9.38251	6.4101	10.6886	35.4925	26.5694	24.2927	34.1593	31.5325	34.1516	63.5739	52.8229	52.674
O00483	Cytochrome c oxidase subunit NDUFA4	NDUA4_HUMAN	4	0.469	1.68253	4.57011	7.15418	9.30975	7.15002	9.67132	16.5509	12.072	14.5091	36.1311	24.9037	33.0166	249.138	218.726	246.538	248.769	236.495	251.936	502.653	473.679	523.284	658.385	764.138	771.365	1053.65	981.192	930.778
O00487	26S proteasome non-ATPase regulatory subunit 14	PSDE_HUMAN	12	0.584	5.71751	13.6894	5.84653	13.325	8.71106	6.62236	21.1182	17.3758	25.5923	31.0068	27.1548	30.5617	265.251	255.885	235.393	293.102	266.639	300.436	601.717	594.64	630.2	921.616	938.688	893.706	1123.36	1076.18	1013.11
O00488	Zinc finger protein 593	ZN593_HUMAN	1	0.142	NaN	NaN	NaN	NaN	NaN	NaN	NaN	NaN	NaN	NaN	NaN	NaN	NaN	NaN	NaN	10.2155	5.8039	6.06194	11.8517	21.19	15.9316	19.6621	29.8339	22.0475	34.1547	23.3944	26.7843
O00499	Myc box-dependent-interacting protein 1	BIN1_HUMAN	9	0.241	NaN	NaN	NaN	NaN	NaN	NaN	NaN	NaN	NaN	NaN	NaN	NaN	NaN	21.6281	NaN	83.4261	76.3123	77.0513	92.3748	65.9728	170.639	274.709	151.728	153.013	216.3	312.07	333.583
O00505	Importin subunit alpha-4	IMA4_HUMAN	15	0.472	5.61712	3.30626	2.282	7.87307	9.45169	9.46512	18.1571	12.2302	14.3722	20.9649	34.0815	32.1901	256.823	247.035	227.046	256.243	228.461	246.502	512.243	502.67	489.642	796.565	816.197	777.408	1081.26	1014.88	1003.59
O00506	Serine/threonine-protein kinase 25	STK25_HUMAN	4	0.122	NaN	NaN	NaN	NaN	NaN	NaN	NaN	NaN	NaN	6.54974	5.26823	NaN	106.298	47.5908	49.5244	127.762	121.57	112.422	309.394	260.92	246.453	424.677	414.773	368.541	416.383	358.957	345.203
O00507	Probable ubiquitin carboxyl-terminal hydrolase FAF-Y	USP9Y_HUMAN	1	0.005	NaN	NaN	NaN	NaN	NaN	NaN	NaN	NaN	NaN	NaN	NaN	NaN	NaN	NaN	NaN	13.1404	15.0689	7.06053	24.0783	12.968	28.1148	46.4219	63.0477	41.5121	79.0749	75.1922	102.485
O00515	Ladinin-1	LAD1_HUMAN	14	0.346	NaN	NaN	NaN	NaN	NaN	NaN	NaN	NaN	NaN	12.5658	20.2638	13.7196	130.835	133.777	133.93	171.655	161.616	169.116	375.804	374.593	392.383	675.561	688.256	690.2	962.073	821.262	870.323
O00541	Pescadillo homolog	PESC_HUMAN	14	0.303	NaN	1.53245	NaN	NaN	4.46526	8.43363	3.22382	9.61545	9.25089	13.056	13.8338	23.3596	89.8836	103.19	98.9114	103.762	99.0731	99.248	216.357	235.14	230.279	294.149	416.527	430.514	559.828	527.461	589.933
O00559	Receptor-binding cancer antigen expressed on SiSo cells	RCAS1_HUMAN	1	0.089	NaN	NaN	NaN	NaN	NaN	NaN	NaN	NaN	NaN	NaN	NaN	NaN	NaN	NaN	NaN	NaN	4.6636	6.70227	13.7064	16.836	11.5627	28.4811	24.0997	25.8973	38.3526	30.6327	45.5331
O00560	Syntenin-1	SDCB1_HUMAN	8	0.55	NaN	NaN	NaN	NaN	NaN	NaN	NaN	NaN	NaN	NaN	NaN	NaN	34.1703	37.8926	35.1462	49.5438	53.5621	51.3946	138.85	110.577	136.243	215.003	226.821	208.556	341.147	280.468	298.259
O00566	U3 small nucleolar ribonucleoprotein protein MPP10	MPP10_HUMAN	12	0.229	NaN	NaN	NaN	NaN	NaN	NaN	NaN	NaN	NaN	NaN	NaN	NaN	24.0273	21.8414	32.3164	50.178	53.1243	46.3036	129.031	124.884	135.331	217.467	210.194	201.647	309.436	283.973	261.006
O00567	Nucleolar protein 56	NOP56_HUMAN	34	0.714	NaN	NaN	NaN	NaN	2.76114	4.72104	3.09188	2.27967	15.5605	19.8025	14.9296	20.1312	113.783	117.114	129.871	132.51	133.485	126.529	246.712	245.659	268.153	404.251	450.055	441.598	623.49	572.711	544.852
O00571	ATP-dependent RNA helicase DDX3X	DDX3X_HUMAN	41	0.624	7.74592	6.24873	9.3262	10.8375	7.76648	7.65915	22.2333	17.7761	19.4113	34.1903	35.4964	40.2338	330.709	313.473	332.709	427.942	429.86	420.743	812.015	765.129	837.273	1222.47	1188.86	1293.06	1729.36	1573.07	1618.65
O00584	Ribonuclease T2	RNT2_HUMAN	6	0.289	NaN	NaN	NaN	NaN	NaN	NaN	NaN	NaN	NaN	NaN	4.89455	NaN	64.6237	65.4747	76.5643	126.296	110.061	112.616	201.514	246.963	258.393	460.835	438.124	489.109	641.753	626.886	585.914
O00592	Podocalyxin	PODXL_HUMAN	6	0.131	NaN	NaN	NaN	NaN	NaN	NaN	NaN	NaN	NaN	NaN	NaN	NaN	165.765	168.063	167.511	225.142	212.491	213.682	407.535	405.404	457.011	668.246	652.004	603.531	645.905	657.758	647.589
O00622	Protein CYR61	CYR61_HUMAN	1	0.0595159	NaN	NaN	NaN	NaN	NaN	NaN	NaN	NaN	NaN	NaN	NaN	NaN	NaN	NaN	NaN	2.29237	NaN	NaN	9.52703	NaN	NaN	22.7244	28.7286	16.7112	30.5723	25.1182	15.8447
O00625	Pirin	PIR_HUMAN	8	0.428	NaN	NaN	NaN	NaN	NaN	NaN	NaN	3.76906	2.79518	6.5301	7.65266	10.6943	28.7457	37.7799	37.9836	45.8787	39.1252	44.93	74.2763	77.2976	52.3655	224.943	97.3996	193.324	343.308	316.74	289.981
O00629	Importin subunit alpha-3	IMA3_HUMAN	10	0.307	NaN	NaN	NaN	NaN	NaN	NaN	NaN	9.17205	3.3991	7.73988	13.2324	15.616	64.2215	51.6054	57.0027	65.5861	65.0685	53.6773	121.152	103.883	146.866	205.004	186.413	176.524	239.13	220.428	237.763
O00716	Transcription factor E2F3	E2F3_HUMAN	1	0.032	NaN	NaN	NaN	NaN	NaN	NaN	NaN	NaN	NaN	NaN	NaN	NaN	NaN	NaN	NaN	7.26817	5.10295	6.92653	10.2344	7.972	8.93375	13.3461	25.6818	25.0772	35.1946	27.2196	25.0194
O00743	Serine/threonine-protein phosphatase 6 catalytic subunit	PPP6_HUMAN	11	0.518	NaN	NaN	NaN	NaN	NaN	NaN	NaN	NaN	NaN	NaN	NaN	NaN	65.5915	11.8581	50.723	87.5267	93.9584	75.3258	103.877	179.701	216.205	315.579	291.79	368.2	490.433	389.921	384.557
O00754	Lysosomal alpha-mannosidase	MA2B1_HUMAN	8	0.108	NaN	NaN	NaN	NaN	NaN	NaN	NaN	NaN	NaN	NaN	NaN	NaN	155.02	117.144	89.9033	78.6078	80.6441	71.0043	151.477	138.732	92.6538	211.331	251.624	195.767	301.467	292.74	292.981
O00762	Ubiquitin-conjugating enzyme E2 C	UBE2C_HUMAN	4	0.257	NaN	NaN	NaN	NaN	NaN	NaN	NaN	NaN	NaN	NaN	NaN	NaN	17.2209	16.9515	NaN	105.77	140.275	101.438	128.859	131.342	236.973	424.057	418.075	447.287	607.369	515.005	559.407
O00763	Acetyl-CoA carboxylase 2	ACACB_HUMAN	1	0.00399566	NaN	NaN	NaN	NaN	NaN	NaN	NaN	NaN	NaN	NaN	NaN	NaN	NaN	404.138	NaN	356.776	NaN	350.61	163.24	167.718	NaN	194.847	200.788	189.214	213.372	212.238	212.939
O00764	Pyridoxal kinase	PDXK_HUMAN	14	0.667	NaN	NaN	NaN	11.5146	NaN	23.5181	2.09311	12.014	18.172	27.6216	36.2768	26.7786	213.636	258.073	230.439	284.202	297.594	294.968	583.976	595.953	644.201	957.259	974.075	923.767	1310.86	1299.23	1177.26
O00767	Acyl-CoA desaturase	ACOD_HUMAN	5	0.223	NaN	NaN	NaN	NaN	NaN	NaN	NaN	NaN	NaN	NaN	NaN	NaN	NaN	35.3151	149.299	73.7851	96.3782	86.084	123.793	346.582	177.377	370.439	376.584	395.343	499.942	474.144	473.993
O14497	AT-rich interactive domain-containing protein 1A	ARI1A_HUMAN	21	0.149	NaN	NaN	NaN	NaN	NaN	NaN	NaN	NaN	NaN	NaN	NaN	1.17461	42.9698	40.1122	28.1022	129.159	145.386	128.148	286.363	196.915	252.866	326.203	431.515	490.437	644.914	442.541	440.661
O14519	Cyclin-dependent kinase 2-associated protein 1	CDKA1_HUMAN	1	0.113	NaN	NaN	NaN	NaN	NaN	NaN	NaN	NaN	NaN	NaN	NaN	NaN	NaN	NaN	NaN	15.7301	15.0769	NaN	38.5334	10.8105	29.6511	51.31	39.5711	44.1108	68.341	71.993	59.6001
O14523	Phospholipid transfer protein C2CD2L	C2C2L_HUMAN	1	0.014	NaN	NaN	NaN	NaN	NaN	NaN	NaN	NaN	NaN	NaN	NaN	NaN	NaN	NaN	NaN	NaN	8.78419	NaN	11.9582	10.1192	25.6742	23.8887	24.5202	22.9148	42.3546	38.1465	28.1499
O14524	Nuclear envelope integral membrane protein 1	NEMP1_HUMAN	1	0.027	NaN	NaN	NaN	NaN	NaN	NaN	NaN	NaN	NaN	NaN	NaN	NaN	NaN	NaN	NaN	7.89603	4.41913	NaN	18.5717	19.7005	25.8041	38.0997	34.5787	30.3281	42.7472	31.9284	48.1865
O14530	Thioredoxin domain-containing protein 9	TXND9_HUMAN	6	0.292	NaN	NaN	NaN	NaN	NaN	NaN	NaN	NaN	NaN	NaN	NaN	NaN	NaN	10.9988	10.7084	56.801	55.6374	68.4902	104.305	73.6225	120.287	204.237	199	177.452	253.584	238.502	245.914
O14531	Dihydropyrimidinase-related protein 4	DPYL4_HUMAN	1	0.028	NaN	NaN	NaN	NaN	NaN	NaN	NaN	NaN	NaN	NaN	NaN	NaN	39.2169	59.2013	54.9031	140.703	134.769	150.534	239.046	403.86	317.197	294.53	243.949	270.219	608.278	567.107	565.567
O14545	TRAF-type zinc finger domain-containing protein 1	TRAD1_HUMAN	6	0.148	NaN	NaN	NaN	NaN	NaN	NaN	NaN	NaN	NaN	NaN	NaN	NaN	NaN	NaN	NaN	5.04946	20.9614	16.2445	134.14	NaN	18.3823	90.9545	56.1345	79.1424	99.2922	86.2559	132.212
O14548	Cytochrome c oxidase subunit 7A-related protein, mitochondrial	COX7R_HUMAN	4	0.482	NaN	NaN	NaN	NaN	NaN	NaN	NaN	2.82604	2.13742	NaN	NaN	7.22908	73.2207	111.346	70.0469	120.54	124.475	126.16	244.484	247.648	213.452	286.951	312.048	330.813	294.838	283.177	498.713
O14558	Heat shock protein beta-6	HSPB6_HUMAN	1	0.062	NaN	NaN	NaN	NaN	NaN	NaN	NaN	NaN	NaN	NaN	NaN	NaN	NaN	NaN	NaN	47.7966	36.4727	51.8943	126.72	134.594	105.521	193.699	207.061	190.12	233.687	219.729	221
O14561	Acyl carrier protein, mitochondrial	ACPM_HUMAN	3	0.154	5.40845	14.6782	5.25297	15.8838	7.67414	12.3345	31.3835	17.8267	25.6188	66.5272	81.9497	41.21	400.2	634.818	384.923	758.644	771.607	689.885	1728.83	1407.91	1104.58	1746.49	2628.12	1930.1	4197.25	3554.32	3700.71
O14562	Ubiquitin domain-containing protein UBFD1	UBFD1_HUMAN	3	0.129	NaN	NaN	NaN	NaN	NaN	NaN	NaN	NaN	NaN	NaN	NaN	NaN	19.6757	3.13714	22.8392	60.3199	71.4846	86.2438	124.704	145.062	166.225	235.63	224.676	258.361	333.795	297.203	280.465
O14576	Cytoplasmic dynein 1 intermediate chain 1	DC1I1_HUMAN	1	0.053	NaN	NaN	NaN	NaN	NaN	NaN	NaN	NaN	NaN	NaN	NaN	NaN	NaN	NaN	NaN	16.11	14.0934	21.8633	28.1435	19.0303	19.9324	9.56161	13.7657	20.4845	21.4218	25.3558	20.7858
O14578	Citron Rho-interacting kinase	CTRO_HUMAN	7	0.045	NaN	NaN	NaN	NaN	NaN	NaN	NaN	NaN	NaN	NaN	NaN	NaN	NaN	NaN	NaN	20.3725	26.7606	21.9091	34.9801	48.6926	49.9705	58.8056	80.4885	71.7681	130.575	110.85	125.35
O14579	Coatomer subunit epsilon	COPE_HUMAN	16	0.779	NaN	NaN	NaN	5.26308	NaN	3.47216	11.8558	9.1833	15.4079	25.3829	23.0146	23.8227	218.048	246.2	224.937	331.373	298.086	299.885	647.913	645.852	636.861	1042.43	1046.32	1032.59	1646.26	1335.02	1342.61
O14602	Eukaryotic translation initiation factor 1A, Y-chromosomal	IF1AY_HUMAN	1	0.069	NaN	NaN	NaN	NaN	NaN	NaN	NaN	NaN	NaN	NaN	NaN	NaN	NaN	NaN	NaN	126.897	134.598	159.915	485.583	492.626	390.065	817.6	789.555	754.958	882.413	941.674	928.244
O14607	Histone demethylase UTY	UTY_HUMAN	1	0.0659928	NaN	NaN	NaN	NaN	NaN	NaN	NaN	NaN	NaN	NaN	NaN	NaN	NaN	NaN	NaN	NaN	391.15	127.24	179.198	60.8267	54.0803	170.346	116.112	158.015	129.562	163.444	81.0181
O14613	Cdc42 effector protein 2	BORG1_HUMAN	1	0.00392957	NaN	NaN	NaN	NaN	NaN	NaN	NaN	NaN	NaN	NaN	NaN	NaN	NaN	NaN	8.9032	8.82592	NaN	6.87476	NaN	25.5667	27.3663	44.8533	46.9165	35.4569	58.5761	51.201	43.1465
O14617	AP-3 complex subunit delta-1	AP3D1_HUMAN	28	0.311	NaN	NaN	NaN	NaN	NaN	NaN	16.2196	7.5849	NaN	NaN	15.4769	24.7984	161.457	151.128	179.61	287.214	271.649	264.234	569.595	597.898	576.237	885.543	949.317	996.662	1237.94	1135.6	1270.86
O14618	Copper chaperone for superoxide dismutase	CCS_HUMAN	5	0.263	NaN	NaN	NaN	NaN	NaN	NaN	NaN	NaN	NaN	NaN	NaN	NaN	77.4712	54.0814	66.2211	49.8072	56.447	52.7303	122.777	118.191	122.964	185.416	188.575	197.551	249.444	215.557	227.798
O14639	Actin-binding LIM protein 1	ABLM1_HUMAN	9	0.154	NaN	NaN	NaN	NaN	NaN	NaN	NaN	NaN	NaN	NaN	NaN	NaN	34.4633	28.7291	30.1832	44.5669	41.379	33.4417	37.4773	108.069	91.2757	163.754	140.464	157.28	236.108	197.038	191.462
O14646	Chromodomain-helicase-DNA-binding protein 1	CHD1_HUMAN	14	0.107	NaN	NaN	NaN	NaN	NaN	NaN	NaN	NaN	1.72352	NaN	10.579	6.22119	55.8464	95.4538	67.036	166.915	168.888	162.24	234.569	247.186	395.993	422.565	472.049	449.997	620.544	480.952	759.563
O14647	Chromodomain-helicase-DNA-binding protein 2	CHD2_HUMAN	3	0.026	NaN	NaN	NaN	NaN	NaN	NaN	NaN	NaN	NaN	NaN	NaN	NaN	NaN	NaN	NaN	NaN	14.7292	NaN	106.321	78.0993	NaN	82.7669	52.2696	113.258	127.331	91.3548	2275.39
O14653	Golgi SNAP receptor complex member 2	GOSR2_HUMAN	1	0.0137369	NaN	NaN	NaN	NaN	NaN	NaN	NaN	NaN	NaN	NaN	NaN	NaN	NaN	NaN	NaN	NaN	5.28526	NaN	13.3942	7.40624	12.5426	16.1364	NaN	19.3072	24.5422	29.9809	23.5514
O14656	Torsin-1A	TOR1A_HUMAN	8	0.346	NaN	NaN	NaN	1.88408	NaN	NaN	2.71519	2.75947	1.25475	1.57227	2.74185	3.60212	26.384	42.4212	51.0944	37.6442	41.918	36.423	54.7349	69.2573	78.4853	125.088	149.063	164.43	201.454	225.286	235.045
O14657	Torsin-1B	TOR1B_HUMAN	3	0.134	NaN	NaN	NaN	NaN	NaN	NaN	NaN	NaN	NaN	NaN	NaN	NaN	NaN	NaN	NaN	3.82386	NaN	13.6929	44.3992	53.7959	20.0008	59.0182	59.5369	45.3435	67.2273	77.9582	74.0095
O14662	Syntaxin-16	STX16_HUMAN	8	0.378	NaN	NaN	NaN	NaN	NaN	NaN	NaN	NaN	NaN	NaN	NaN	NaN	9.52395	9.00804	8.11009	43.7587	39.0797	31.3232	81.0936	69.9499	82.7321	117.063	130.071	129.862	182.524	213.559	184.114
O14672	Disintegrin and metalloproteinase domain-containing protein 10	ADA10_HUMAN	19	0.311	NaN	NaN	NaN	NaN	NaN	NaN	NaN	NaN	NaN	NaN	4.56643	NaN	60.2801	69.3542	67.3547	120.526	114.815	114.831	249.111	257.167	248.219	398.468	432.957	412.059	562.479	485.408	521.053
O14681	Etoposide-induced protein 2.4 homolog	EI24_HUMAN	2	0.056	NaN	NaN	NaN	NaN	NaN	NaN	NaN	NaN	NaN	NaN	9.38526	NaN	72.7131	93.3565	89.0172	148.655	161.573	148.552	295.766	325.694	352.172	472.917	460.702	443.003	486.185	426.803	429.039
O14683	Tumor protein p53-inducible protein 11	P5I11_HUMAN	2	0.127	NaN	NaN	NaN	NaN	NaN	NaN	NaN	NaN	NaN	NaN	NaN	NaN	NaN	NaN	NaN	NaN	NaN	NaN	109.345	52.9375	46.759	79.9318	105.729	81.901	178.848	134.681	185.452
O14684	Prostaglandin E synthase	PTGES_HUMAN	1	0.066	NaN	NaN	NaN	NaN	NaN	NaN	NaN	NaN	NaN	NaN	NaN	NaN	NaN	NaN	NaN	187.793	201.346	218.413	432.027	508.405	408.446	517.653	749.497	723.713	742.671	768.015	675.813
O14686	Histone-lysine N-methyltransferase 2D	KMT2D_HUMAN	6	0.017	NaN	NaN	NaN	NaN	NaN	11.4035	10.8015	22.3336	39.541	NaN	52.75	NaN	113.889	NaN	110.438	106.649	116.362	126.118	198.851	230.657	204.751	315.169	257.016	291.158	386.736	444.624	326.572
O14715	RANBP2-like and GRIP domain-containing protein 8	RGPD8_HUMAN	1	0.011	NaN	NaN	NaN	NaN	NaN	NaN	1.08072	NaN	2.0566	NaN	NaN	NaN	NaN	NaN	NaN	NaN	NaN	NaN	NaN	NaN	NaN	NaN	NaN	NaN	NaN	NaN	NaN
O14727	Apoptotic protease-activating factor 1	APAF_HUMAN	7	0.105	NaN	NaN	NaN	NaN	NaN	NaN	NaN	NaN	NaN	NaN	NaN	NaN	NaN	NaN	NaN	29.1814	13.0305	30.9305	36.0432	23.879	27.6432	89.2477	61.0016	58.2442	150.692	84.784	92.7116
O14730	Serine/threonine-protein kinase RIO3	RIOK3_HUMAN	1	0.0541685	NaN	NaN	NaN	NaN	NaN	NaN	NaN	NaN	NaN	NaN	NaN	NaN	NaN	NaN	NaN	143.129	86.0859	70.6206	207.769	329.069	442.217	28.561	834.077	840.704	52.0748	916.646	1011.19
O14732	Inositol monophosphatase 2	IMPA2_HUMAN	1	0.035	NaN	NaN	NaN	NaN	NaN	NaN	NaN	NaN	NaN	NaN	NaN	NaN	NaN	NaN	NaN	111.213	117.224	110.065	114.858	325.46	295.219	551.643	584.38	564.913	485.173	624.64	463.975
O14734	Acyl-coenzyme A thioesterase 8	ACOT8_HUMAN	9	0.42	NaN	NaN	NaN	NaN	NaN	NaN	3.5476	NaN	NaN	15.4597	6.61594	9.40189	76.974	92.6791	62.0624	76.9959	87.1185	81.9481	173.158	174.468	211.801	264.086	271.698	265.758	343.801	284.679	317.42
O14735	CDP-diacylglycerol--inositol 3-phosphatidyltransferase	CDIPT_HUMAN	2	0.122	NaN	NaN	NaN	NaN	NaN	NaN	NaN	NaN	NaN	NaN	NaN	NaN	NaN	NaN	NaN	14.148	10.1067	9.84285	29.5368	24.4253	28.5837	39.4426	57.0133	72.9273	120.534	102.347	99.76
O14737	Programmed cell death protein 5	PDCD5_HUMAN	7	0.552	NaN	4.91571	3.30259	7.91271	11.7889	3.71636	14.6886	14.1954	12.8393	32.1981	24.7098	31.2475	281.053	299.856	284.564	403.253	399.005	396.45	860.241	804.596	820.133	1301.11	1340.25	1323.42	1423.64	1326.21	1507.43
O14744	Protein arginine N-methyltransferase 5	ANM5_HUMAN	23	0.485	1.38269	7.98245	5.1315	7.05942	10.9153	4.38626	15.1605	14.4163	12.6069	21.7545	25.2489	25.463	170.575	169.109	191.064	248.187	227.752	236.957	465.978	459.734	481.044	720.306	748.67	725.011	965.596	839.927	976.814
O14745	Na(+)/H(+) exchange regulatory cofactor NHE-RF1	NHRF1_HUMAN	19	0.687	4.59982	4.68607	11.1442	17.4071	14.7008	18.6202	32.3262	30.4363	34.9428	68.2312	56.3325	63.5005	475.199	531.499	484.398	795.549	757.692	804.217	1400.58	1381.13	1395.15	1886.02	1610.66	1737.42	1809.68	1847.55	1544.43
O14763	Tumor necrosis factor receptor superfamily member 10B	TR10B_HUMAN	1	0.039	NaN	NaN	NaN	NaN	NaN	NaN	NaN	NaN	NaN	NaN	NaN	NaN	NaN	NaN	NaN	7.88794	14.5479	15.7874	29.5651	20.8769	27.6788	39.3013	39.7378	33.1558	58.097	44.9959	56.9288
O14773	Tripeptidyl-peptidase 1	TPP1_HUMAN	9	0.254	NaN	NaN	NaN	NaN	NaN	NaN	6.90731	NaN	NaN	NaN	1.01865	5.69246	65.0465	71.4914	76.7247	94.4146	96.2506	97.5876	168.336	168.171	189.201	332.008	339.128	308.945	519.443	479.367	519.96
O14776	Transcription elongation regulator 1	TCRG1_HUMAN	33	0.295	NaN	2.07571	NaN	NaN	NaN	0.76839	NaN	3.2574	NaN	17.9118	NaN	7.27823	89.5015	89.4698	82.5806	139.933	134.965	132.284	239.049	245.291	286.115	423.29	391.685	432.253	497.924	509.591	467.297
O14777	Kinetochore protein NDC80 homolog	NDC80_HUMAN	5	0.1	NaN	NaN	NaN	NaN	NaN	NaN	NaN	NaN	NaN	NaN	NaN	NaN	NaN	NaN	25.3825	52.5907	59.645	58.492	166.829	152.4	188.132	297.061	258.873	185.866	277.203	272.544	237.862
O14787	Transportin-2	TNPO2_HUMAN	11	0.186	NaN	NaN	NaN	NaN	NaN	NaN	NaN	3.74057	2.0009	8.1744	9.34019	6.25901	61.3066	61.799	45.77	40.2023	48.3837	41.8588	103.332	89.771	109.607	166.477	176.581	159.339	259.794	235.213	233.674
O14795	Protein unc-13 homolog B	UN13B_HUMAN	1	0.00483882	NaN	NaN	NaN	NaN	NaN	NaN	NaN	NaN	NaN	NaN	NaN	NaN	NaN	3.55669	1.27032	4.67897	15.3755	NaN	NaN	NaN	NaN	27.3968	24.4949	NaN	60.6624	43.7558	48.4241
O14802	DNA-directed RNA polymerase III subunit RPC1	RPC1_HUMAN	11	0.118	NaN	NaN	NaN	NaN	NaN	NaN	NaN	NaN	NaN	NaN	NaN	NaN	NaN	13.2724	6.22892	26.8317	30.3184	30.0211	44.3949	39.6973	74.2517	127.977	132.833	119.161	209.108	200.881	178.4
O14813;Q99453	Paired mesoderm homeobox protein 2A;Paired mesoderm homeobox protein 2B	PHX2A_HUMAN;PHX2B_HUMAN	1	0.0942737	NaN	NaN	NaN	NaN	NaN	NaN	NaN	NaN	NaN	NaN	NaN	NaN	3.1371	NaN	NaN	11.3671	3.38406	NaN	4.79103	3.03015	NaN	6.29255	NaN	NaN	NaN	NaN	NaN
O14818	Proteasome subunit alpha type-7	PSA7_HUMAN	13	0.637	10.3107	13.2688	13.5272	20.4743	26.1162	22.2563	45.1202	40.2559	49.9085	78.5683	73.7454	81.6859	636.02	664.691	595.063	1100.58	1121.81	1139.79	2041.48	2047.92	2102.09	3020.49	2939.9	2983.69	3289.68	3114.15	2900.52
O14828	Secretory carrier-associated membrane protein 3	SCAM3_HUMAN	5	0.228	NaN	NaN	NaN	NaN	NaN	NaN	NaN	NaN	NaN	NaN	1.83087	NaN	52.4311	54.145	60.5968	87.4795	87.6676	86.9561	218.228	224.898	251.533	349.734	353.928	437.717	539.974	541.623	571.559
O14832	Phytanoyl-CoA dioxygenase, peroxisomal	PAHX_HUMAN	1	0.0660933	NaN	NaN	NaN	NaN	NaN	NaN	NaN	NaN	NaN	NaN	NaN	NaN	NaN	NaN	NaN	NaN	NaN	35.4766	74.7635	149.477	114.879	328.327	249.823	NaN	354.655	283.926	279.14
O14841	5-oxoprolinase	OPLA_HUMAN	9	0.108	NaN	NaN	NaN	NaN	NaN	NaN	NaN	NaN	39.0187	34.1508	39.3018	31.0378	252.786	267.011	256.981	382.476	385.116	398.236	666.083	720.261	666.756	1005.01	1081.64	1056.23	468.551	1073.21	992.718
O14867	Transcription regulator protein BACH1	BACH1_HUMAN	1	0.00232844	NaN	NaN	NaN	NaN	NaN	NaN	NaN	NaN	NaN	NaN	NaN	NaN	NaN	NaN	NaN	NaN	NaN	NaN	NaN	NaN	3.81659	NaN	1.33262	NaN	5.20383	NaN	5.74573
O14874	[3-methyl-2-oxobutanoate dehydrogenase [lipoamide]] kinase, mitochondrial	BCKD_HUMAN	4	0.141	NaN	NaN	NaN	NaN	NaN	NaN	NaN	NaN	NaN	NaN	NaN	NaN	15.7378	19.7058	11.764	34.2174	44.7006	30.8764	70.1653	83.8276	78.5743	142.855	182.725	174.933	289.638	261.325	248.461
O14880	Microsomal glutathione S-transferase 3	MGST3_HUMAN	5	0.678	NaN	2.86294	NaN	1.95193	NaN	4.82764	6.02314	6.57276	9.32433	15.8304	17.8495	12.0919	84.1647	89.2061	88.4842	96.1099	94.9031	115.467	211.851	217.993	227.567	283.364	327.668	300.919	379.538	366.788	357.499
O14893	Gem-associated protein 2	GEMI2_HUMAN	3	0.168	NaN	NaN	NaN	NaN	NaN	NaN	NaN	NaN	NaN	NaN	NaN	NaN	4.0745	7.14358	3.49451	18.5559	25.6713	13.4229	16.0991	23.5825	21.2951	38.5454	72.9923	71.7777	105.841	96.734	94.5164
O14896	Interferon regulatory factor 6	IRF6_HUMAN	4	0.133	NaN	NaN	NaN	NaN	NaN	NaN	NaN	NaN	NaN	NaN	NaN	NaN	18.4359	6.86456	27.5761	29.1149	35.2103	38.975	23.1935	28.2577	99.1744	136.058	140.433	160.272	231.279	199.068	185.525
O14907	Tax1-binding protein 3	TX1B3_HUMAN	3	0.395	NaN	NaN	NaN	NaN	NaN	NaN	NaN	NaN	NaN	NaN	NaN	NaN	77.0443	18.4049	18.2713	141.673	133.725	135.739	345.575	285.381	357.185	505.828	578.04	539.309	629.391	606.528	627.78
O14908	PDZ domain-containing protein GIPC1	GIPC1_HUMAN	3	0.195	NaN	NaN	NaN	NaN	NaN	NaN	NaN	NaN	NaN	NaN	NaN	NaN	42.787	51.5094	71.8067	51.1013	62.2703	43.3203	111.761	99.3087	116.581	196.569	208.38	210.488	290.75	266.834	254.982
O14920	Inhibitor of nuclear factor kappa-B kinase subunit beta	IKKB_HUMAN	7	0.143	NaN	NaN	NaN	NaN	NaN	NaN	NaN	NaN	NaN	NaN	NaN	NaN	NaN	NaN	NaN	42.7525	19.7253	33.4079	46.2974	36.7279	88.6362	51.2645	71.5885	65.176	80.0237	78.8471	59.0428
O14925	Mitochondrial import inner membrane translocase subunit Tim23	TIM23_HUMAN	4	0.33	NaN	NaN	NaN	NaN	NaN	NaN	NaN	NaN	NaN	NaN	NaN	NaN	72.3897	60.6618	35.5575	97.7107	74.4317	87.7506	207.995	188.31	198.081	355.658	329.121	351.206	523.083	424.565	470.618
O14929	Histone acetyltransferase type B catalytic subunit	HAT1_HUMAN	13	0.487	NaN	NaN	NaN	NaN	5.71779	NaN	3.22815	2.25397	6.32773	18.9524	12.7067	13.5648	127.637	118.819	128.711	201.475	213.293	214.301	430.535	429.504	440.981	685.998	721.392	656.699	977.583	842.248	837.462
O14933	Ubiquitin/ISG15-conjugating enzyme E2 L6	UB2L6_HUMAN	5	0.458	NaN	1.72299	NaN	1.55551	2.37814	NaN	1.90254	12.6659	2.98538	6.91931	16.0694	16.7646	99.7982	69.1572	106.771	91.9693	101.993	106.077	241.591	197.919	246.808	356.441	384.358	399.89	704.717	613.006	600.092
O14936	Peripheral plasma membrane protein CASK	CSKP_HUMAN	14	0.224	NaN	NaN	NaN	NaN	NaN	NaN	NaN	NaN	NaN	NaN	NaN	5.58014	27.4695	40.8839	20.6166	122.015	136.606	136.756	165.39	237.134	221.316	441.848	453.218	459.41	558.549	544.904	551.432
O14939	Phospholipase D2	PLD2_HUMAN	2	0.029	NaN	NaN	NaN	NaN	NaN	NaN	NaN	NaN	NaN	NaN	NaN	NaN	NaN	NaN	NaN	NaN	NaN	NaN	24.3918	21.3141	17.7057	42.2819	54.6601	68.916	35.515	59.8386	44.1441
O14949	Cytochrome b-c1 complex subunit 8	QCR8_HUMAN	4	0.451	NaN	NaN	NaN	NaN	NaN	NaN	15.8569	NaN	NaN	NaN	NaN	18.8322	188.61	122.712	192.574	157.015	146.897	149.976	208.902	193.433	206.443	235.047	627.441	709.773	246.543	977.728	230.302
O14950;P19105	Myosin regulatory light chain 12B;Myosin regulatory light chain 12A	ML12B_HUMAN;ML12A_HUMAN	3	0.238	20.0001	14.0849	25.3558	26.1529	24.4121	26.9042	53.8802	51.2452	57.2215	99.713	103.138	118.477	934.139	891.923	954.039	1138.24	1136.36	1122.63	2549.36	2322.59	2640.6	3631.79	3699.69	3930.27	4857.41	4543.34	4049.27
O14957	Cytochrome b-c1 complex subunit 10	QCR10_HUMAN	1	0.214	NaN	NaN	NaN	NaN	NaN	NaN	NaN	NaN	4.30935	22.0981	NaN	15.8727	205.301	204.523	240.542	261.506	238.826	267.262	569.434	442.988	546.044	950.103	977.692	945.678	1556.19	1505.76	1423.96
O14964	Hepatocyte growth factor-regulated tyrosine kinase substrate	HGS_HUMAN	15	0.197	NaN	NaN	NaN	5.09098	NaN	NaN	2.08304	5.77572	6.1003	9.39267	9.12749	NaN	106.869	124.519	108.061	146.931	163.49	168.166	264.139	267.73	289.114	394.186	381.968	392.73	512.774	470.686	509.494
O14965	Aurora kinase A	AURKA_HUMAN	9	0.31	NaN	NaN	NaN	NaN	NaN	NaN	NaN	NaN	NaN	NaN	NaN	NaN	NaN	NaN	46.1596	31.1567	24.0778	22.9598	28.2906	24.6681	42.1747	110.851	65.3534	127.905	152.271	138.437	135.53
O14966	Ras-related protein Rab-7L1	RAB7L_HUMAN	2	0.187	NaN	NaN	NaN	NaN	NaN	NaN	NaN	NaN	NaN	NaN	NaN	NaN	28.1709	NaN	4.71676	50.142	46.5658	61.2467	178.345	9.87341	26.0892	165.305	159.815	198.859	246.37	274.531	204.459
O14967	Calmegin	CLGN_HUMAN	1	0.036	NaN	NaN	NaN	2.0064	1.28746	NaN	0.733862	0.984795	0.798591	4.43465	6.63617	7.49161	36.1816	46.0719	47.7718	22.1352	33.2005	26.0592	105.476	104.873	108.302	178.426	187.145	159.036	353.845	308.898	284.551
O14972	Down syndrome critical region protein 3	DSCR3_HUMAN	5	0.242	NaN	NaN	NaN	NaN	NaN	NaN	NaN	NaN	NaN	NaN	NaN	NaN	NaN	NaN	NaN	37.9023	24.6445	34.0808	64.2153	46.6423	55.9695	73.4802	93.5018	170.48	243.486	214.724	211.766
O14974	Protein phosphatase 1 regulatory subunit 12A	MYPT1_HUMAN	27	0.317	NaN	NaN	NaN	NaN	3.2166	3.71369	NaN	2.59671	1.48056	15.2008	9.18842	5.33654	67.5819	71.203	70.122	67.0537	72.8153	80.9051	129.851	113.566	138.731	215.225	195.204	218.609	265.565	334.208	265.419
O14975	Very long-chain acyl-CoA synthetase	S27A2_HUMAN	15	0.331	NaN	NaN	NaN	NaN	NaN	NaN	NaN	NaN	NaN	NaN	NaN	NaN	29.8424	20.7016	19.1447	28.8059	22.3044	20.1278	55.4153	57.8553	60.6347	96.6806	92.2903	87.7338	115.404	104.772	101.175
O14976	Cyclin-G-associated kinase	GAK_HUMAN	14	0.16	NaN	NaN	NaN	NaN	NaN	NaN	NaN	NaN	NaN	NaN	NaN	NaN	16.7205	10.6567	14.6161	34.2663	41.3692	42.0526	41.6706	81.1935	94.4479	155.72	145.546	165.553	223.466	190.605	187.098
O14979	Heterogeneous nuclear ribonucleoprotein D-like	HNRDL_HUMAN	8	0.188	30.3157	25.4501	30.4802	51.0939	56.3278	48.2388	106.324	106.929	109.664	213.459	204.596	219.038	1880.21	1794.89	1805.37	1810.41	1859.03	1967.45	3771.41	3626.2	3497.15	5364.8	5363.12	5428.83	6943.93	6643.66	6622.58
O14980	Exportin-1	XPO1_HUMAN	47	0.513	6.94925	5.06971	11.1401	8.83753	6.48596	9.12097	20.6033	16.6556	21.7628	34.7247	33.0319	30.447	259.315	270.826	256.779	291.692	302.698	315.554	617.168	606.204	676.566	935.437	1027.16	993.064	1351.78	1259.23	1225.36
O14981	TATA-binding protein-associated factor 172	BTAF1_HUMAN	15	0.119	NaN	NaN	NaN	NaN	NaN	NaN	NaN	NaN	NaN	NaN	NaN	9.26433	6.73926	49.0911	23.0383	30.9731	35.1352	37.1606	76.0895	70.5278	75.8813	112.353	107.896	110.922	167.509	160.95	147.15
O15013	Rho guanine nucleotide exchange factor 10	ARHGA_HUMAN	2	0.023	NaN	NaN	NaN	NaN	NaN	NaN	NaN	NaN	NaN	9.33767	NaN	NaN	105.382	NaN	121.871	18.7922	21.8937	28.0345	39.5193	36.8327	42.619	90.6604	62.1925	72.214	85.5923	50.8035	71.2955
O15015	Zinc finger protein 646	ZN646_HUMAN	1	0.0371161	NaN	NaN	NaN	NaN	NaN	NaN	NaN	NaN	NaN	NaN	NaN	NaN	NaN	NaN	NaN	NaN	NaN	NaN	NaN	NaN	2.36616	6.53007	8.96611	4.47778	3.68775	7.25023	7.10055
O15020	Spectrin beta chain, non-erythrocytic 2	SPTN2_HUMAN	28	0.192	NaN	NaN	NaN	NaN	NaN	NaN	NaN	29.7767	NaN	16.5587	9.57311	NaN	69.284	159.168	128.371	233.822	190.775	195.347	438.968	430.212	493.364	694.749	658.537	745.357	1135.5	892.965	949.206
O15027	Protein transport protein Sec16A	SC16A_HUMAN	39	0.257	NaN	NaN	NaN	NaN	NaN	NaN	NaN	NaN	NaN	NaN	NaN	NaN	13.4871	25.0879	33.4248	67.836	74.3345	69.9644	144.05	143.558	148.411	241.718	246.708	240.097	294.576	256.708	282.554
O15031	Plexin-B2	PLXB2_HUMAN	25	0.22	NaN	NaN	NaN	NaN	NaN	NaN	NaN	NaN	NaN	NaN	NaN	NaN	2.85296	3.55044	6.94121	19.8971	25.4201	24.1403	49.7518	43.5121	46.4271	85.0536	85.2161	81.7267	130.059	119.894	119.958
O15042	U2 snRNP-associated SURP motif-containing protein	SR140_HUMAN	21	0.271	5.67208	NaN	NaN	2.65666	NaN	1.51552	11.0202	8.37776	7.6378	19.2103	12.7645	23.9004	110.892	101.312	100.743	151.665	138.93	139.78	283.993	285.66	269.747	365.376	381.159	366.952	422.246	403.347	421.787
O15047	Histone-lysine N-methyltransferase SETD1A	SET1A_HUMAN	6	0.056	NaN	NaN	NaN	NaN	NaN	NaN	NaN	NaN	NaN	NaN	NaN	NaN	NaN	NaN	NaN	57.1359	50.8749	56.751	119.923	147.583	31.647	74.7787	99.687	228.231	178.666	193.347	90.362
O15066	Kinesin-like protein KIF3B	KIF3B_HUMAN	1	0.0426308	NaN	NaN	NaN	NaN	NaN	NaN	NaN	NaN	NaN	NaN	NaN	NaN	NaN	NaN	NaN	7.98953	13.2334	16.8997	13.2181	9.49578	16.2497	19.2607	19.2544	28.0042	15.6213	28.3626	28.6416
O15067	Phosphoribosylformylglycinamidine synthase	PUR4_HUMAN	39	0.47	NaN	NaN	NaN	NaN	12.9401	2.67157	14.2308	16.1864	13.2153	35.933	32.0505	23.4415	210.307	209.972	216.605	300.401	267.717	310.813	550.595	575.944	569.959	867.641	836.611	841.307	1122.6	1026.33	1074.85
O15069	NAC-alpha domain-containing protein 1	NACAD_HUMAN	1	0.008	NaN	NaN	NaN	NaN	11.9959	NaN	18.652	32.6053	NaN	69.1854	72.135	NaN	649.775	665.43	688.084	751.78	738.339	699.525	1085.59	1105.88	859.339	965.013	941.483	852.63	1007.83	757.484	747.445
O15084	Serine/threonine-protein phosphatase 6 regulatory ankyrin repeat subunit A	ANR28_HUMAN	12	0.19	NaN	NaN	NaN	NaN	NaN	NaN	NaN	NaN	NaN	1.77536	NaN	NaN	16.4027	13.6657	15.4554	27.5607	30.0839	35.4601	61.7254	60.5975	60.9585	111.626	101.902	100.143	140.43	128.72	120.627
O15085	Rho guanine nucleotide exchange factor 11	ARHGB_HUMAN	1	0.0690884	NaN	NaN	NaN	NaN	NaN	NaN	NaN	NaN	NaN	NaN	NaN	NaN	NaN	NaN	NaN	2.95502	NaN	5.10462	13.0495	5.49589	4.696	9.10917	9.06323	3.70932	20.1201	14.2251	9.09336
O15091	Mitochondrial ribonuclease P catalytic subunit	MRPP3_HUMAN	8	0.19	NaN	NaN	NaN	NaN	NaN	NaN	NaN	NaN	4.13007	NaN	NaN	NaN	19.8315	23.5427	18.0906	37.7049	30.6415	35.964	67.0675	73.8062	74.1225	109.918	115.994	116.936	154.077	137.304	152.105
O15111	Inhibitor of nuclear factor kappa-B kinase subunit alpha	IKKA_HUMAN	4	0.072	NaN	NaN	NaN	NaN	NaN	NaN	NaN	NaN	NaN	NaN	NaN	NaN	NaN	NaN	NaN	27.532	32.384	28.9618	44.0552	61.4386	54.3406	84.6182	59.9719	141.625	168.354	139.722	127.742
O15116	U6 snRNA-associated Sm-like protein LSm1	LSM1_HUMAN	5	0.466	NaN	NaN	NaN	NaN	NaN	NaN	NaN	NaN	NaN	NaN	NaN	NaN	43.7846	47.3775	37.6407	33.507	25.3687	27.4638	84.9308	80.3245	79.3354	133.404	129.945	119.138	185.427	186.424	166.216
O15117	FYN-binding protein 1	FYB1_HUMAN	3	0.063	NaN	NaN	NaN	NaN	NaN	NaN	NaN	NaN	NaN	NaN	NaN	NaN	NaN	NaN	NaN	12.8663	14.4445	6.72156	8.80428	14.4066	9.07818	14.8159	16.6211	18.0879	21.2703	20.4541	27.3135
O15118	NPC intracellular cholesterol transporter 1	NPC1_HUMAN	5	0.055	NaN	NaN	NaN	NaN	NaN	NaN	NaN	NaN	NaN	NaN	NaN	NaN	35.4324	50.2686	39.5743	43.3625	54.4778	64.396	80.3821	131.055	137.232	231.83	266.595	261.883	323.293	338.132	319.569
O15121	Sphingolipid delta(4)-desaturase DES1	DEGS1_HUMAN	2	0.096	NaN	NaN	NaN	NaN	NaN	NaN	NaN	NaN	NaN	NaN	NaN	NaN	16.1209	14.7185	10.9397	28.8503	23.3371	22.4106	41.6541	50.2076	45.6102	102.18	88.9509	82.5604	124.034	114.003	102.771
O15126	Secretory carrier-associated membrane protein 1	SCAM1_HUMAN	7	0.269	NaN	NaN	NaN	NaN	NaN	NaN	NaN	3.5049	NaN	0.918895	0.584988	0.832319	23.6362	28.8593	25.7736	20.4354	19.6471	22.2764	52.1008	51.9466	47.5463	76.5514	87.3944	86.5547	129.974	111.711	119.893
O15127	Secretory carrier-associated membrane protein 2	SCAM2_HUMAN	4	0.146	NaN	NaN	NaN	NaN	NaN	NaN	NaN	NaN	NaN	NaN	NaN	NaN	NaN	NaN	NaN	103.081	150.505	127.009	164.506	166.226	206.564	237.638	291.992	293.694	432.244	392.145	601.681
O15143	Actin-related protein 2/3 complex subunit 1B	ARC1B_HUMAN	19	0.599	10.3361	3.45084	1.19253	1.40083	7.48275	2.63845	10.7694	12.9731	12.8579	25.1436	23.838	30.3623	201.304	186.066	184.612	351.421	352.157	374.25	667.668	697.805	695.687	1081.27	1061.96	1066.33	1210.08	1133.94	1209.37
O15144	Actin-related protein 2/3 complex subunit 2	ARPC2_HUMAN	21	0.777	7.33906	9.87059	NaN	14.0319	7.47343	13.8984	18.7717	16.3795	17.7258	33.8125	35.6154	38.282	256.696	272.743	268.83	327.244	375.622	375.036	547.249	654.375	689.653	848.223	862.275	799.619	1130.8	984.034	1032.5
O15145	Actin-related protein 2/3 complex subunit 3	ARPC3_HUMAN	8	0.517	4.97244	3.16851	2.28363	8.13414	13.1416	10.4272	22.6603	24.2219	15.982	47.8273	38.3249	32.4323	311.892	313.192	317.377	470.367	477.243	467.703	965.84	999.222	1051.94	1488.26	1359.45	1468.24	1499.34	1382.37	1518.73
O15155	BET1 homolog	BET1_HUMAN	2	0.246	NaN	NaN	NaN	NaN	NaN	NaN	NaN	NaN	NaN	4.26514	NaN	2.92985	77.1962	60.3021	45.8266	83.7998	105.695	123.342	208.869	230.591	248.555	383.481	428.455	435.827	533.987	453.306	459.645
O15156	Zinc finger and BTB domain-containing protein 7B	ZBT7B_HUMAN	1	0.019	NaN	NaN	NaN	NaN	NaN	NaN	NaN	NaN	NaN	NaN	NaN	NaN	NaN	NaN	NaN	NaN	NaN	NaN	NaN	NaN	NaN	127.897	125.604	115.015	175.559	152.577	176.345
O15160	DNA-directed RNA polymerases I and III subunit RPAC1	RPAC1_HUMAN	9	0.41	NaN	NaN	NaN	NaN	NaN	NaN	NaN	NaN	NaN	7.0268	7.33437	2.50637	52.2275	48.2306	47.6776	62.9288	75.7224	75.1842	166.848	161.475	175.013	260.271	293.14	294.672	354.458	351.213	330.08
O15162	Phospholipid scramblase 1	PLS1_HUMAN	1	0.041	NaN	NaN	NaN	NaN	NaN	NaN	NaN	NaN	NaN	NaN	NaN	NaN	NaN	NaN	NaN	14.3448	12.4097	11.6583	15.1557	24.8488	26.7693	25.5431	39.0284	33.9011	37.4778	34.7562	38.0857
O15164	Transcription intermediary factor 1-alpha	TIF1A_HUMAN	4	0.086	NaN	NaN	NaN	NaN	NaN	NaN	NaN	NaN	NaN	NaN	NaN	NaN	NaN	6.38051	NaN	29.1617	22.3098	24.675	19.494	15.6151	86.0126	29.5796	29.7435	46.6161	26.4064	15.7632	80.142
O15173	Membrane-associated progesterone receptor component 2	PGRC2_HUMAN	6	0.305	7.13094	NaN	4.37134	14.389	16.8817	7.25929	20.9312	21.032	16.4611	51.01	50.9285	41.7632	271.392	296.089	298.429	454.13	460.71	475.228	835.018	886.606	871.7	1168.6	1223.66	1171.72	1207.03	1185.24	1140.36
O15182	Centrin-3	CETN3_HUMAN	2	0.192	NaN	NaN	NaN	NaN	NaN	NaN	NaN	NaN	NaN	NaN	NaN	NaN	NaN	NaN	NaN	48.462	70.4264	65.105	100.29	102.64	112.509	144.369	119.102	145.793	139.092	154.979	220.83
O15211	Ral guanine nucleotide dissociation stimulator-like 2	RGL2_HUMAN	1	0.0567843	NaN	NaN	NaN	NaN	NaN	NaN	NaN	NaN	NaN	NaN	NaN	NaN	NaN	NaN	NaN	NaN	NaN	NaN	26.4685	12.3998	25.842	48.3028	27.3131	31.6474	37.3378	30.0403	40.5956
O15212	Prefoldin subunit 6	PFD6_HUMAN	5	0.434	9.05529	13.094	NaN	11.6072	13.7898	10.4469	26.6155	23.7476	21.5743	44.2217	47.5213	36.1487	305.423	358.081	348.056	486.713	449.344	503.58	905.035	910.252	947.777	1307.91	1378.15	1312.35	1123.92	1396.39	1208.55
O15213	WD repeat-containing protein 46	WDR46_HUMAN	6	0.192	NaN	NaN	NaN	NaN	NaN	NaN	NaN	NaN	NaN	NaN	NaN	NaN	NaN	NaN	1.80689	25.6389	24.7764	20.0147	19.1631	22.0909	27.4842	33.5234	48.8965	60.9168	89.0602	73.5244	80.1487
O15226	NF-kappa-B-repressing factor	NKRF_HUMAN	13	0.239	NaN	NaN	NaN	NaN	NaN	NaN	NaN	2.43287	NaN	NaN	1.43824	1.31431	48.9895	41.6358	59.4639	38.3296	49.0434	37.7079	83.4215	99.3757	72.0372	149.206	156.857	158.703	197.878	193.707	191.492
O15228	Dihydroxyacetone phosphate acyltransferase	GNPAT_HUMAN	11	0.246	NaN	NaN	NaN	NaN	NaN	NaN	NaN	NaN	NaN	NaN	NaN	NaN	9.70615	NaN	10.8206	14.6272	19.0114	12.713	27.1412	30.7352	33.76	60.0609	60.4535	53.4216	84.1175	81.536	72.9416
O15230	Laminin subunit alpha-5	LAMA5_HUMAN	11	0.045	NaN	NaN	NaN	NaN	NaN	NaN	NaN	NaN	NaN	NaN	NaN	NaN	NaN	NaN	NaN	22.7492	14.4752	15.222	20.0696	15.968	30.4776	81.4442	26.6997	50.0975	43.7691	69.9578	76.3838
O15231	Zinc finger protein 185	ZN185_HUMAN	13	0.254	NaN	NaN	NaN	NaN	NaN	NaN	NaN	NaN	NaN	NaN	NaN	NaN	NaN	17.6723	24.0441	65.548	51.5298	45.3728	37.2771	41.2727	84.9151	192.001	192.189	210.87	287.988	249.923	267.875
O15235	28S ribosomal protein S12, mitochondrial	RT12_HUMAN	3	0.326	NaN	NaN	NaN	NaN	NaN	NaN	NaN	NaN	NaN	NaN	NaN	NaN	NaN	NaN	NaN	64.1491	101.263	83.9277	47.8535	40.4696	52.4458	100.726	159.174	137.598	273.227	256.135	243.675
O15247	Chloride intracellular channel protein 2	CLIC2_HUMAN	8	0.401	NaN	NaN	NaN	NaN	NaN	NaN	NaN	NaN	NaN	NaN	NaN	NaN	91.9738	87.5684	81.2083	93.4036	101.384	102.37	63.2052	174.756	211.09	302.438	308.071	309.835	412.253	397.905	418.819
O15258	Protein RER1	RER1_HUMAN	5	0.296	NaN	NaN	NaN	NaN	NaN	NaN	NaN	NaN	NaN	NaN	NaN	NaN	36.9575	16.5486	43.664	87.0309	79.4253	86.2748	63.5601	176.425	187.157	312.713	309.848	295.096	490.625	405.924	457.88
O15260	Surfeit locus protein 4	SURF4_HUMAN	6	0.275	2.53911	NaN	2.48267	6.52697	3.81469	10.9937	13.4872	19.3059	15.2902	48.292	27.0417	32.2147	226.67	280.388	248.581	311.527	301.125	358.809	566.145	557.781	558.651	725.808	735.448	658.713	747.068	762.12	764.006
O15264	Mitogen-activated protein kinase 13	MK13_HUMAN	4	0.118	NaN	NaN	NaN	NaN	NaN	NaN	NaN	NaN	NaN	NaN	NaN	NaN	NaN	NaN	NaN	38.6159	42.3384	41.7372	61.0382	124.504	62.2522	83.7166	165.175	169.32	262.994	192.348	249.065
O15269	Serine palmitoyltransferase 1	SPTC1_HUMAN	10	0.319	NaN	NaN	NaN	NaN	NaN	NaN	NaN	NaN	NaN	2.6114	NaN	NaN	36.333	37.6338	31.646	77.3456	68.7386	70.5738	157.171	157.413	151.489	243.367	292.659	268.338	348.587	342.684	300.959
O15270	Serine palmitoyltransferase 2	SPTC2_HUMAN	10	0.299	NaN	NaN	NaN	NaN	NaN	NaN	NaN	NaN	NaN	NaN	NaN	NaN	25.2731	44.1997	55.566	53.0951	56.9417	48.5073	115.943	121.248	144.217	224.066	237.554	196.84	339.855	298.639	299.791
O15287	Fanconi anemia group G protein	FANCG_HUMAN	1	0.0725549	NaN	NaN	NaN	NaN	NaN	NaN	NaN	NaN	NaN	NaN	NaN	NaN	NaN	NaN	NaN	NaN	NaN	NaN	3.48851	NaN	6.9232	7.3048	12.2818	8.85817	7.17894	16.3909	9.39167
O15294	UDP-N-acetylglucosamine--peptide N-acetylglucosaminyltransferase 110 kDa subunit	OGT1_HUMAN	24	0.369	NaN	NaN	NaN	NaN	NaN	NaN	NaN	NaN	NaN	NaN	1.50303	4.22334	28.9517	29.4935	32.1275	50.2178	48.7072	45.9139	91.8773	89.2057	98.4387	160.931	167.951	191.183	238.264	208.074	226.919
O15304	Apoptosis regulatory protein Siva	SIVA_HUMAN	3	0.366	NaN	NaN	NaN	NaN	NaN	NaN	NaN	NaN	NaN	NaN	NaN	NaN	NaN	NaN	NaN	31.3041	19.6688	23.5567	9.85136	49.6921	6.85305	19.1146	97.6186	39.0236	102.579	94.377	122.724
O15305	Phosphomannomutase 2	PMM2_HUMAN	9	0.378	NaN	NaN	NaN	4.47895	3.53897	NaN	12.0861	12.8004	6.19472	20.6983	22.2412	24.0754	171.441	190.992	181.943	245.958	245.393	262.084	498.483	469.225	501.083	646.847	783.921	840.111	1077.78	860.737	1011.15
O15321	Transmembrane 9 superfamily member 1	TM9S1_HUMAN	4	0.111	NaN	NaN	NaN	NaN	NaN	NaN	NaN	NaN	NaN	NaN	NaN	NaN	NaN	NaN	10.5724	46.4117	57.0574	50.1834	69.6471	68.6047	78.782	108.235	160.871	176.746	219.626	194.329	215.535
O15344	E3 ubiquitin-protein ligase Midline-1	TRI18_HUMAN	5	0.103	NaN	NaN	NaN	NaN	NaN	NaN	NaN	NaN	NaN	NaN	NaN	NaN	NaN	0.798032	NaN	6.29694	5.94323	6.04744	17.6639	20.3455	19.7679	18.4734	19.7014	20.3275	39.2212	36.3128	38.8296
O15347	High mobility group protein B3	HMGB3_HUMAN	6	0.34	11.0866	6.01461	8.64728	11.2194	14.9163	14.4562	28.9698	32.0247	29.3178	59.543	49.4121	57.372	465.84	491.813	508.158	708.796	697.089	734.446	1432.12	1442.52	1416.9	1708.12	1746.02	1671.28	1722.39	1624.38	2106.37
O15355	Protein phosphatase 1G	PPM1G_HUMAN	13	0.342	NaN	NaN	NaN	4.44511	0.67217	2.99144	1.68258	8.91398	7.25535	17.6647	19.2539	14.9121	108.362	92.3088	100.63	115.401	122.105	137.663	250.563	250.252	262.644	392.781	370.278	401.672	475.925	479.22	489.272
O15357	Phosphatidylinositol 3,4,5-trisphosphate 5-phosphatase 2	SHIP2_HUMAN	12	0.153	NaN	NaN	NaN	NaN	NaN	NaN	NaN	NaN	NaN	NaN	NaN	NaN	NaN	3.58897	NaN	46.2591	34.41	34.885	84.0887	84.7555	87.4683	132.149	143.743	145.088	236.123	210.587	210.717
O15360	Fanconi anemia group A protein	FANCA_HUMAN	1	0.006	NaN	NaN	NaN	NaN	NaN	NaN	NaN	NaN	NaN	NaN	NaN	NaN	NaN	NaN	NaN	4.20597	5.8675	3.91036	13.3711	10.0769	17.3147	12.1985	25.4286	22.5987	32.3337	28.1365	26.4699
O15371	Eukaryotic translation initiation factor 3 subunit D	EIF3D_HUMAN	22	0.484	5.2789	2.85524	3.22439	5.13274	6.35056	2.76872	8.18346	9.96017	8.8594	25.6796	20.7209	21.4283	166.778	176.591	172.354	208.246	196.542	220.227	405.461	397.872	402.125	580.925	594.323	593.195	906.279	872.202	791.615
O15372	Eukaryotic translation initiation factor 3 subunit H	EIF3H_HUMAN	15	0.486	2.81375	NaN	3.71861	2.22113	7.12622	4.76978	15.314	8.93677	20.649	20.7863	18.5348	17.4479	138.595	157.5	157.452	217.681	224.007	207.952	399.727	391.937	407.81	657.997	690.162	675.238	851.15	807.595	795.562
O15379	Histone deacetylase 3	HDAC3_HUMAN	3	0.103	NaN	NaN	NaN	NaN	NaN	NaN	NaN	NaN	NaN	NaN	NaN	NaN	NaN	NaN	NaN	20.6956	39.8137	36.9529	85.9393	58.234	52.1612	103.185	159.28	94.8654	150.098	113.141	125.433
O15381	Nuclear valosin-containing protein-like	NVL_HUMAN	12	0.231	NaN	NaN	NaN	NaN	NaN	NaN	NaN	NaN	NaN	NaN	NaN	NaN	114.667	37.893	30.6555	56.4625	62.9035	51.2771	128.849	111.788	132.04	227.775	245.929	224.04	290.554	265.21	287.745
O15382	Branched-chain-amino-acid aminotransferase, mitochondrial	BCAT2_HUMAN	12	0.406	NaN	NaN	NaN	8.72268	54.6187	NaN	83.1619	45.5968	20.2637	64.5788	41.0178	51.3922	323.154	340.299	347.266	432.394	425.607	459.71	955.1	982.397	1028.53	1690.73	1673.2	1595.45	2168.89	1983.78	2075.08
O15392	Baculoviral IAP repeat-containing protein 5	BIRC5_HUMAN	4	0.359	NaN	NaN	NaN	NaN	NaN	NaN	NaN	NaN	NaN	NaN	NaN	NaN	18.3624	22.3735	22.1235	44.7252	43.7941	41.5317	64.9967	68.434	91.4794	123.584	155.251	142.674	193.526	153.606	154.67
O15394	Neural cell adhesion molecule 2	NCAM2_HUMAN	11	0.216	NaN	NaN	NaN	NaN	NaN	NaN	NaN	NaN	NaN	NaN	NaN	NaN	9.41886	13.0269	12.9817	21.8015	22.4853	19.6447	37.9537	34.3353	52.1722	75.8494	81.4332	81.291	126.003	112.834	113.657
O15397	Importin-8	IPO8_HUMAN	17	0.222	NaN	NaN	NaN	NaN	0.631791	NaN	NaN	NaN	NaN	1.9305	1.80446	2.10174	14.7511	17.03	17.7525	16.604	21.313	13.3661	16.5709	15.1351	34.9209	53.1019	55.7687	53.4076	59.9563	60.063	73.2749
O15400	Syntaxin-7	STX7_HUMAN	7	0.356	NaN	NaN	NaN	NaN	1.77158	NaN	NaN	NaN	NaN	NaN	NaN	NaN	9.66451	18.9399	9.8629	104.858	96.0723	89.9725	226.821	199.946	247.992	408.09	422.438	420.962	598.952	521.751	531.037
O15427	Monocarboxylate transporter 4	MOT4_HUMAN	6	0.151	NaN	NaN	NaN	NaN	NaN	NaN	NaN	NaN	NaN	NaN	NaN	NaN	10.3389	NaN	NaN	105.98	84.6714	84.3391	129.463	107.268	119.466	354.696	371.948	372.535	484.319	531.541	480.469
O15438	Canalicular multispecific organic anion transporter 2	MRP3_HUMAN	18	0.168	NaN	NaN	NaN	NaN	NaN	NaN	NaN	NaN	NaN	NaN	NaN	NaN	20.1563	26.1573	48.9441	54.7168	56.5983	65.6383	128.819	115.124	140.678	254.935	212.617	227.923	348.037	350.059	300.272
O15439	Multidrug resistance-associated protein 4	MRP4_HUMAN	14	0.153	NaN	NaN	NaN	NaN	NaN	NaN	NaN	NaN	NaN	NaN	NaN	NaN	11.3545	NaN	18.3359	22.878	24.8063	22.0757	33.4702	31.1788	51.6194	99.9345	129.557	116.773	176.966	163.94	172.837
O15446	DNA-directed RNA polymerase I subunit RPA34	RPA34_HUMAN	11	0.42	NaN	NaN	NaN	NaN	NaN	NaN	NaN	NaN	NaN	NaN	NaN	NaN	NaN	NaN	NaN	148.858	130.259	146.926	126.316	255.808	342.428	399.719	502.162	380.504	772.704	641.501	672.22
O15460	Prolyl 4-hydroxylase subunit alpha-2	P4HA2_HUMAN	13	0.335	NaN	NaN	NaN	NaN	NaN	NaN	NaN	NaN	NaN	NaN	NaN	NaN	3.8129	0.92902	3.74308	6.56998	6.949	7.37672	13.7709	15.9244	15.8855	22.2771	22.5295	24.0236	35.0634	30.9863	34.5364
O15484	Calpain-5	CAN5_HUMAN	2	0.078	NaN	NaN	NaN	NaN	NaN	NaN	NaN	NaN	NaN	NaN	NaN	NaN	NaN	NaN	NaN	55.733	39.8621	NaN	83.1125	69.1358	72.2053	101.804	166.251	108.443	223.857	180.048	179.821
O15488	Glycogenin-2	GLYG2_HUMAN	1	0.0234167	NaN	NaN	NaN	NaN	NaN	NaN	NaN	NaN	NaN	NaN	NaN	NaN	NaN	NaN	5.41802	NaN	NaN	NaN	1.33837	NaN	5.2449	5.342	NaN	NaN	10.7351	6.86726	4.10083
O15498	Synaptobrevin homolog YKT6	YKT6_HUMAN	8	0.515	9.55604	5.42603	6.81829	NaN	8.92427	9.24955	NaN	15.8824	15.6987	19.1436	NaN	40.1299	212.669	209.467	194.111	208.952	226.546	216.654	461.877	456.956	506.039	710.629	739.653	723.821	867.265	637.654	661.464
O15504	Nucleoporin-like protein 2	NUPL2_HUMAN	2	0.054	NaN	NaN	NaN	NaN	NaN	NaN	NaN	NaN	NaN	NaN	NaN	NaN	11.4376	1.77533	7.18628	25.363	38.1779	31.6882	26.0988	21.6868	88.4591	121.8	117.073	144.03	208.562	175.716	177.248
O15511	Actin-related protein 2/3 complex subunit 5	ARPC5_HUMAN	7	0.424	2.698	7.11513	1.89006	6.59104	9.42521	4.82184	18.0625	8.84126	12.8192	32.6972	20.5495	30.1009	174.544	167.754	174.178	368.381	403.638	397.582	782.225	767.065	758.311	1279.01	1276.4	1174.34	1398.83	1334.15	1238.5
O15514	DNA-directed RNA polymerase II subunit RPB4	RPB4_HUMAN	5	0.613	NaN	NaN	NaN	NaN	NaN	NaN	NaN	NaN	NaN	NaN	NaN	NaN	11.8287	11.4675	17.9515	38.6286	31.9299	34.0191	78.1707	76.3811	81.1154	121.652	126.164	131.849	194.78	173.357	166.857
O15523	ATP-dependent RNA helicase DDX3Y	DDX3Y_HUMAN	4	0.076	NaN	NaN	NaN	NaN	NaN	NaN	NaN	NaN	NaN	NaN	13.7711	NaN	15.1087	93.1526	89.3151	42.8653	40.2037	38.1447	37.4422	43.3663	101.499	132.538	147.213	171.998	197.484	280.136	315.223
O15530	3-phosphoinositide-dependent protein kinase 1	PDPK1_HUMAN	10	0.225	NaN	NaN	NaN	NaN	NaN	NaN	NaN	NaN	NaN	NaN	NaN	NaN	4.85189	14.0894	9.19788	48.3024	38.0886	32.156	36.6238	69.3289	71.8215	125.353	118.194	131.289	153.476	151.878	168.641
O15533	Tapasin	TPSN_HUMAN	8	0.254	NaN	NaN	NaN	NaN	NaN	NaN	NaN	NaN	NaN	NaN	3.013	NaN	186.591	182.532	151.243	319.207	334.775	287.993	676.388	676.1	670.211	952.551	989.348	896.309	1852.12	1644.78	1666.64
O15541	E3 ubiquitin-protein ligase RNF113A	R113A_HUMAN	4	0.146	NaN	NaN	NaN	NaN	NaN	NaN	NaN	NaN	NaN	NaN	NaN	NaN	49.0109	NaN	NaN	54.9644	43.3368	41.6299	69.4165	96.3337	93.8489	148.603	145.948	151.185	219.305	181.775	187.348
O15551	Claudin-3	CLD3_HUMAN	2	0.118	NaN	NaN	NaN	NaN	NaN	NaN	NaN	NaN	NaN	NaN	NaN	NaN	NaN	NaN	NaN	60.6061	104.448	137.012	196.072	157.874	181.943	196.237	171.819	230.52	290.423	253.81	252.86
O15553	Pyrin	MEFV_HUMAN	1	0.014	5.17042	8.69876	NaN	NaN	NaN	11.3742	NaN	18.6043	NaN	NaN	NaN	NaN	NaN	NaN	NaN	NaN	NaN	NaN	NaN	NaN	NaN	NaN	NaN	NaN	NaN	NaN	NaN
O43143	Pre-mRNA-splicing factor ATP-dependent RNA helicase DHX15	DHX15_HUMAN	35	0.543	4.79017	7.20356	7.90349	11.946	11.0436	9.07503	14.9575	21.2462	20.1867	33.4283	30.5122	27.0248	249.704	264.958	266.705	374.948	364.543	373.312	745.159	756.779	767.339	1092.66	1069.36	1080.41	1392.26	1242.7	1273.81
O43148	mRNA cap guanine-N7 methyltransferase	MCES_HUMAN	10	0.25	8.44087	NaN	NaN	NaN	7.12063	NaN	5.14392	1.38298	5.25427	7.58782	11.0855	21.9405	102.656	104.821	93.3382	131.645	121.755	122.552	266.282	224.365	299.818	355.714	437.388	433.855	528.696	501.68	521.291
O43149	Zinc finger ZZ-type and EF-hand domain-containing protein 1	ZZEF1_HUMAN	10	0.049	NaN	NaN	NaN	NaN	NaN	NaN	NaN	NaN	NaN	NaN	NaN	NaN	NaN	11.1732	11.5739	59.6385	33.0659	43.9313	32.6026	115.493	100.644	146.59	196.893	173.054	260.288	219.628	220.453
O43150	Arf-GAP with SH3 domain, ANK repeat and PH domain-containing protein 2	ASAP2_HUMAN	4	0.064	NaN	NaN	NaN	NaN	NaN	NaN	NaN	NaN	NaN	NaN	NaN	NaN	26.0442	NaN	16.8271	15.8376	13.0395	10.946	29.7868	46.1662	38.9928	68.9559	50.1227	65.1408	85.9242	65.9484	84.2524
O43156	TELO2-interacting protein 1 homolog	TTI1_HUMAN	12	0.185	NaN	NaN	NaN	NaN	NaN	NaN	NaN	NaN	NaN	6.98515	NaN	NaN	21.0694	19.0951	22.2537	21.5755	20.0813	15.5939	34.3175	47.558	48.0388	70.9083	76.055	64.6522	109.462	100.845	101.611
O43159	Ribosomal RNA-processing protein 8	RRP8_HUMAN	8	0.272	NaN	NaN	NaN	NaN	NaN	NaN	NaN	NaN	NaN	NaN	NaN	NaN	NaN	NaN	NaN	30.4249	37.172	29.4408	71.5291	60.7396	60.8788	88.6683	105.797	125.952	173.726	165.774	159.717
O43167	Zinc finger and BTB domain-containing protein 24	ZBT24_HUMAN	1	0.0239027	NaN	NaN	NaN	NaN	NaN	NaN	NaN	NaN	NaN	NaN	NaN	NaN	NaN	NaN	NaN	11.9252	12.5347	10.9057	17.4751	15.9278	NaN	40.1072	NaN	NaN	30.3815	NaN	30.8161
O43169	Cytochrome b5 type B	CYB5B_HUMAN	5	0.507	1.62964	2.86977	5.66421	3.66988	4.84662	4.69053	7.53986	9.14668	8.18504	15.8397	13.3135	18.363	136.242	123.455	144.739	195.628	198.217	201.653	368.414	394.516	394.732	619.785	634.155	632.66	880.701	758.863	846.449
O43172	U4/U6 small nuclear ribonucleoprotein Prp4	PRP4_HUMAN	15	0.429	NaN	NaN	NaN	NaN	NaN	1.57529	NaN	7.30443	NaN	18.0152	15.4608	2.12026	154.263	111.799	123.808	132.532	141.773	151.707	325.756	271.17	348.267	556.977	632.343	639.059	865.474	739.667	755.849
O43175	D-3-phosphoglycerate dehydrogenase	SERA_HUMAN	24	0.591	8.52383	6.50333	6.91297	16.374	16.5678	12.5752	33.9962	29.4339	38.7772	58.714	60.1921	66.8859	490.771	484.907	519.835	703.555	698.129	722.751	1398.55	1305.63	1460.7	2092.84	2133.02	2232.24	2640.32	2485.64	2598.08
O43181	NADH dehydrogenase [ubiquinone] iron-sulfur protein 4, mitochondrial	NDUS4_HUMAN	3	0.2	NaN	NaN	NaN	NaN	NaN	NaN	NaN	NaN	NaN	NaN	NaN	NaN	18.9789	70.3203	43.3088	136.598	103.519	114.993	216.731	265.031	250.06	368.226	388.379	375.207	428.091	355.121	359.397
O43236	Septin-4	SEPT4_HUMAN	1	0.0406081	NaN	NaN	NaN	NaN	NaN	NaN	NaN	NaN	NaN	NaN	NaN	NaN	NaN	NaN	NaN	NaN	NaN	NaN	NaN	NaN	13.7788	NaN	13.4082	NaN	NaN	NaN	NaN
O43237	Cytoplasmic dynein 1 light intermediate chain 2	DC1L2_HUMAN	13	0.417	NaN	NaN	NaN	NaN	NaN	NaN	NaN	NaN	3.25259	9.64573	11.1811	14.316	151.913	147.138	136.402	218.552	187.711	190.465	430.231	423.385	482.447	695.858	775.232	795.465	1045.5	939.528	1023.43
O43242	26S proteasome non-ATPase regulatory subunit 3	PSMD3_HUMAN	25	0.547	4.15981	NaN	NaN	2.83227	2.33485	3.33267	5.93743	9.42462	8.2253	15.6976	13.2013	15.1128	111.425	132.15	119.651	175.797	180.694	187.238	337.016	333.531	346.484	536.918	544.986	530.702	714.68	633.638	655.543
O43251	RNA binding protein fox-1 homolog 2	RFOX2_HUMAN	2	0.105	NaN	NaN	NaN	NaN	NaN	NaN	NaN	NaN	NaN	NaN	NaN	NaN	NaN	NaN	NaN	51.9537	41.4227	68.748	28.2958	13.4848	9.23689	37.3634	36.1356	15.3264	169.985	149.122	148.103
O43252	Bifunctional 3'-phosphoadenosine 5'-phosphosulfate synthase 1	PAPS1_HUMAN	16	0.369	NaN	NaN	NaN	NaN	NaN	NaN	NaN	NaN	NaN	NaN	NaN	NaN	34.9207	53.4971	59.4821	95.8743	101.01	82.1782	177.552	162.07	218.516	324.364	288.956	323.01	428.705	365.251	355.205
O43264	Centromere/kinetochore protein zw10 homolog	ZW10_HUMAN	23	0.444	NaN	NaN	3.94928	NaN	NaN	NaN	1.12025	1.87751	5.26571	6.84396	6.78421	NaN	42.6285	52.5502	42.1968	55.507	52.4633	53.3075	120.341	112.293	135.936	203.886	199.084	232.427	296.964	240.243	263.687
O43272	Proline dehydrogenase 1, mitochondrial	PROD_HUMAN	2	0.045	NaN	NaN	NaN	NaN	NaN	NaN	NaN	NaN	NaN	NaN	NaN	NaN	NaN	NaN	NaN	NaN	NaN	NaN	4.29456	NaN	3.15306	4.34528	3.14322	2.31188	9.41407	5.10356	11.7684
O43278	Kunitz-type protease inhibitor 1	SPIT1_HUMAN	3	0.113	NaN	NaN	NaN	NaN	NaN	NaN	NaN	NaN	NaN	NaN	NaN	NaN	NaN	NaN	NaN	0.507787	0.44602	0.369382	0.688389	0.644127	0.120005	0.826413	0.594967	1.13652	1.10437	0.955332	2.20735
O43290	U4/U6.U5 tri-snRNP-associated protein 1	SNUT1_HUMAN	26	0.452	NaN	NaN	NaN	NaN	NaN	NaN	4.56948	2.80561	2.98777	21.7254	10.8576	18.1149	107.642	110.695	133.492	168.887	182.027	182.619	280.158	289.718	341.858	481.838	499.77	455.148	576.423	526.649	510.842
O43291	Kunitz-type protease inhibitor 2	SPIT2_HUMAN	3	0.159	NaN	NaN	NaN	NaN	NaN	NaN	NaN	NaN	NaN	NaN	NaN	NaN	NaN	NaN	NaN	72.1328	48.2829	44.3747	66.559	27.8091	149.4	147.534	142.479	111.099	240.53	33.8786	235.053
O43292	Glycosylphosphatidylinositol anchor attachment 1 protein	GPAA1_HUMAN	3	0.056	NaN	NaN	NaN	NaN	NaN	NaN	NaN	NaN	NaN	NaN	NaN	NaN	NaN	NaN	NaN	45.6851	47.547	22.528	140.629	138.585	128.264	226.681	237.392	200.089	254.301	236.861	336.884
O43301	Heat shock 70 kDa protein 12A	HS12A_HUMAN	18	0.384	NaN	NaN	NaN	NaN	NaN	NaN	NaN	NaN	NaN	NaN	NaN	NaN	24.7011	28.4064	21.119	59.0237	60.4835	65.6246	163.327	133.703	150.427	231.287	264.395	248.045	384.204	338.357	362.229
O43310	CBP80/20-dependent translation initiation factor	CTIF_HUMAN	1	0.0410872	NaN	NaN	NaN	NaN	NaN	NaN	NaN	NaN	NaN	NaN	NaN	NaN	NaN	NaN	NaN	NaN	NaN	NaN	NaN	NaN	NaN	NaN	NaN	NaN	NaN	NaN	20.3719
O43314	Inositol hexakisphosphate and diphosphoinositol-pentakisphosphate kinase 2	VIP2_HUMAN	11	0.121	NaN	NaN	NaN	NaN	NaN	NaN	NaN	NaN	NaN	NaN	NaN	NaN	8.95473	21.8823	23.4998	43.4071	48.5224	48.111	99.2817	102.347	109.529	173.845	178.23	173.733	236.371	219.948	220.519
O43318	Mitogen-activated protein kinase kinase kinase 7	M3K7_HUMAN	4	0.102	NaN	NaN	NaN	NaN	NaN	NaN	NaN	NaN	NaN	NaN	NaN	NaN	99.2302	97.8038	77.0976	25.663	21.2891	28.5288	50.1293	52.0638	77.5362	48.0932	119.666	128.821	173.589	141.237	157.893
O43324	Eukaryotic translation elongation factor 1 epsilon-1	MCA3_HUMAN	9	0.661	3.57606	3.64853	5.25187	9.778	9.65766	7.25415	8.27481	16.2733	16.2901	29.2223	31.3888	27.8289	280.854	271.416	246.3	273.22	286.48	275.113	585.452	545.543	605.591	864.439	928.219	917.18	1048.57	944.86	1006.23
O43347	RNA-binding protein Musashi homolog 1	MSI1H_HUMAN	1	0.066452	NaN	NaN	NaN	NaN	NaN	NaN	NaN	NaN	NaN	NaN	NaN	NaN	NaN	NaN	NaN	NaN	NaN	NaN	29.249	36.6905	35.0163	33.3982	51.5451	56.1474	75.8502	34.3251	55.1318
O43379	WD repeat-containing protein 62	WDR62_HUMAN	1	0.011	NaN	NaN	NaN	NaN	NaN	NaN	NaN	NaN	NaN	NaN	NaN	NaN	NaN	NaN	NaN	NaN	3.81206	6.11126	NaN	7.7524	12.6616	13.6273	17.0647	19.0553	21.0259	12.6403	24.1934
O43390	Heterogeneous nuclear ribonucleoprotein R	HNRPR_HUMAN	27	0.487	20.2906	15.3551	17.436	27.9532	31.4741	30.07	64.798	65.3282	61.8319	121.14	128.261	111.016	999.582	990.521	996.281	1397.3	1440.21	1437.91	2531.82	2456.22	2647.63	3594.58	3456.19	3400.55	3786.86	3658.53	3921.17
O43395	U4/U6 small nuclear ribonucleoprotein Prp3	PRPF3_HUMAN	13	0.272	NaN	NaN	NaN	NaN	NaN	NaN	NaN	3.59629	1.26322	NaN	4.64872	8.84276	23.9291	34.481	40.8246	36.9812	42.3588	36.1591	76.5202	70.8522	86.6183	121.429	119.561	126.716	171.23	150.407	139.871
O43396	Thioredoxin-like protein 1	TXNL1_HUMAN	17	0.751	7.54584	NaN	11.3865	12.8916	7.41844	5.91283	19.2293	16.1752	14.3552	38.1194	42.8147	27.7628	228.864	229.091	237.258	408.948	416.42	411.936	779.802	712.487	784.187	1096.26	1069.85	1165.94	1305.85	1256.46	1219.66
O43399	Tumor protein D54	TPD54_HUMAN	11	0.694	10.2568	5.85226	NaN	9.86274	12.9459	13.4599	21.404	18.0094	22.7206	46.099	35.5803	39.6653	303.641	301.917	332.089	493.438	479.069	491.004	885.39	838.654	951.146	1405.39	1238.76	1402.46	1732.79	1712.11	1877.22
O43402	ER membrane protein complex subunit 8	EMC8_HUMAN	7	0.495	NaN	NaN	NaN	NaN	NaN	NaN	NaN	NaN	NaN	NaN	NaN	NaN	NaN	NaN	NaN	66.0107	86.6912	84.0126	109.894	161.663	146.339	196.007	226.176	185.419	302.403	263.403	278.857
O43414	ERI1 exoribonuclease 3	ERI3_HUMAN	5	0.196	NaN	NaN	NaN	NaN	NaN	NaN	7.22509	NaN	5.67956	9.99947	7.00763	NaN	75.5517	69.5285	64.8031	58.6057	71.5489	74.0226	150.151	145.358	152.207	211.932	222.729	229.782	320.116	257.769	266.451
O43422	52 kDa repressor of the inhibitor of the protein kinase	P52K_HUMAN	4	0.072	NaN	NaN	NaN	NaN	NaN	NaN	NaN	NaN	NaN	NaN	NaN	NaN	NaN	NaN	NaN	36.6927	40.3976	33.0551	60.2288	41.7732	59.3893	103.337	124.446	117.878	208.811	209.999	212.281
O43432	Eukaryotic translation initiation factor 4 gamma 3	IF4G3_HUMAN	17	0.126	NaN	NaN	NaN	NaN	NaN	NaN	14.9755	15.2221	NaN	13.1801	29.4809	20.0552	189.054	175.132	210.804	318.813	304.319	290.477	563.637	694.515	668.057	1052.06	1015.88	984.567	1238.27	1144.14	1151.01
O43447	Peptidyl-prolyl cis-trans isomerase H	PPIH_HUMAN	9	0.599	3.76718	9.0854	2.96711	NaN	7.41046	8.99114	20.2546	NaN	10.1701	22.3705	16.9911	28.2847	159.556	121.64	118.422	183.855	176.37	179.103	351.499	418.274	443.753	637.171	621.344	706.057	1069.04	905.222	842.111
O43464	Serine protease HTRA2, mitochondrial	HTRA2_HUMAN	7	0.238	NaN	NaN	NaN	3.21286	2.9734	4.4103	6.73993	10.3436	5.97012	9.23248	7.48233	NaN	82.1344	86.6601	53.5503	60.3418	52.4421	55.0783	118.27	88.3472	107.691	149.196	136.845	132.838	132.895	188.158	164.439
O43488	Aflatoxin B1 aldehyde reductase member 2	ARK72_HUMAN	11	0.471	NaN	NaN	NaN	NaN	3.02875	NaN	8.7148	7.20455	6.15545	21.6344	25.7285	20.1051	152.824	184.997	174.158	229.475	236.386	222.539	438.219	430.739	461.303	636.065	621.181	640.729	803.042	763.645	771.5
O43491	Band 4.1-like protein 2	E41L2_HUMAN	24	0.328	6.15688	NaN	NaN	NaN	NaN	NaN	NaN	8.05912	NaN	NaN	NaN	9.91567	63.1512	71.0691	83.325	97.4013	100.581	86.46	208.112	196.213	199.686	350.543	347.303	340.06	520.231	433.365	428.529
O43493	Trans-Golgi network integral membrane protein 2	TGON2_HUMAN	7	0.203	NaN	NaN	NaN	NaN	NaN	NaN	NaN	NaN	NaN	NaN	NaN	NaN	NaN	NaN	NaN	14.6106	26.8284	27.4	40.8462	16.3214	24.1064	92.1056	78.1061	50.8977	119.475	130.951	142.766
O43497	Voltage-dependent T-type calcium channel subunit alpha-1G	CAC1G_HUMAN	1	0.013	NaN	NaN	NaN	NaN	NaN	NaN	NaN	NaN	NaN	NaN	NaN	NaN	NaN	NaN	NaN	NaN	43.6881	NaN	107.305	126.027	103.757	154.317	NaN	134.505	142.163	182.642	NaN
O43502	DNA repair protein RAD51 homolog 3	RA51C_HUMAN	2	0.09	NaN	NaN	NaN	NaN	NaN	NaN	NaN	NaN	NaN	NaN	NaN	NaN	NaN	NaN	NaN	30.9793	36.2033	27.9504	130.033	45.1375	65.7865	101.422	83.8398	72.3146	140.561	135.519	114.756
O43504	Ragulator complex protein LAMTOR5	LTOR5_HUMAN	4	0.703	NaN	NaN	1.50277	7.29778	2.89868	4.08254	31.6205	5.58399	4.98063	6.58293	6.79571	15.4457	90.671	69.4731	92.946	131.27	114.669	129.475	239.098	202.855	262.347	371.95	399.053	387.892	526.923	389.126	459.673
O43513	Mediator of RNA polymerase II transcription subunit 7	MED7_HUMAN	3	0.227	NaN	NaN	NaN	NaN	NaN	NaN	NaN	NaN	NaN	NaN	NaN	NaN	NaN	NaN	15.3331	30.4513	20.5883	20.7964	30.0553	38.5345	28.9257	68.973	62.639	77.2902	108.046	99.0586	95.1491
O43516	WAS/WASL-interacting protein family member 1	WIPF1_HUMAN	8	0.254	NaN	NaN	NaN	NaN	NaN	NaN	NaN	NaN	NaN	NaN	NaN	NaN	13.126	21.4489	15.1779	54.2361	58.701	64.2925	92.7211	99.6356	86.4197	183.406	165.03	165.086	207.132	184.164	175.101
O43524	Forkhead box protein O3	FOXO3_HUMAN	1	0.0326882	NaN	NaN	NaN	NaN	NaN	NaN	NaN	NaN	NaN	NaN	NaN	NaN	NaN	NaN	NaN	NaN	NaN	12.6245	8.33343	NaN	11.7022	24.6314	15.903	30.425	42.3207	34.0067	34.3792
O43542	DNA repair protein XRCC3	XRCC3_HUMAN	1	0.0876146	NaN	NaN	NaN	NaN	NaN	NaN	NaN	NaN	NaN	NaN	NaN	NaN	NaN	NaN	NaN	NaN	NaN	NaN	NaN	12.2799	20.6568	17.2327	15.9263	30.6596	27.9335	23.7375	27.9122
O43566	Regulator of G-protein signaling 14	RGS14_HUMAN	1	0.0128913	NaN	NaN	NaN	NaN	NaN	NaN	NaN	NaN	NaN	NaN	NaN	NaN	NaN	NaN	NaN	14.3778	19.4819	NaN	35.4327	31.9702	20.3841	41.8999	32.698	37.1161	61.7016	42.5209	43.5496
O43570	Carbonic anhydrase 12	CAH12_HUMAN	8	0.384	NaN	NaN	NaN	NaN	NaN	NaN	NaN	NaN	NaN	NaN	NaN	NaN	87.3977	77.8423	92.5937	100.648	101.205	111.096	228	205.816	234.636	352.43	340.743	337.136	514.419	496.281	472.313
O43572	A-kinase anchor protein 10, mitochondrial	AKA10_HUMAN	2	0.048	NaN	NaN	NaN	NaN	NaN	NaN	NaN	NaN	NaN	NaN	NaN	NaN	NaN	NaN	NaN	19.4789	20.7991	12.1169	79.0993	94.5469	102.404	173.257	39.6953	28.9254	58.7582	44.0695	283.441
O43583	Density-regulated protein	DENR_HUMAN	7	0.49	5.97906	3.4872	3.06798	3.2822	7.68181	2.41149	8.59518	6.89192	10.4057	21.9393	14.2044	17.1525	92.9404	112.01	95.7508	113.218	103.948	68.3752	219.818	204.837	227.206	368.345	387.662	345.988	452.721	454.774	416.356
O43592	Exportin-T	XPOT_HUMAN	29	0.421	NaN	NaN	NaN	13.6037	NaN	4.16844	6.12813	10.5495	14.2068	23.3416	14.1157	24.0253	177.502	180.741	175.751	199.84	201.44	202.287	416.781	409.042	454.775	677.415	670.091	690.607	876.919	826.197	799.79
O43598	2'-deoxynucleoside 5'-phosphate N-hydrolase 1	DNPH1_HUMAN	9	0.5	NaN	NaN	NaN	NaN	NaN	NaN	NaN	12.482	NaN	9.16211	20.5251	15.5093	158.21	173.728	144.429	283.046	260.798	282.733	527.051	525.322	545.198	868.93	845.446	885.943	1107.41	961.165	963.264
O43615	Mitochondrial import inner membrane translocase subunit TIM44	TIM44_HUMAN	14	0.358	3.88084	1.77809	NaN	1.2404	NaN	1.78432	2.69342	12.2105	14.1211	15.1016	16.2892	15.7258	111.251	110.055	96.6883	144.342	132.05	129.979	294.546	276	301.191	435.842	526.387	499.47	717.417	632.481	634.313
O43617	Trafficking protein particle complex subunit 3	TPPC3_HUMAN	7	0.422	NaN	NaN	NaN	NaN	NaN	NaN	NaN	NaN	NaN	NaN	NaN	NaN	9.45854	27.5917	26.5562	105.558	94.7968	96.3544	202.215	242.848	231.139	397.633	381.448	399.391	506.547	389.427	500.585
O43633	Charged multivesicular body protein 2a	CHM2A_HUMAN	6	0.239	NaN	NaN	NaN	NaN	NaN	NaN	NaN	11.0758	7.83238	NaN	9.04158	12.2549	80.7437	83.643	79.184	112.111	113.463	111.397	235.379	210.287	252.054	317.161	306.026	345.608	315.807	327.567	273.954
O43639	Cytoplasmic protein NCK2	NCK2_HUMAN	1	0.029	NaN	NaN	NaN	NaN	NaN	NaN	NaN	NaN	NaN	NaN	NaN	NaN	NaN	NaN	NaN	31.605	28.4331	35.6588	99.1461	90.569	95.8544	174.089	189.797	217.544	273.062	232.034	197.805
O43660	Pleiotropic regulator 1	PLRG1_HUMAN	12	0.327	NaN	NaN	NaN	NaN	NaN	NaN	2.3514	NaN	NaN	NaN	2.63802	4.55662	43.8088	28.1141	33.3399	52.5257	47.378	42.1525	80.3702	92.3642	90.5114	158.309	167.238	167.629	109.152	155.711	121.307
O43663	Protein regulator of cytokinesis 1	PRC1_HUMAN	10	0.255	NaN	NaN	NaN	NaN	NaN	NaN	NaN	NaN	NaN	NaN	NaN	NaN	13.9146	7.73853	11.2961	35.2203	33.6165	29.3009	44.2439	63.9672	66.0152	143.231	136.091	134.191	233.905	184.03	202.996
O43665	Regulator of G-protein signaling 10	RGS10_HUMAN	5	0.393	NaN	NaN	NaN	NaN	NaN	NaN	NaN	NaN	NaN	NaN	NaN	NaN	NaN	NaN	NaN	82.5775	61	58.5126	95.5637	120.725	110.465	269.214	256.905	249.68	490.434	345.331	452.368
O43670	BUB3-interacting and GLEBS motif-containing protein ZNF207	ZN207_HUMAN	7	0.209	NaN	NaN	NaN	NaN	NaN	NaN	16.8685	2.34033	15.0929	32.39	20.4787	33.8362	333.971	319.525	337.941	421.703	451.6	465.099	845.468	792.346	828.479	1295.34	1299.77	1322.14	1748.95	1430.39	1464.48
O43674	NADH dehydrogenase [ubiquinone] 1 beta subcomplex subunit 5, mitochondrial	NDUB5_HUMAN	3	0.153	NaN	NaN	NaN	NaN	NaN	NaN	NaN	NaN	NaN	NaN	NaN	NaN	NaN	NaN	NaN	87.3855	90.4665	93.7674	176.233	174.461	174.431	207.137	228.504	262.904	317.227	290.414	282.266
O43676	NADH dehydrogenase [ubiquinone] 1 beta subcomplex subunit 3	NDUB3_HUMAN	2	0.214	NaN	NaN	NaN	NaN	NaN	NaN	NaN	NaN	NaN	NaN	NaN	NaN	NaN	NaN	NaN	233.238	181.88	164.88	223.141	239.824	247.19	449.537	466.005	490.831	617.037	816.206	814.349
O43678	NADH dehydrogenase [ubiquinone] 1 alpha subcomplex subunit 2	NDUA2_HUMAN	3	0.404	4.68342	NaN	NaN	NaN	NaN	6.28878	19.6376	26.0111	14.1941	28.1129	18.0568	19.1108	216.761	215.005	199.703	310.723	289.123	326.372	684.686	664.525	735.957	1203.96	1182.34	1169.78	1496.97	1419.13	1454.45
O43679;Q86U70	LIM domain-binding protein 2;LIM domain-binding protein 1	LDB2_HUMAN;LDB1_HUMAN	1	0.038	NaN	NaN	NaN	NaN	NaN	NaN	NaN	NaN	NaN	NaN	NaN	NaN	NaN	NaN	NaN	34.6091	NaN	24.1836	38.9107	58.1804	70.9575	42.1252	99.4475	112.16	192.502	165.416	158.599
O43681	ATPase ASNA1	ASNA_HUMAN	10	0.48	6.77392	NaN	NaN	NaN	8.28705	16.9082	48.6364	34.365	21.6143	23.1317	37.2462	31.974	246.645	247.48	254.373	267.934	276.348	270.196	517.804	505.038	503.059	1373.7	768.722	768.098	1063.17	1644.43	1530.62
O43684	Mitotic checkpoint protein BUB3	BUB3_HUMAN	12	0.53	4.83771	10.8689	NaN	21.1019	13.7909	12.9975	20.5444	16.6594	20.2045	46.1635	39.0248	43.0536	322.842	337.407	344.682	516.692	511.315	538.806	972.136	948.29	985.303	1328.21	1346.94	1377.52	1836.33	1546.79	1604.08
O43688	Phospholipid phosphatase 2	PLPP2_HUMAN	1	0.0729273	NaN	NaN	NaN	NaN	NaN	NaN	NaN	NaN	NaN	NaN	NaN	NaN	NaN	NaN	NaN	NaN	NaN	NaN	NaN	NaN	NaN	43.9224	NaN	NaN	32.8007	36.1569	42.1385
O43707	Alpha-actinin-4	ACTN4_HUMAN	39	0.54	10.1473	14.3854	15.8031	24.6521	22.8133	26.1487	49.7509	43.8298	51.4799	105.814	95.8172	89.6064	753.242	767.148	751.537	1053.86	1072.32	1111.27	1946.63	1966.23	2059.02	2981.4	3028.64	3102.1	3604.7	3498.07	3396.04
O43708	Maleylacetoacetate isomerase	MAAI_HUMAN	6	0.306	NaN	NaN	1.02188	NaN	NaN	1.17857	NaN	3.13688	6.13223	8.65124	9.13488	10.7807	71.326	79.1636	68.258	103.299	93.3642	93.5544	172.702	188.866	191.293	255.418	283.09	285.671	369.775	340.222	353.958
O43709	Probable 18S rRNA (guanine-N(7))-methyltransferase	BUD23_HUMAN	4	0.246	NaN	NaN	NaN	NaN	NaN	NaN	NaN	NaN	NaN	NaN	NaN	NaN	98.0888	100.862	99.3357	98.6239	111.26	118.141	187.803	206.95	223.112	314.281	328.439	293.458	479.062	358.685	299.024
O43715	TP53-regulated inhibitor of apoptosis 1	TRIA1_HUMAN	4	0.618	NaN	NaN	NaN	NaN	NaN	NaN	NaN	NaN	NaN	NaN	NaN	NaN	NaN	NaN	NaN	78.0076	87.285	132.328	74.1815	105.072	81.1164	199.328	231.558	192.569	359.451	390.435	342.201
O43716	Glutamyl-tRNA(Gln) amidotransferase subunit C, mitochondrial	GATC_HUMAN	3	0.39	NaN	NaN	NaN	NaN	NaN	NaN	NaN	NaN	NaN	NaN	NaN	NaN	NaN	17.7574	NaN	56.6652	43.5649	46.7705	83.407	91.2112	103.018	110.915	138.726	136.115	165.996	203.043	214.602
O43719	HIV Tat-specific factor 1	HTSF1_HUMAN	19	0.311	NaN	NaN	NaN	NaN	NaN	NaN	NaN	NaN	NaN	NaN	NaN	NaN	23.0896	NaN	25.4808	123.834	117.933	128.675	159.28	134.854	258.566	437.158	466.187	536.103	530.102	527.769	572.472
O43739;Q99418	Cytohesin-3;Cytohesin-2	CYH3_HUMAN;CYH2_HUMAN	2	0.062	NaN	NaN	NaN	NaN	NaN	NaN	NaN	NaN	NaN	NaN	NaN	NaN	7.58181	16.5688	14.2969	119.333	97.9647	101.053	207.048	226.822	286.917	437.217	529.287	415.562	654.848	610.502	773.734
O43741	5'-AMP-activated protein kinase subunit beta-2	AAKB2_HUMAN	2	0.103	NaN	NaN	NaN	NaN	NaN	NaN	NaN	NaN	NaN	NaN	NaN	NaN	NaN	NaN	NaN	18.0547	24.262	NaN	37.0786	64.0754	14.9887	88.6041	22.5139	117.438	74.1508	45.6383	80.1459
O43747	AP-1 complex subunit gamma-1	AP1G1_HUMAN	25	0.395	NaN	8.17134	NaN	6.8252	9.48419	8.62317	18.4908	10.2552	17.2573	22.5297	27.1036	20.0622	182.185	180.793	185.374	223.294	224.227	229.238	480.441	498.465	517.825	813.603	804.683	795.732	1133.97	983.881	1073.84
O43752	Syntaxin-6	STX6_HUMAN	3	0.173	NaN	NaN	NaN	NaN	NaN	NaN	NaN	NaN	NaN	NaN	NaN	NaN	NaN	NaN	NaN	110.983	48.2939	NaN	105.521	206.628	103.561	64.7073	136.857	160.054	253.788	65.953	239.886
O43760	Synaptogyrin-2	SNG2_HUMAN	5	0.205	NaN	NaN	NaN	NaN	NaN	NaN	NaN	NaN	NaN	NaN	NaN	NaN	NaN	109.579	6.76253	349.993	365.989	400.18	293.541	662.803	677.406	888.495	845.147	811.015	988.32	824.65	790.781
O43765	Small glutamine-rich tetratricopeptide repeat-containing protein alpha	SGTA_HUMAN	11	0.361	NaN	NaN	NaN	NaN	NaN	NaN	5.78539	16.6177	NaN	8.92694	9.4804	NaN	159.728	152.859	156.302	336.624	307.11	328.423	610.226	619.086	609.365	1001.07	1063.52	1023.74	1404.13	1253.93	1306.41
O43768	Alpha-endosulfine	ENSA_HUMAN	7	0.512	NaN	NaN	NaN	NaN	NaN	NaN	NaN	NaN	NaN	NaN	NaN	NaN	NaN	NaN	NaN	27.1474	24.8682	32.9841	38.6308	37.3339	50.2449	83.5662	92.0212	70.2565	102.818	95.9749	139.469
O43772	Mitochondrial carnitine/acylcarnitine carrier protein	MCAT_HUMAN	6	0.286	NaN	NaN	NaN	NaN	NaN	NaN	NaN	NaN	NaN	NaN	NaN	NaN	17.1679	14.3646	13.4892	44.8654	50.703	40.4702	77.9082	99.4367	86.9278	147.425	153.103	140.642	254.371	217.917	232.872
O43776	Asparagine--tRNA ligase, cytoplasmic	SYNC_HUMAN	21	0.489	NaN	NaN	7.38199	4.21918	7.94643	6.65708	12.3035	11.6027	14.6543	32.1226	25.6915	22.8064	214.167	212.603	211.58	264.151	273.949	266.5	574.16	542.12	564.938	886.453	886.21	929.406	1264.49	1209.11	1180.66
O43790	Keratin, type II cuticular Hb6	KRT86_HUMAN	9	0.222	NaN	NaN	NaN	11.6377	86.2198	34.8273	NaN	67.9238	78.198	180.681	157.379	45.7023	561.703	432.357	446.163	577.219	425.261	539.452	496.859	693.449	695.489	1150.92	996.076	1241.6	1333.16	1568.12	922.554
O43795	Unconventional myosin-Ib	MYO1B_HUMAN	20	0.258	NaN	NaN	NaN	NaN	NaN	NaN	NaN	NaN	NaN	NaN	0.948464	NaN	35.7085	32.7295	27.1614	67.7065	63.7515	58.4843	128.476	130.889	143.899	226.042	240.014	235.011	348.697	320.837	310.731
O43805	Sjoegren syndrome nuclear autoantigen 1	SSNA1_HUMAN	3	0.319	NaN	NaN	NaN	NaN	NaN	NaN	NaN	NaN	NaN	5.04314	NaN	NaN	8.78025	16.9896	11.8537	44.7664	40.6977	42.7049	74.6847	78.8448	102.904	128.707	149.956	173.377	214.281	211.589	214.088
O43808	Peroxisomal membrane protein PMP34	PM34_HUMAN	2	0.085	NaN	NaN	NaN	NaN	NaN	NaN	NaN	NaN	NaN	NaN	NaN	NaN	19.516	NaN	27.8589	41.2463	29.0434	48.6879	58.8801	71.5615	48.9515	94.9067	95.316	105.781	129.666	140.522	132.897
O43809	Cleavage and polyadenylation specificity factor subunit 5	CPSF5_HUMAN	11	0.537	NaN	NaN	NaN	9.44401	4.61429	4.53571	27.5284	17.4079	22.571	44.8766	40.043	31.5638	262.545	245.454	274.266	281.098	272.129	257.717	572.023	608.877	534.835	844.45	884.828	904.5	1100.09	1070.7	1242.43
O43813	Glutathione S-transferase LANCL1	LANC1_HUMAN	13	0.401	NaN	NaN	13.8762	5.18193	5.03805	1.02447	18.7611	8.71745	8.84441	19.2202	16.04	15.9247	132.51	135.712	151.444	181.211	178.378	170.646	280.549	306.846	321.341	450.83	441.668	419.664	480.52	440.391	419.091
O43815	Striatin	STRN_HUMAN	19	0.377	NaN	NaN	NaN	NaN	NaN	NaN	NaN	NaN	NaN	NaN	16.6321	NaN	17.4189	8.85766	22.9626	54.2482	55.2846	55.4381	121.386	107.938	125.427	190.628	205.726	218.594	310.115	284.559	282.636
O43818	U3 small nucleolar RNA-interacting protein 2	U3IP2_HUMAN	11	0.284	NaN	NaN	NaN	NaN	NaN	NaN	NaN	NaN	NaN	NaN	NaN	NaN	NaN	NaN	130.935	102.644	90.6932	83.7243	173.975	149.57	170.621	287.124	286.544	244.577	297.265	273.647	291.581
O43819	Protein SCO2 homolog, mitochondrial	SCO2_HUMAN	2	0.105	NaN	NaN	NaN	NaN	NaN	NaN	NaN	NaN	NaN	NaN	NaN	NaN	NaN	NaN	NaN	96.4437	NaN	NaN	311.195	118.948	98.3006	236.903	238.878	142.419	417.145	336.17	430.879
O43823	A-kinase anchor protein 8	AKAP8_HUMAN	9	0.153	NaN	NaN	NaN	NaN	NaN	NaN	NaN	1.81262	NaN	NaN	NaN	NaN	36.5797	36.9903	27.6386	75.0873	59.3342	69.0575	152.676	159.474	170.633	280.524	286.541	269.987	454.346	424.87	446.148
O43824	Putative GTP-binding protein 6	GTPB6_HUMAN	1	0.041	NaN	NaN	NaN	NaN	NaN	NaN	NaN	NaN	NaN	NaN	NaN	NaN	NaN	NaN	NaN	22.7672	12.4452	8.3404	19.4292	41.1093	9.9792	61.7548	58.5755	67.6992	81.2526	66.061	61.2746
O43826	Glucose-6-phosphate exchanger SLC37A4	G6PT1_HUMAN	3	0.105	NaN	NaN	NaN	NaN	NaN	NaN	NaN	NaN	NaN	NaN	NaN	NaN	13.4867	NaN	NaN	21.6642	24.6858	NaN	43.7128	30.5852	58.8097	48.2765	52.9714	89.9372	141.337	123.527	131.521
O43837	Isocitrate dehydrogenase [NAD] subunit beta, mitochondrial	IDH3B_HUMAN	14	0.499	NaN	NaN	2.77975	NaN	NaN	0.739225	6.17321	0.975316	1.56797	8.47954	5.55939	13.9975	41.0743	43.3578	36.5935	47.959	52.752	50.37	80.118	89.7642	97.0357	104.646	151.417	166.721	367.822	348.313	359.325
O43847	Nardilysin	NRDC_HUMAN	33	0.365	NaN	NaN	NaN	NaN	NaN	NaN	NaN	NaN	NaN	2.49919	39.4544	17.4909	146.889	127.769	133.566	163.765	163.594	158.721	357.302	349.186	386.881	603.454	599.697	601.686	826.304	773.261	813.646
O43852	Calumenin	CALU_HUMAN	16	0.546	28.7315	8.61344	11.9886	20.1142	22.7606	18.3635	29.0942	30.3157	25.8682	66.9728	55.3128	71.1856	598.682	619.422	588.023	1006.49	973.95	1053.07	1805.83	1848.38	1973.81	2714.1	2854.48	2865.63	3823.24	3406.99	3503.44
O43865	S-adenosylhomocysteine hydrolase-like protein 1	SAHH2_HUMAN	17	0.438	NaN	NaN	NaN	NaN	5.77987	NaN	1.27318	1.65771	6.50617	12.6156	3.41489	9.89828	63.6355	72.8569	65.5611	107.508	101.979	113.782	207.733	207.342	206.329	301.228	301.338	307.688	383.619	349.282	350.932
O43913	Origin recognition complex subunit 5	ORC5_HUMAN	6	0.205	NaN	NaN	NaN	NaN	NaN	NaN	NaN	NaN	NaN	NaN	NaN	NaN	NaN	NaN	NaN	41.7437	46.4754	44.9905	137.813	150.621	67.1688	278.749	155.424	129.191	301.34	282.131	256.487
O43920	NADH dehydrogenase [ubiquinone] iron-sulfur protein 5	NDUS5_HUMAN	6	0.585	NaN	1.70003	NaN	NaN	NaN	NaN	4.2231	2.34788	NaN	NaN	14.8972	NaN	141.474	121.794	118.324	102.763	106.335	102.645	246.637	207.463	239.767	343.222	344.135	312.285	562.095	505.44	475.095
O43924	Retinal rod rhodopsin-sensitive cGMP 3',5'-cyclic phosphodiesterase subunit delta	PDE6D_HUMAN	1	0.08	NaN	NaN	NaN	NaN	NaN	NaN	NaN	NaN	NaN	NaN	NaN	NaN	NaN	20.7753	17.9599	21.0137	39.4987	24.6716	48.1346	50.6345	54.9717	87.3103	78.3273	71.5609	101.788	96.8082	96.6792
O43929	Origin recognition complex subunit 4	ORC4_HUMAN	5	0.163	NaN	NaN	NaN	NaN	NaN	NaN	NaN	NaN	NaN	NaN	NaN	NaN	85.9977	45.7953	119.142	63.3239	54.8444	51.8614	53.7433	99.2039	154.922	164.532	210.07	205.671	251.882	230.091	247.92
O43933	Peroxisome biogenesis factor 1	PEX1_HUMAN	4	0.041	NaN	NaN	NaN	NaN	NaN	NaN	NaN	NaN	NaN	NaN	NaN	NaN	NaN	NaN	NaN	5.70466	6.50189	7.13059	14.4325	19.8425	33.7908	39.3662	65.0549	64.4293	70.6781	81.1359	45.6844
O60216	Double-strand-break repair protein rad21 homolog	RAD21_HUMAN	18	0.385	NaN	NaN	NaN	NaN	NaN	NaN	5.39378	2.18137	6.47412	18.0682	14.6813	10.0298	86.5725	109.396	110.766	139.597	127.804	155.605	255.755	292.2	335.432	528.112	532.801	531.005	766.555	676.706	722.44
O60218	Aldo-keto reductase family 1 member B10	AK1BA_HUMAN	13	0.465	40.6081	31.4268	35.0789	84.7017	78.9237	81.1639	136.427	129.879	142.094	279.471	296.285	309.634	2019.29	1890.35	1945.65	2584.88	2550.98	2704.72	4696.55	2706.32	3362.67	4326.62	4592.67	6448.05	5763.18	5303.37	4499.55
O60220	Mitochondrial import inner membrane translocase subunit Tim8 A	TIM8A_HUMAN	5	0.794	NaN	NaN	NaN	NaN	NaN	NaN	NaN	NaN	NaN	NaN	NaN	NaN	137.907	176.002	82.8943	250.025	277.492	233.301	636.464	617.724	671.078	941.869	879.634	917.235	1144.71	1118.2	1242.83
O60229	Kalirin	KALRN_HUMAN	1	0.00642532	NaN	NaN	NaN	NaN	NaN	NaN	NaN	NaN	NaN	NaN	NaN	NaN	NaN	NaN	NaN	NaN	NaN	NaN	NaN	NaN	15.6702	21.3145	25.3053	26.7671	49.7487	35.3208	26.952
O60231	Pre-mRNA-splicing factor ATP-dependent RNA helicase DHX16	DHX16_HUMAN	13	0.179	NaN	NaN	NaN	NaN	NaN	3.50338	NaN	1.6566	NaN	9.06747	6.25234	9.48183	36.9148	49.1365	42.25	39.6488	40.3582	48.1452	92.5762	95.8563	93.9263	155.274	172.949	173.347	244.873	201.861	225.791
O60232	Sjoegren syndrome/scleroderma autoantigen 1	SSA27_HUMAN	10	0.724	NaN	NaN	NaN	NaN	NaN	NaN	NaN	NaN	16.9022	5.25947	10.1576	14.4515	36.8323	61.6691	41.0363	61.697	62.7616	61.7182	116.748	120.808	104.795	200.455	170.872	269.909	358.845	214.514	290.937
O60234	Glia maturation factor gamma	GMFG_HUMAN	7	0.627	1.81661	4.69936	11.1856	2.73531	9.16078	0.932705	11.5869	13.3016	5.7657	10.8009	13.4353	18.0648	120.267	114.374	119.436	102.525	115.435	111.627	155.49	181.252	188.792	272.03	219.179	248.956	244.722	528.317	518.726
O60238	BCL2/adenovirus E1B 19 kDa protein-interacting protein 3-like	BNI3L_HUMAN	1	0.085078	NaN	NaN	NaN	NaN	NaN	NaN	NaN	NaN	3.46708	NaN	NaN	NaN	NaN	NaN	NaN	NaN	NaN	NaN	122.772	97.9601	116.319	178.772	201.74	184.279	220.935	201.339	208.044
O60244	Mediator of RNA polymerase II transcription subunit 14	MED14_HUMAN	9	0.094	NaN	NaN	NaN	NaN	NaN	NaN	NaN	NaN	NaN	NaN	NaN	NaN	NaN	NaN	98.4607	50.8456	50.9757	37.4546	80.8119	79.3145	68.5403	133.894	176.498	190.081	232.478	235.867	238.784
O60256	Phosphoribosyl pyrophosphate synthase-associated protein 2	KPRB_HUMAN	13	0.499	NaN	NaN	NaN	NaN	5.90509	NaN	3.38092	NaN	NaN	18.7455	13.3877	17.0255	106.506	114.875	108.474	125.868	119.92	112.845	256.844	239.383	258.633	345.763	382.948	392.94	519.461	482.471	461.498
O60264	SWI/SNF-related matrix-associated actin-dependent regulator of chromatin subfamily A member 5	SMCA5_HUMAN	31	0.322	NaN	NaN	NaN	NaN	NaN	NaN	NaN	NaN	NaN	NaN	3.10639	NaN	86.0413	79.3874	73.2723	143.092	141.366	137.569	289.486	248.272	275.363	495.014	449.671	464.819	617.859	551.67	568.537
O60271	C-Jun-amino-terminal kinase-interacting protein 4	JIP4_HUMAN	36	0.401	NaN	NaN	NaN	NaN	NaN	NaN	NaN	NaN	1.42394	6.32916	6.65883	11.8607	45.1338	55.807	55.6594	76.8628	65.4761	71.0179	148.58	135.534	165.385	244.732	270.851	293.593	348.077	321.529	382.202
O60281	Zinc finger protein 292	ZN292_HUMAN	1	0.0182305	NaN	NaN	NaN	NaN	NaN	NaN	NaN	NaN	NaN	NaN	NaN	NaN	NaN	NaN	NaN	NaN	NaN	NaN	82.7522	153.185	140.927	320.889	322.852	199.17	449.88	395.575	381.557
O60287	Nucleolar pre-ribosomal-associated protein 1	NPA1P_HUMAN	21	0.133	NaN	NaN	NaN	NaN	NaN	NaN	NaN	NaN	171.89	NaN	3.73182	NaN	23.0497	9.59965	19.5752	16.8134	15.9926	15.6983	36.2837	29.9206	33.6757	59.5777	56.5678	62.4587	100.699	91.3467	86.1348
O60292	Signal-induced proliferation-associated 1-like protein 3	SI1L3_HUMAN	1	0.0591964	NaN	NaN	NaN	NaN	NaN	NaN	NaN	NaN	NaN	NaN	1.34892	NaN	NaN	NaN	NaN	NaN	NaN	NaN	NaN	NaN	NaN	13.6017	12.7992	12.2063	22.3405	22.4207	21.8964
O60306	RNA helicase aquarius	AQR_HUMAN	33	0.331	NaN	NaN	NaN	NaN	NaN	NaN	NaN	NaN	NaN	NaN	1.26714	5.40228	57.336	49.1189	53.7551	64.6082	64.5087	51.5018	116.731	127.72	117.509	221.566	176.874	220.929	230.78	221.301	289.946
O60313	Dynamin-like 120 kDa protein, mitochondrial	OPA1_HUMAN	37	0.479	4.87829	NaN	NaN	NaN	5.91208	3.22122	3.28104	7.17911	13.7845	21.6202	15.1385	16.5674	129.94	131.465	127.381	191.501	182.535	197.459	300.918	399.664	319.736	608.832	560.292	516.674	687.377	609.929	633.743
O60318	Germinal-center associated nuclear protein	GANP_HUMAN	12	0.096	NaN	NaN	NaN	NaN	NaN	NaN	NaN	NaN	NaN	NaN	NaN	NaN	NaN	7.39516	NaN	58.5107	52.0241	46.1436	48.1667	88.2585	43.2668	146.045	112.436	153.769	217.3	177.747	164.552
O60333	Kinesin-like protein KIF1B	KIF1B_HUMAN	6	0.046	NaN	NaN	NaN	NaN	NaN	NaN	NaN	NaN	NaN	NaN	NaN	NaN	NaN	NaN	6.94689	6.77958	9.92038	11.1571	10.71	6.90232	20.6902	34.7421	24.2547	27.3916	53.3828	68.7126	60.7787
O60341	Lysine-specific histone demethylase 1A	KDM1A_HUMAN	26	0.492	NaN	NaN	NaN	NaN	3.70773	2.21093	4.46249	6.49504	8.9021	9.39892	10.3052	6.83064	71.0354	75.7736	71.2098	101.39	102.315	106.913	194.322	204.317	224.689	279.8	264.778	279.293	604.572	613.76	322.863
O60343	TBC1 domain family member 4	TBCD4_HUMAN	10	0.097	NaN	NaN	NaN	NaN	NaN	NaN	NaN	NaN	NaN	NaN	NaN	9.95887	98.599	NaN	89.1989	47.1259	44.868	53.1182	100.455	88.4661	101.106	196.058	180.423	193.244	265.182	263.016	233.433
O60427	Acyl-CoA (8-3)-desaturase	FADS1_HUMAN	2	0.079	NaN	NaN	NaN	NaN	NaN	NaN	NaN	NaN	NaN	NaN	NaN	NaN	NaN	NaN	NaN	6.78812	6.84246	NaN	27.1438	6.89579	2.23979	3.22927	8.62043	11.419	7.91204	6.9178	22.0654
O60437	Periplakin	PEPL_HUMAN	39	0.305	NaN	NaN	NaN	NaN	NaN	5.41769	NaN	NaN	NaN	NaN	NaN	NaN	14.3578	24.6741	22.9605	47.1137	53.7267	51.4402	102.167	97.6248	108.417	167.087	160.286	161.835	225.676	231.388	207.675
O60443	Gasdermin-E	GSDME_HUMAN	19	0.446	NaN	NaN	8.63517	5.55938	NaN	6.87598	8.91115	11.9107	8.12795	23.7695	18.3036	22.8152	141.898	137.148	134.913	170.831	168.71	154.672	375.063	353.121	378.423	625.785	627.024	650.112	859.39	796.566	771.676
O60476	Mannosyl-oligosaccharide 1,2-alpha-mannosidase IB	MA1A2_HUMAN	6	0.136	NaN	NaN	NaN	NaN	NaN	NaN	NaN	NaN	NaN	NaN	NaN	NaN	NaN	2830.8	NaN	779.513	640.47	722.461	545.114	465.93	917.304	2337.35	2776.25	2572.2	3812.61	3426.14	3547.52
O60488	Long-chain-fatty-acid--CoA ligase 4	ACSL4_HUMAN	16	0.322	NaN	NaN	NaN	NaN	NaN	NaN	NaN	NaN	NaN	NaN	NaN	NaN	45.24	54.8546	36.8612	81.778	71.3109	63.6592	157.637	136.61	146.677	238.531	260.467	258.902	359.426	352.608	357.043
O60493	Sorting nexin-3	SNX3_HUMAN	9	0.537	NaN	NaN	NaN	NaN	NaN	NaN	15.2198	11.5695	8.39871	26.586	26.4745	20.5283	297.148	281.942	331.921	426.323	428.971	453.217	777.137	744.673	660.928	917.72	870.1	971.73	725.772	683.979	693.652
O60502	Protein O-GlcNAcase	OGA_HUMAN	25	0.388	NaN	NaN	NaN	NaN	NaN	NaN	NaN	NaN	NaN	13.9052	4.912	6.86995	71.6894	66.7588	69.4924	107.877	113.801	108.455	248.616	234.947	277.156	438.122	419.651	430.586	607.542	565.255	570.785
O60506	Heterogeneous nuclear ribonucleoprotein Q	HNRPQ_HUMAN	18	0.421	13.6234	16.163	15.0873	17.2358	18.8723	22.7417	48.608	44.5323	45.6466	96.0884	84.5013	86.427	658.171	676.41	656.047	637.919	687.116	660.198	1371.35	1242.34	1272.78	1652.17	1650.52	1607.69	1989.68	1813.48	1841.53
O60508	Pre-mRNA-processing factor 17	PRP17_HUMAN	7	0.164	NaN	NaN	NaN	NaN	NaN	NaN	NaN	2.40714	NaN	NaN	13.8766	2.7801	43.7902	47.4214	32.9717	42.7761	41.6253	45.2819	111.415	123.234	114.633	199.137	193.063	190.404	261.901	232.869	232.928
O60516	Eukaryotic translation initiation factor 4E-binding protein 3	4EBP3_HUMAN	1	0.07005	NaN	NaN	NaN	NaN	NaN	NaN	NaN	NaN	NaN	NaN	NaN	NaN	NaN	NaN	NaN	NaN	1.43867	4.36861	NaN	NaN	4.60243	6.73799	6.77795	6.05315	11.5886	19.2343	19.9073
O60518	Ran-binding protein 6	RNBP6_HUMAN	8	0.1	NaN	NaN	NaN	NaN	NaN	NaN	NaN	NaN	NaN	NaN	4.19703	NaN	NaN	NaN	NaN	151.41	178.945	153.384	210.393	245.852	314.995	416.994	530.142	496.318	670.775	683.122	632.353
O60524	Nuclear export mediator factor NEMF	NEMF_HUMAN	6	0.079	NaN	NaN	NaN	NaN	NaN	NaN	NaN	NaN	NaN	NaN	NaN	NaN	NaN	NaN	NaN	10.4314	14.3957	10.8564	30.0453	32.2171	40.3345	52.01	60.3351	63.0703	70.6179	71.5179	74.0963
O60547	GDP-mannose 4,6 dehydratase	GMDS_HUMAN	16	0.562	NaN	5.56655	NaN	1.48351	6.50186	3.88941	15.6951	13.5041	13.6322	25.0636	24.3839	22.6588	168.083	155.267	151.647	211.149	212.265	190.884	409.307	430.012	462.512	641.431	636.907	659.882	880.261	797.843	796.916
O60566	Mitotic checkpoint serine/threonine-protein kinase BUB1 beta	BUB1B_HUMAN	6	0.089	NaN	NaN	NaN	NaN	NaN	NaN	NaN	NaN	NaN	NaN	NaN	NaN	NaN	NaN	NaN	7.93587	21.3051	7.75867	23.3583	18.1096	26.9403	45.1859	24.1972	39.3856	75.3597	51.8885	62.3869
O60568	Multifunctional procollagen lysine hydroxylase and glycosyltransferase LH3	PLOD3_HUMAN	24	0.443	NaN	NaN	NaN	NaN	NaN	NaN	7.64818	4.50413	NaN	2.91274	26.1942	11.2563	58.3192	61.7381	59.738	71.2754	63.1404	74.0595	171.858	167.514	161.854	263.592	247.982	237.756	452.547	419.319	300.311
O60573	Eukaryotic translation initiation factor 4E type 2	IF4E2_HUMAN	5	0.249	NaN	NaN	NaN	NaN	NaN	NaN	NaN	NaN	NaN	NaN	NaN	NaN	NaN	NaN	NaN	39.4471	35.2299	41.787	57.9523	95.3144	91.3835	176.426	163.262	167.808	288.318	239.761	220.274
O60610	Protein diaphanous homolog 1	DIAP1_HUMAN	46	0.465	NaN	7.02131	NaN	4.94764	4.69741	3.80974	9.72474	8.23359	9.73697	18.4813	22.0065	22.328	146.403	175.077	170.606	188.888	192.446	181.2	408.768	386.416	444.771	679.825	719.627	721.48	919.186	889.464	873.999
O60613	Selenoprotein F	SEP15_HUMAN	3	0.248	NaN	NaN	NaN	NaN	NaN	NaN	NaN	NaN	NaN	NaN	NaN	NaN	39.5079	50.548	51.1085	64.1687	57.528	65.7434	132.041	116.788	122.27	198.069	189.824	170.796	355.419	318.452	262.547
O60637	Tetraspanin-3	TSN3_HUMAN	1	0.028	NaN	NaN	NaN	NaN	NaN	NaN	7.34165	18.1272	NaN	NaN	27.1889	24.672	173.443	223.937	233.854	491.345	317.958	378.803	574.783	584.443	627.076	892.25	797.139	898.509	510.095	672.799	584.91
O60645	Exocyst complex component 3	EXOC3_HUMAN	11	0.245	NaN	NaN	NaN	NaN	NaN	NaN	NaN	NaN	NaN	NaN	NaN	NaN	14.6158	17.6565	46.7039	29.4836	28.2142	31.8852	56.2815	45.2232	62.0921	88.7089	78.8346	87.5266	114.424	103.065	108.983
O60658	High affinity cAMP-specific and IBMX-insensitive 3',5'-cyclic phosphodiesterase 8A	PDE8A_HUMAN	1	0.0869277	NaN	NaN	NaN	NaN	NaN	3.55816	NaN	NaN	NaN	NaN	63.2093	NaN	NaN	NaN	NaN	NaN	8.23641	NaN	NaN	NaN	NaN	NaN	NaN	NaN	7.79401	11.3593	8.89081
O60664	Perilipin-3	PLIN3_HUMAN	16	0.567	NaN	NaN	2.08462	7.77792	6.34063	5.11551	12.6452	14.6328	15.0091	32.9471	27.3652	21.1575	192.224	183.012	196.136	315.177	279.453	284.898	569.434	536.058	607.44	772.539	897.488	811.107	1045.12	952.158	1001.56
O60671	Cell cycle checkpoint protein RAD1	RAD1_HUMAN	2	0.11	NaN	NaN	NaN	NaN	NaN	NaN	NaN	NaN	NaN	NaN	NaN	NaN	NaN	NaN	NaN	25.9699	NaN	NaN	NaN	NaN	44.5752	42.8683	81.1667	62.8264	51.8207	130.323	114.245
O60678	Protein arginine N-methyltransferase 3	ANM3_HUMAN	14	0.347	NaN	NaN	NaN	NaN	NaN	NaN	NaN	11.5158	1.56275	NaN	NaN	NaN	20.1738	45.7634	44.3772	100.672	95.0896	91.2313	198.065	183.549	233.15	345.911	371.246	369.982	466.7	396.443	431.948
O60684	Importin subunit alpha-7	IMA7_HUMAN	16	0.427	NaN	NaN	NaN	NaN	5.08445	2.23235	NaN	6.76007	8.54882	21.197	13.0739	20.0089	147.741	157.219	150.161	223.37	219.294	225.577	475.265	471.024	495.012	713.225	782.234	743.528	917.825	837.066	869.55
O60701	UDP-glucose 6-dehydrogenase	UGDH_HUMAN	27	0.743	9.22477	6.77508	10.9572	17.0581	14.5295	18.1067	24.2105	33.8433	24.076	56.5795	46.1181	54.4356	500.796	533.867	508.293	596.681	549.761	616.483	1142.86	1125.48	1179.49	1933.5	1815.19	2000.01	2547.74	2225.71	2345.62
O60711	Leupaxin	LPXN_HUMAN	12	0.508	NaN	NaN	NaN	NaN	NaN	NaN	NaN	NaN	NaN	NaN	5.18596	NaN	44.4194	35.2287	114.66	165.582	147.642	153.792	334.059	331.944	362.439	566.39	608.004	657.169	895.742	789.399	828.249
O60716	Catenin delta-1	CTND1_HUMAN	31	0.452	NaN	8.52928	NaN	4.678	6.80219	7.26225	12.0926	13.4287	17.2238	26.5548	26.22	27.7373	173.168	183.12	190.232	236.39	233.549	246.8	521.836	511.172	534.264	861.085	863.738	845.939	1105.33	1024.21	1092.85
O60725	Protein-S-isoprenylcysteine O-methyltransferase	ICMT_HUMAN	1	0.035	NaN	NaN	NaN	NaN	NaN	NaN	NaN	NaN	NaN	NaN	NaN	NaN	NaN	NaN	NaN	21.4914	25.2107	25.5625	40.8607	75.095	64.0984	129.706	116.536	105.544	178.576	186.562	152.355
O60739	Eukaryotic translation initiation factor 1b	EIF1B_HUMAN	4	0.531	5.66986	NaN	NaN	10.5615	11.8093	5.60985	17.6369	18.076	20.0584	36.4415	38.0789	32.2183	313.689	314.307	290.619	288.864	320.504	296.08	633.316	581.84	642.671	925.316	993.653	1013.72	1380.74	1259.44	1229.18
O60749	Sorting nexin-2	SNX2_HUMAN	21	0.443	5.38999	NaN	NaN	2.369	4.3153	2.99462	4.98096	13.9652	13.826	10.8988	24.0183	19.9134	172.316	166.791	170.187	267.46	269.396	289.184	519.997	545.766	553.211	916.445	865.334	932.606	1128.32	1099.05	1112.84
O60762	Dolichol-phosphate mannosyltransferase subunit 1	DPM1_HUMAN	12	0.542	NaN	2.01656	NaN	NaN	3.05385	2.59523	NaN	7.96423	10.2167	18.8375	26.0728	11.286	120.544	121.774	130.659	172.647	168.232	184.282	411.381	404.292	435.043	646.634	718.87	650.482	805.418	739.25	761.208
O60763	General vesicular transport factor p115	USO1_HUMAN	28	0.357	1.93525	NaN	NaN	NaN	8.71314	4.00324	9.27859	10.3243	8.55984	31.0124	22.157	13.7531	167.866	161.321	159.374	246.339	233.043	240.315	467.328	486.445	482.423	767.185	792.481	824.763	1057.58	983.132	1042.97
O60783	28S ribosomal protein S14, mitochondrial	RT14_HUMAN	2	0.219	NaN	NaN	NaN	NaN	NaN	NaN	NaN	NaN	NaN	NaN	3.72271	NaN	NaN	NaN	86.538	24.944	NaN	15.6879	NaN	6.05573	125.268	12.0208	20.0464	33.1281	28.7068	53.4326	116.02
O60784	Target of Myb protein 1	TOM1_HUMAN	11	0.315	NaN	NaN	NaN	NaN	NaN	NaN	NaN	NaN	NaN	NaN	NaN	NaN	36.9075	38.5938	32.7283	50.7869	41.7584	45.2783	127.361	106.657	123.143	185.377	196.103	182.897	295.653	264.495	253.856
O60814;P57053;P58876;P62807;Q5QNW6;Q93079;Q99877;Q99879;Q99880	Histone H2B type 1-K;Histone H2B type F-S;Histone H2B type 1-D;Histone H2B type 1-C/E/F/G/I;Histone H2B type 2-F;Histone H2B type 1-H;Histone H2B type 1-N;Histone H2B type 1-M;Histone H2B type 1-L	H2B1K_HUMAN;H2BFS_HUMAN;H2B1D_HUMAN;H2B1C_HUMAN;H2B2F_HUMAN;H2B1H_HUMAN;H2B1N_HUMAN;H2B1M_HUMAN;H2B1L_HUMAN	1	0.071	201.749	185.164	228.421	418.706	380.761	429.442	914.73	782.307	897.344	1500.4	1667.11	1434.76	9533.88	8811.72	9183.37	13149.5	13410	13883.5	20450.5	21573.5	21147.8	21618.1	5032.69	14268	2077.38	5351.77	5306.89
O60825	6-phosphofructo-2-kinase/fructose-2,6-bisphosphatase 2	F262_HUMAN	12	0.323	NaN	NaN	NaN	NaN	NaN	NaN	NaN	NaN	NaN	NaN	NaN	NaN	13.4542	8.71948	35.7566	31.5257	32.1166	28.5488	65.9661	58.9303	61.1695	95.4913	119.45	102.18	154.685	154.647	148.003
O60826	Coiled-coil domain-containing protein 22	CCD22_HUMAN	13	0.266	NaN	NaN	NaN	NaN	NaN	NaN	NaN	NaN	1.62389	1.2989	NaN	NaN	67.5151	32.3698	49.0517	62.6133	56.211	58.5901	126.83	119.633	138.934	190.061	210.771	216.394	288.396	215.733	255.933
O60828	Polyglutamine-binding protein 1	PQBP1_HUMAN	2	0.102	NaN	NaN	NaN	NaN	NaN	NaN	NaN	NaN	NaN	NaN	NaN	NaN	NaN	NaN	NaN	148.564	178.758	124.766	346.088	280.459	379.118	335.091	341.485	423.89	324.852	329.992	761.464
O60830	Mitochondrial import inner membrane translocase subunit Tim17-B	TI17B_HUMAN	4	0.424	NaN	NaN	NaN	NaN	NaN	NaN	NaN	NaN	NaN	NaN	NaN	NaN	NaN	NaN	11.9168	37.9784	44.1971	37.7427	34.2839	29.5038	179.317	59.7391	50.1193	42.4092	82.6683	166.395	192.808
O60831	PRA1 family protein 2	PRAF2_HUMAN	2	0.169	NaN	NaN	NaN	NaN	NaN	NaN	NaN	NaN	NaN	NaN	NaN	NaN	NaN	NaN	NaN	517.667	357.473	284.15	272.831	220.803	303.885	517.024	460.368	440.505	769.712	1555.09	1458.36
O60832	H/ACA ribonucleoprotein complex subunit DKC1	DKC1_HUMAN	21	0.582	NaN	NaN	NaN	2.75995	NaN	NaN	3.77372	2.7971	NaN	19.8292	14.0786	12.3419	109.573	105.644	92.9887	165.449	165.431	164.742	349.35	291.054	377.668	621.409	571.391	597.161	832.602	712.729	663.6
O60841	Eukaryotic translation initiation factor 5B	IF2P_HUMAN	39	0.423	6.30337	1.37021	3.79551	6.27493	8.4387	5.19721	14.4643	9.00186	10.2088	27.6401	21.8192	20.8849	177.989	195.997	181.929	225.357	227.656	236.203	446.225	471.144	474.663	745.267	737.835	739.414	967.734	912.534	938.174
O60869	Endothelial differentiation-related factor 1	EDF1_HUMAN	7	0.419	NaN	7.85026	NaN	NaN	NaN	5.35672	12.6815	5.84835	13.6234	24.4333	30.8079	26.5655	274.617	194.934	280.042	248.969	236.643	253.825	507.631	403.447	468.132	492.035	668.326	678.499	617.608	677.046	560.703
O60870	DNA/RNA-binding protein KIN17	KIN17_HUMAN	6	0.196	NaN	NaN	NaN	NaN	NaN	NaN	NaN	NaN	NaN	NaN	NaN	NaN	38.4939	74.7972	NaN	41.871	51.4319	50.5494	102.633	102.18	102.761	138.704	174.141	163.165	154.775	210.263	179.713
O60879	Protein diaphanous homolog 2	DIAP2_HUMAN	6	0.078	NaN	NaN	NaN	NaN	NaN	NaN	NaN	NaN	NaN	NaN	NaN	NaN	NaN	NaN	30.997	37.2693	47.0991	44.464	53.6898	54.567	147.886	191.527	144.355	101.765	196.016	171.076	192.437
O60880	SH2 domain-containing protein 1A	SH21A_HUMAN	6	0.648	NaN	1.78687	NaN	2.18588	2.97422	1.24633	NaN	7.4344	7.84891	20.0997	16.5031	15.0904	127.357	110.486	93.2568	121.729	146.745	118.102	255.563	269.701	266.127	381.518	435.5	435.144	575.866	491.954	517.935
O60884	DnaJ homolog subfamily A member 2	DNJA2_HUMAN	13	0.388	NaN	NaN	NaN	7.55069	4.01383	6.02101	12.929	7.76743	10.2143	16.0291	13.8855	10.6588	157.868	150.518	171.499	208.347	185.88	188.113	365.06	338.016	345.661	521.488	509.192	527.996	678.327	608.507	634.037
O60885	Bromodomain-containing protein 4	BRD4_HUMAN	18	0.184	NaN	NaN	NaN	NaN	NaN	NaN	NaN	NaN	NaN	6.08526	5.89415	NaN	62.7796	64.1664	47.4653	104.489	88.6499	102.176	171.895	167.711	188.155	417.721	210.466	431.718	542.161	521.458	492.772
O60888	Protein CutA	CUTA_HUMAN	4	0.324	NaN	6.63605	NaN	0.817805	0.818565	1.9924	3.26747	8.5423	7.55818	7.94917	16.4535	12.6737	122.937	106.104	107.717	71.6368	86.9856	75.5622	209.145	193.536	195.629	302.249	309.92	296.353	341.877	450.443	386.614
O60925	Prefoldin subunit 1	PFD1_HUMAN	5	0.492	NaN	NaN	NaN	NaN	NaN	NaN	NaN	NaN	NaN	NaN	NaN	3.13446	53.315	147.046	96.5376	132.902	124.93	156.092	270.308	269.493	277.647	422.962	399.606	406.265	435.299	431.622	486.23
O60927	E3 ubiquitin-protein ligase PPP1R11	PP1RB_HUMAN	3	0.373	NaN	NaN	NaN	NaN	NaN	NaN	NaN	NaN	NaN	NaN	NaN	NaN	24.6591	24.3274	17.0449	25.5924	NaN	NaN	62.7086	44.0546	40.8427	66.4456	66.0639	64.6218	93.5954	104.777	68.4952
O60934	Nibrin	NBN_HUMAN	16	0.314	NaN	NaN	NaN	NaN	NaN	NaN	NaN	NaN	NaN	NaN	3.12726	NaN	107.364	122.87	120.883	161.345	165.188	188.837	339.617	291.541	326.55	507.308	494.716	539.267	779.371	673.365	648.11
O60936	Nucleolar protein 3	NOL3_HUMAN	4	0.231	NaN	NaN	NaN	NaN	NaN	NaN	NaN	NaN	NaN	NaN	NaN	NaN	NaN	NaN	NaN	62.4408	51.8371	45.3443	71.0598	51.4135	82.6653	99.7348	208.552	213.71	296.074	290.959	283.855
O60942	mRNA-capping enzyme	MCE1_HUMAN	6	0.166	NaN	NaN	NaN	NaN	NaN	NaN	NaN	NaN	NaN	NaN	NaN	NaN	48.6343	42.8521	65.351	42.8885	37.4814	53.5705	100.945	77.4404	104.374	146.482	153.441	179.466	217.486	204.927	202.352
O75027	ATP-binding cassette sub-family B member 7, mitochondrial	ABCB7_HUMAN	8	0.161	NaN	NaN	NaN	NaN	NaN	NaN	NaN	NaN	NaN	NaN	NaN	2.24359	25.5137	12.6764	NaN	31.7057	22.9805	22.8695	33.5677	41.0273	50.0625	91.9071	99.5208	91.9552	107.405	80.8534	82.2489
O75037	Kinesin-like protein KIF21B	KI21B_HUMAN	1	0.005	9.26815	13.0126	NaN	19.1978	18.4817	31.6425	NaN	NaN	NaN	NaN	NaN	234.621	3309.8	3196.21	3480.2	6542.91	6621.5	6998.75	11055.5	12169.9	11227.3	16596.6	15509	15450.5	16292.9	15744.6	15203
O75044	SLIT-ROBO Rho GTPase-activating protein 2	SRGP2_HUMAN	5	0.063	NaN	NaN	NaN	NaN	NaN	NaN	NaN	NaN	NaN	NaN	NaN	NaN	NaN	NaN	NaN	NaN	27.5417	17.2626	43.6207	33.6952	77.9031	96.5915	79.8019	69.8776	73.2051	74.0753	80.9372
O75054	Immunoglobulin superfamily member 3	IGSF3_HUMAN	5	0.058	NaN	NaN	NaN	NaN	NaN	NaN	NaN	NaN	NaN	NaN	NaN	NaN	NaN	NaN	31.0681	51.7156	54.3231	56.4481	41.4453	95.3872	53.1298	85.233	125.887	191.099	329.963	263.066	291.102
O75063	Glycosaminoglycan xylosylkinase	XYLK_HUMAN	1	0.029	NaN	NaN	NaN	NaN	NaN	NaN	NaN	NaN	NaN	NaN	NaN	NaN	NaN	NaN	NaN	19.3576	17.3405	NaN	26.0284	25.893	39.695	55.4593	48.252	54.072	62.2233	59.3398	72.2362
O75083	WD repeat-containing protein 1	WDR1_HUMAN	29	0.663	6.85145	13.4994	15.2658	22.8805	20.4081	18.0986	53.9666	50.3237	49.5206	88.5244	96.8305	88.6833	681.986	719.432	710.709	1202.5	1203.26	1236.09	2208.77	2204.06	2287.35	3165.4	3282.26	3272.16	4166.7	3902.2	3446.66
O75113	NEDD4-binding protein 1	N4BP1_HUMAN	1	0.019	NaN	NaN	NaN	NaN	NaN	NaN	NaN	NaN	NaN	NaN	NaN	NaN	NaN	NaN	NaN	34.9339	21.1486	35.1147	38.7417	46.6908	56.4846	57.3289	72.4282	71.1946	120.8	84.8181	68.2049
O75116	Rho-associated protein kinase 2	ROCK2_HUMAN	28	0.256	NaN	NaN	NaN	NaN	3.10428	9.76616	1.52185	2.73034	5.26998	12.0629	9.36947	9.61622	67.7928	68.5316	55.034	126.042	136.38	135.95	300.091	261.499	305.758	485.868	455.061	482.91	555.485	607.464	621.426
O75122	CLIP-associating protein 2	CLAP2_HUMAN	12	0.133	NaN	NaN	NaN	NaN	NaN	NaN	NaN	NaN	NaN	3.19059	NaN	6.21203	35.8742	44.0571	33.8085	41.1269	49.7926	55.4562	123.254	99.7846	130.394	165.619	172.094	204.028	285.893	248.47	251.156
O75127	Pentatricopeptide repeat-containing protein 1, mitochondrial	PTCD1_HUMAN	2	0.041	NaN	NaN	NaN	NaN	1.7139	3.46371	NaN	3.13972	NaN	NaN	NaN	NaN	NaN	12.9931	NaN	NaN	61.1988	74.9499	32.7264	33.2253	123.178	211.391	167.324	178.686	376.737	263.154	246.598
O75128	Protein cordon-bleu	COBL_HUMAN	5	0.075	NaN	NaN	NaN	NaN	NaN	NaN	NaN	NaN	NaN	NaN	NaN	NaN	10.4313	2.98052	NaN	10.8333	15.2955	13.1425	17.4993	8.97892	16.8548	26.9155	45.1968	49.098	86.4165	80.5143	75.1247
O75131	Copine-3	CPNE3_HUMAN	19	0.397	5.98395	11.1246	5.47989	10.8719	7.24924	9.42509	16.1185	17.6501	22.5739	34.7657	42.7403	39.6314	306.495	308.432	309.757	400.809	388.572	413.677	797.919	798.147	832.415	1109.48	1155.68	1155.9	1295.47	1270.82	1332.51
O75146	Huntingtin-interacting protein 1-related protein	HIP1R_HUMAN	13	0.162	NaN	NaN	NaN	NaN	NaN	NaN	NaN	NaN	NaN	NaN	NaN	NaN	NaN	NaN	NaN	49.7987	55.3103	46.1922	71.5386	93.5236	138.136	224.303	207.315	146.919	278.382	227.278	232.329
O75150	E3 ubiquitin-protein ligase BRE1B	BRE1B_HUMAN	21	0.284	NaN	NaN	NaN	NaN	NaN	NaN	NaN	NaN	NaN	NaN	NaN	NaN	27.3987	NaN	NaN	44.5744	43.4545	51.253	92.2257	78.2797	96.9877	165.259	158.098	149.336	196.75	187.174	180.459
O75152	Zinc finger CCCH domain-containing protein 11A	ZC11A_HUMAN	16	0.267	NaN	NaN	NaN	NaN	NaN	NaN	NaN	NaN	NaN	NaN	2.81806	9.68561	66.6475	98.5971	105.818	146.759	140.833	143.405	269.486	293.444	276.665	445.45	455.784	454.73	565.973	507.845	534.18
O75153	Clustered mitochondria protein homolog	CLU_HUMAN	34	0.364	NaN	NaN	3.4108	NaN	NaN	NaN	NaN	4.46986	NaN	21.0238	11.8509	5.95674	79.692	83.3041	62.1224	134.487	115.424	104.845	247.91	218.842	233.84	295.531	273.45	299.435	364.458	329.774	430.554
O75155	Cullin-associated NEDD8-dissociated protein 2	CAND2_HUMAN	3	0.039	NaN	NaN	NaN	NaN	NaN	NaN	NaN	NaN	NaN	NaN	NaN	NaN	NaN	NaN	NaN	12.8257	11.6946	7.49994	31.9235	16.4911	25.5415	26.6169	34.1808	39.0583	50.7788	65.9707	60.9697
O75165	DnaJ homolog subfamily C member 13	DJC13_HUMAN	36	0.231	NaN	NaN	NaN	NaN	0.984807	NaN	NaN	NaN	NaN	NaN	NaN	6.94228	42.443	38.153	23.4696	32.0252	40.8254	31.8133	85.0354	86.7204	100.862	142.772	148.319	153.001	212.789	196.262	197.432
O75170	Serine/threonine-protein phosphatase 6 regulatory subunit 2	PP6R2_HUMAN	1	0.0387446	NaN	NaN	NaN	NaN	NaN	NaN	NaN	NaN	NaN	NaN	NaN	NaN	NaN	NaN	NaN	NaN	6.25479	NaN	24.1429	23.7077	60.8256	48.8671	50.1584	51.9288	63.7951	59.6738	55.8644
O75175	CCR4-NOT transcription complex subunit 3	CNOT3_HUMAN	6	0.12	NaN	NaN	NaN	NaN	NaN	NaN	NaN	NaN	NaN	16.4589	NaN	19.0827	57.2865	44.2563	57.3687	81.9585	52.103	105.121	175.536	153.926	169.971	277.313	242.57	218.32	354.816	285.225	494.348
O75179	Ankyrin repeat domain-containing protein 17	ANR17_HUMAN	15	0.093	NaN	NaN	NaN	NaN	NaN	NaN	NaN	NaN	NaN	NaN	4.05458	NaN	42.5366	57.7816	31.605	45.3175	44.5918	40.4658	82.7775	74.5574	95.4069	178.253	162.109	117.666	260.28	164.427	253.557
O75190	DnaJ homolog subfamily B member 6	DNJB6_HUMAN	4	0.156	NaN	NaN	NaN	NaN	NaN	NaN	NaN	2.61426	NaN	12.1789	18.9247	NaN	114.725	115.116	133.945	137.474	118.265	138.172	234.572	261.981	262.968	324.059	369.811	353.41	414.59	390.551	388.264
O75191	Xylulose kinase	XYLB_HUMAN	1	0.0256911	NaN	NaN	NaN	NaN	NaN	NaN	NaN	NaN	NaN	NaN	NaN	NaN	NaN	NaN	NaN	NaN	2.27211	NaN	4.62199	7.11705	NaN	14.6024	13.6215	14.5989	19.3002	17.2093	26.9841
O75208	Ubiquinone biosynthesis protein COQ9, mitochondrial	COQ9_HUMAN	4	0.208	NaN	NaN	NaN	NaN	NaN	NaN	NaN	NaN	NaN	NaN	NaN	NaN	18.1223	18.1787	10.5814	16.5198	14.6312	13.8182	45.7251	39.8382	45.5368	76.9533	76.5546	92.4324	127.233	105.578	102.628
O75223	Gamma-glutamylcyclotransferase	GGCT_HUMAN	9	0.596	NaN	NaN	NaN	NaN	7.26792	NaN	11.7339	16.7918	18.2593	29.2833	27.699	29.5754	221.863	228.714	200.531	351.092	381.655	345.881	506	641.191	614.29	792.779	761.826	873.735	1019.59	1017.38	874.007
O75251	NADH dehydrogenase [ubiquinone] iron-sulfur protein 7, mitochondrial	NDUS7_HUMAN	5	0.296	NaN	NaN	NaN	NaN	NaN	NaN	NaN	NaN	NaN	15.9764	NaN	19.5546	104.815	114.504	113.146	143.893	130.667	155.073	297.257	289.703	318.276	484.021	481.105	454.479	612.628	519.011	535.374
O75264	Small integral membrane protein 24	SIM24_HUMAN	1	0.0494183	NaN	NaN	NaN	NaN	NaN	NaN	NaN	NaN	NaN	NaN	NaN	NaN	NaN	496.613	420.853	NaN	519.225	NaN	1099.16	NaN	1189.74	1747.53	2313.42	2276.5	2699.5	NaN	2863.52
O75306	NADH dehydrogenase [ubiquinone] iron-sulfur protein 2, mitochondrial	NDUS2_HUMAN	17	0.527	NaN	NaN	NaN	3.27308	NaN	NaN	NaN	NaN	NaN	13.9068	9.11609	7.98922	114.068	113.597	102.303	162.097	153.551	156.974	288.345	308.12	338.873	540.474	552.415	573.462	751.37	666.168	703.302
O75312	Zinc finger protein ZPR1	ZPR1_HUMAN	12	0.344	NaN	NaN	NaN	NaN	7.58134	NaN	4.34147	4.77841	NaN	13.6094	10.8487	8.79243	97.8056	75.9627	85.2055	86.4779	110.708	116.928	210.062	162.39	223.707	290.685	386.059	393.16	537.981	514.226	507.731
O75319	RNA/RNP complex-1-interacting phosphatase	DUS11_HUMAN	1	0.04	NaN	NaN	NaN	NaN	NaN	NaN	NaN	NaN	NaN	NaN	NaN	NaN	NaN	NaN	NaN	30.3788	26.0592	31.0657	56.2281	70.798	72.5348	137.916	134.677	126.8	195.98	138.555	152.532
O75323	Protein NipSnap homolog 2	NIPS2_HUMAN	9	0.434	NaN	NaN	NaN	NaN	1.13042	NaN	1.30772	NaN	1.24325	8.94853	1.16019	5.45943	69.1985	50.7043	41.6999	55.9699	45.106	56.8307	88.9759	99.9188	90.1869	131.441	125.933	117.8	130.071	144.074	128.186
O75330	Hyaluronan mediated motility receptor	HMMR_HUMAN	7	0.135	NaN	NaN	NaN	NaN	NaN	NaN	NaN	NaN	NaN	NaN	NaN	NaN	NaN	3.7831	5.30352	23.5262	23.919	NaN	68.9848	62.7992	73.0809	97.1609	113.39	39.9142	95.3249	112.885	105.617
O75340	Programmed cell death protein 6	PDCD6_HUMAN	7	0.387	NaN	NaN	NaN	NaN	6.52668	1.91767	3.75597	10.7041	13.2529	14.1777	22.5275	13.5763	192.636	189.952	208.077	249.154	225.937	227.225	707.058	682.241	702.116	1126.28	1167.81	1157.85	1597.79	1555.22	1498.62
O75347	Tubulin-specific chaperone A	TBCA_HUMAN	8	0.519	2.57774	4.61509	11.0016	12.1698	7.42136	9.54875	21.6963	15.994	19.8468	35.5814	33.0202	37.3439	260.746	268.322	261.383	465.073	466.134	477.971	720.185	802.807	809.962	1147.03	1094.55	1141.51	1125.11	1074.84	1071.75
O75348	V-type proton ATPase subunit G 1	VATG1_HUMAN	4	0.517	1.04144	NaN	1.07704	4.64785	4.27372	4.40158	5.58	8.56655	4.17505	14.6237	6.65559	6.20504	103.661	91.9769	104.856	141.425	140.348	161.136	320.978	296.937	377.402	565.269	611.487	606.479	845.519	760.191	847.612
O75351	Vacuolar protein sorting-associated protein 4B	VPS4B_HUMAN	13	0.401	NaN	11.5839	NaN	4.9357	3.02536	6.09431	10.9299	12.508	12.1952	48.2692	23.1913	26.1757	156.408	145.777	124.808	214.868	235.778	240.8	430.666	471.249	480.501	779.678	787.197	759.605	1053.8	1001.1	951.58
O75352	Mannose-P-dolichol utilization defect 1 protein	MPU1_HUMAN	4	0.174	2.86562	3.08436	NaN	NaN	NaN	NaN	NaN	NaN	6.59232	22.6217	11.3583	4.14801	54.871	45.7748	58.7121	69.1128	70.0819	64.1788	154.354	163.069	188.783	309.19	300.056	307.718	341.357	342.986	293.689
O75356	Ectonucleoside triphosphate diphosphohydrolase 5	ENTP5_HUMAN	1	0.033	NaN	NaN	NaN	NaN	NaN	NaN	NaN	NaN	NaN	NaN	NaN	NaN	NaN	NaN	NaN	NaN	NaN	NaN	37.2888	35.8989	NaN	93.2611	NaN	95.2301	167.1	40.0019	97.257
O75362	Zinc finger protein 217	ZN217_HUMAN	3	0.044	NaN	NaN	NaN	NaN	NaN	NaN	NaN	NaN	NaN	NaN	NaN	NaN	NaN	NaN	NaN	8.55962	13.8351	10.4917	19.5124	17.9438	17.731	39.6087	26.4755	34.0919	42.4974	51.0886	39.1971
O75363	Breast carcinoma-amplified sequence 1	BCAS1_HUMAN	12	0.372	NaN	NaN	NaN	NaN	NaN	NaN	NaN	NaN	NaN	NaN	NaN	NaN	6.77431	NaN	5.59768	27.165	23.6868	28.6954	9.6344	11.909	49.7263	67.5522	70.8401	90.3704	109.726	83.831	104.726
O75366	Advillin	AVIL_HUMAN	1	0.01	NaN	NaN	NaN	NaN	NaN	NaN	NaN	NaN	NaN	NaN	NaN	NaN	NaN	NaN	NaN	159.432	152.676	155.672	881.788	882.764	900.913	1334.61	1427.38	1298.87	1265.12	1030.35	1146.64
O75367	Core histone macro-H2A.1	H2AY_HUMAN	18	0.522	33.6064	17.1825	15.508	24.2482	25.5378	23.0086	48.7523	52.3929	46.033	108.119	104.206	92.8588	798.471	825.758	930.425	1152.21	1145.38	1177.73	2197.54	2220.74	2308.64	3510.31	3405.36	3408.91	4417.48	3950.28	3986.63
O75368	SH3 domain-binding glutamic acid-rich-like protein	SH3L1_HUMAN	5	0.553	NaN	NaN	NaN	NaN	3.59111	NaN	8.01667	9.04898	8.0952	42.029	26.5135	26.7095	211.986	207.33	233.332	306.24	279.576	299.824	655.708	637.864	684.308	1032.26	986.887	1076.73	1356.51	1307.78	1289.06
O75369	Filamin-B	FLNB_HUMAN	134	0.683	20.5691	15.9153	21.3596	34.7747	40.0419	30.1781	60.3215	63.272	60.7416	125.134	119.558	123.672	987.633	997.65	1032.16	1436.98	1498.49	1546.39	2765.87	2640.74	2822.18	4008.02	3937.74	3890.02	5178.26	4687.81	4656.89
O75376	Nuclear receptor corepressor 1	NCOR1_HUMAN	15	0.095	NaN	NaN	NaN	NaN	NaN	NaN	NaN	NaN	NaN	NaN	NaN	NaN	1.57602	NaN	3.80096	22.2521	22.3675	30.3753	28.3457	33.8387	31.2215	90.5768	102.943	107.746	152.355	128.603	134.648
O75380	NADH dehydrogenase [ubiquinone] iron-sulfur protein 6, mitochondrial	NDUS6_HUMAN	4	0.484	NaN	NaN	NaN	NaN	NaN	NaN	1.78836	0.85172	NaN	0.929476	0.889207	NaN	12.5415	20.3976	10.5531	14.2347	18.9806	15.2514	44.8345	41.3727	39.4527	79.645	63.5448	38.8713	102.689	80.4905	87.9419
O75381	Peroxisomal membrane protein PEX14	PEX14_HUMAN	6	0.223	NaN	NaN	NaN	NaN	NaN	NaN	NaN	NaN	NaN	NaN	NaN	NaN	21.4172	18.5954	29.8675	48.9482	34.525	27.444	108.328	133.047	133.622	208.024	216.191	253.625	359.47	285.716	341.861
O75382	Tripartite motif-containing protein 3	TRIM3_HUMAN	5	0.081	NaN	NaN	NaN	NaN	NaN	NaN	NaN	NaN	NaN	NaN	NaN	NaN	NaN	NaN	NaN	72.9256	84.9721	71.6464	109.397	159.334	101.133	204.367	196.745	195.39	230.588	307.763	311.031
O75390	Citrate synthase, mitochondrial	CISY_HUMAN	17	0.416	21.3479	24.6653	22.1897	44.0235	39.99	39.4406	66.0201	73.3028	71.4778	152.004	155.629	164.843	1213.13	1287.11	1175.37	1555.88	1496.06	1594.88	2648.43	2498.36	2586.26	3232.44	2658.4	2996.18	4412.26	3913.19	4196.07
O75391	Sperm-associated antigen 7	SPAG7_HUMAN	6	0.313	NaN	NaN	NaN	NaN	NaN	NaN	NaN	NaN	NaN	NaN	NaN	NaN	11.8757	20.1489	21.3207	83.6939	71.4663	69.8391	75.5714	112.904	136.944	216.43	218.137	239.662	284.299	275.516	254.88
O75396	Vesicle-trafficking protein SEC22b	SC22B_HUMAN	12	0.516	NaN	NaN	NaN	9.97534	NaN	4.60004	6.34037	5.22274	11.1191	26.2714	28.2156	28.8956	247.446	242.538	225.238	308.86	299.452	333.952	645.162	616.164	673.368	1009.44	1052.97	1033.61	1151.1	1162.87	1096.19
O75400	Pre-mRNA-processing factor 40 homolog A	PR40A_HUMAN	17	0.203	NaN	NaN	NaN	NaN	NaN	NaN	10.2887	5.06548	11.9827	9.05404	8.72511	9.47247	100.642	89.2303	89.5571	119.301	115.171	94.3309	261.255	255.282	270.125	431.898	430.415	423.507	668.317	640.491	620.398
O75410	Transforming acidic coiled-coil-containing protein 1	TACC1_HUMAN	9	0.171	NaN	NaN	NaN	NaN	NaN	NaN	NaN	NaN	NaN	NaN	NaN	NaN	NaN	12.8778	NaN	10.3264	20.3084	13.3306	12.4748	16.4251	23.0267	30.2304	24.016	22.5971	39.4616	58.1359	64.5551
O75420	GRB10-interacting GYF protein 1	GGYF1_HUMAN	1	0.0941242	NaN	NaN	NaN	NaN	NaN	NaN	NaN	NaN	NaN	NaN	NaN	NaN	0.625667	1.05154	NaN	NaN	NaN	NaN	NaN	0.577473	NaN	NaN	0.568352	0.672154	4.58252	2.08678	2.25802
O75427	Leucine-rich repeat and calponin homology domain-containing protein 4	LRCH4_HUMAN	5	0.154	NaN	NaN	NaN	NaN	NaN	NaN	NaN	NaN	NaN	NaN	NaN	3.54158	NaN	NaN	14.1209	31.9637	29.577	21.102	51.7077	34.0808	72.3658	124.663	122.565	92.4816	191.907	169.572	164.476
O75431	Metaxin-2	MTX2_HUMAN	8	0.487	NaN	NaN	NaN	NaN	NaN	NaN	NaN	NaN	NaN	NaN	8.29465	NaN	63.0508	71.3502	72.95	99.6778	85.7736	83.1081	192.615	195.556	221.41	331.47	326.251	320.298	459.23	416.099	479.3
O75436	Vacuolar protein sorting-associated protein 26A	VP26A_HUMAN	13	0.517	NaN	2.24647	NaN	NaN	10.9812	3.18736	11.499	10.0103	11.6006	20.372	25.1528	22.0963	146.955	156.385	170.389	210.035	204.777	207.074	416.053	381.688	428.569	596.414	540.526	586.974	646.13	663.018	611.874
O75438	NADH dehydrogenase [ubiquinone] 1 beta subcomplex subunit 1	NDUB1_HUMAN	4	0.724	NaN	NaN	NaN	NaN	NaN	NaN	NaN	NaN	NaN	NaN	NaN	NaN	84.7485	52.6266	55.4613	101.386	82.1907	68.0819	192.733	219.674	213.861	389.89	394.912	406.787	516.707	462.95	521.57
O75439	Mitochondrial-processing peptidase subunit beta	MPPB_HUMAN	20	0.53	2.32924	3.15467	NaN	2.43834	2.53716	1.86346	5.01047	5.01574	4.79464	16.4054	9.74236	8.1185	108.684	120.722	100.124	131.891	142.757	134.344	291.767	288.289	316.604	458.725	494.186	493.096	735.069	659.641	698.208
O75446	Histone deacetylase complex subunit SAP30	SAP30_HUMAN	2	0.105	NaN	NaN	NaN	NaN	NaN	NaN	NaN	NaN	NaN	NaN	NaN	NaN	11.9533	23.4898	44.2143	49.0927	42.487	124.789	123.557	100.225	114.786	187.426	195.799	211.742	288.352	251.237	283.784
O75448	Mediator of RNA polymerase II transcription subunit 24	MED24_HUMAN	10	0.147	NaN	NaN	NaN	NaN	NaN	NaN	NaN	NaN	NaN	NaN	NaN	NaN	70.0582	61.9767	67.9442	64.1194	69.624	82.8674	149.469	156.995	182.219	268.891	260.102	275.939	313.871	301.741	307.271
O75475	PC4 and SFRS1-interacting protein	PSIP1_HUMAN	14	0.342	NaN	NaN	NaN	NaN	NaN	NaN	NaN	NaN	NaN	NaN	3.22929	NaN	72.699	97.7752	100.251	155.562	145.544	148.026	299.317	314.538	338.918	494.468	538.778	475.518	678.101	685.557	500.534
O75477	Erlin-1	ERLN1_HUMAN	6	0.243	NaN	NaN	NaN	NaN	NaN	NaN	NaN	4.38038	NaN	3.21208	NaN	6.97808	49.6664	35.9483	42.0269	48.0333	44.9127	50.0966	105.035	102.399	104.391	178.308	167.439	170.913	308.734	276.422	300.15
O75486	Transcription initiation protein SPT3 homolog	SUPT3_HUMAN	1	0.038	NaN	NaN	NaN	NaN	NaN	NaN	NaN	NaN	NaN	NaN	NaN	NaN	NaN	NaN	NaN	NaN	NaN	NaN	21.6285	23.2085	20.8722	42.0604	54.3017	38.5399	78.2701	60.1386	42.6934
O75489	NADH dehydrogenase [ubiquinone] iron-sulfur protein 3, mitochondrial	NDUS3_HUMAN	11	0.527	NaN	3.34978	NaN	NaN	19.3935	NaN	12.8857	11.9499	8.96355	24.1005	34.4738	30.7653	193.412	214.016	239.271	271.933	260.294	264.011	574.902	545.727	587.948	852.693	861.019	885.456	1208.56	992.349	1074.14
O75494	Serine/arginine-rich splicing factor 10	SRS10_HUMAN	9	0.24	NaN	0.918304	NaN	5.25832	6.8687	3.4965	8.0618	12.8936	23.3316	30.5424	23.9871	31.2421	264.741	230.604	237.616	201.109	234.948	231.058	424.915	394.91	422.914	750.611	643.48	610.789	869.544	769.29	832.236
O75503	Ceroid-lipofuscinosis neuronal protein 5	CLN5_HUMAN	5	0.182	NaN	NaN	NaN	NaN	NaN	NaN	NaN	NaN	NaN	NaN	NaN	NaN	NaN	26.367	NaN	29.1885	37.1559	27.9498	36.0731	62.7302	67.542	104.91	114.859	108.446	126.125	127.277	124.183
O75506	Heat shock factor-binding protein 1	HSBP1_HUMAN	4	0.737	NaN	NaN	NaN	NaN	NaN	NaN	NaN	NaN	NaN	NaN	NaN	NaN	41.0052	36.996	43.4745	78.1771	90.4979	91.5259	205.646	176.158	207.292	301.159	324.45	327.772	410.452	387.38	398.19
O75521	Enoyl-CoA delta isomerase 2, mitochondrial	ECI2_HUMAN	13	0.449	NaN	1.56805	NaN	NaN	NaN	NaN	7.33344	6.16803	NaN	23.1582	20.6876	16.8958	154.121	164.432	160.366	204.268	207.259	193.98	437.785	415.487	472.73	747.898	750.241	779.985	1085.61	997.909	1030.17
O75528	Transcriptional adapter 3	TADA3_HUMAN	1	0.0934445	NaN	NaN	NaN	NaN	NaN	NaN	NaN	NaN	NaN	NaN	NaN	NaN	NaN	NaN	NaN	NaN	NaN	NaN	NaN	NaN	63.9581	63.075	91.2952	76.6948	NaN	NaN	95.1316
O75530	Polycomb protein EED	EED_HUMAN	9	0.234	NaN	NaN	NaN	NaN	NaN	NaN	NaN	NaN	NaN	NaN	NaN	NaN	NaN	NaN	NaN	35.8462	34.6913	32.0993	63.3189	68.7522	49.8057	115.059	89.0599	85.8579	175.856	154.475	175.854
O75531	Barrier-to-autointegration factor	BAF_HUMAN	6	0.584	3.95886	14.9623	16.5706	18.8052	28.9916	34.7825	33.0807	32.9654	63.3822	85.2204	94.268	99.4681	677.771	708.489	643.458	915.246	880.963	868.312	1464.28	1297.02	1468.26	1855.02	2096.56	1908.03	1944.68	1960.41	1825.99
O75533	Splicing factor 3B subunit 1	SF3B1_HUMAN	53	0.546	5.41712	10.8126	6.39376	10.6986	6.2058	10.6558	22.5591	20.0623	15.6566	48.9873	33.7464	41.7383	297.618	294.9	302.091	322.48	337.66	327.43	676.143	621.791	690.254	1002.52	965.234	996.574	1434.81	1373.04	1385.22
O75534	Cold shock domain-containing protein E1	CSDE1_HUMAN	37	0.525	NaN	NaN	2.7402	NaN	NaN	NaN	7.44279	5.3167	8.19967	15.9381	20.6044	17.6037	142.419	144.17	151.065	188.039	176.233	206.074	350.281	353.536	360.152	515.194	534.637	552.921	688.599	670.38	654.705
O75554	WW domain-binding protein 4	WBP4_HUMAN	1	0.045	NaN	NaN	NaN	NaN	NaN	NaN	NaN	NaN	NaN	NaN	NaN	NaN	NaN	84.4087	NaN	45.2822	44.8711	30.8827	37.3592	39.9836	53.7788	76.7436	63.5516	142.522	174.983	157.248	169.646
O75569	Interferon-inducible double-stranded RNA-dependent protein kinase activator A	PRKRA_HUMAN	11	0.498	NaN	NaN	9.74596	NaN	NaN	NaN	1.85991	NaN	NaN	1.7907	NaN	41.0971	30.8178	26.1693	52.7306	45.8911	40.1151	39.6669	173.454	91.0397	99.153	279.631	102.988	284.1	348.395	142.205	155.054
O75570	Peptide chain release factor 1, mitochondrial	RF1M_HUMAN	1	0.036	NaN	NaN	NaN	NaN	NaN	NaN	NaN	NaN	NaN	NaN	NaN	NaN	NaN	NaN	NaN	NaN	5.78717	NaN	NaN	NaN	23.1501	35.8924	41.7834	10.019	63.5841	43.5096	56.4548
O75581	Low-density lipoprotein receptor-related protein 6	LRP6_HUMAN	1	0.0240939	8.69936	NaN	14.1315	NaN	7.74817	NaN	NaN	NaN	NaN	NaN	NaN	79.2263	NaN	NaN	NaN	159.738	185.689	188.243	268.531	181.949	108.213	290.51	NaN	NaN	298.366	294.302	NaN
O75592	E3 ubiquitin-protein ligase MYCBP2	MYCB2_HUMAN	19	0.055	NaN	NaN	NaN	NaN	NaN	NaN	NaN	NaN	NaN	14.3004	NaN	NaN	88.8419	93.4745	5.04883	34.9201	25.1159	26.1683	27.5925	52.1974	59.5125	83.2675	92.9254	93.5882	138.121	109.895	121.891
O75600	2-amino-3-ketobutyrate coenzyme A ligase, mitochondrial	KBL_HUMAN	3	0.112	NaN	NaN	NaN	NaN	NaN	NaN	NaN	NaN	NaN	NaN	NaN	NaN	NaN	5.40569	8.81556	12.4233	11.2082	21.5355	19.8267	17.6685	14.0373	57.4178	59.1522	57.6068	91.2518	106.866	67.7714
O75607	Nucleoplasmin-3	NPM3_HUMAN	6	0.601	13.7948	2.1686	5.2971	9.40684	8.79984	7.88044	16.5988	12.5208	19.5409	24.8064	30.5873	26.1348	190.815	211.037	162.724	272.247	321.01	307.81	548.012	583.047	584.011	740.875	690.229	775.755	786.398	866.029	861.629
O75608	Acyl-protein thioesterase 1	LYPA1_HUMAN	6	0.457	2.30253	NaN	0.508919	2.8962	2.51569	3.76741	5.91033	6.11895	6.85259	14.3965	9.11561	4.2311	60.865	62.3612	50.8807	50.4455	49.5891	53.4872	107.32	97.7985	89.3749	121.98	150.863	139.548	206.028	179.396	178.395
O75616	GTPase Era, mitochondrial	ERAL1_HUMAN	7	0.217	NaN	NaN	NaN	NaN	NaN	NaN	NaN	NaN	NaN	NaN	NaN	NaN	NaN	20.6981	24.4959	42.9204	53.12	48.1736	101.686	115.177	129.813	194.751	222.95	216.532	305.174	289.715	263.734
O75629	Protein CREG1	CREG1_HUMAN	2	0.109	NaN	NaN	NaN	NaN	NaN	NaN	NaN	NaN	NaN	NaN	NaN	NaN	NaN	NaN	NaN	41.6902	37.7655	10.1901	153.428	56.1637	94.9545	114.928	115.058	123.521	128.78	162.258	127.74
O75643	U5 small nuclear ribonucleoprotein 200 kDa helicase	U520_HUMAN	101	0.581	4.93875	11.6603	10.59	9.36377	6.84933	5.35967	17.2926	16.23	14.1985	29.5466	26.8739	26.2424	230.16	237.232	225.892	303.431	298.508	298.952	610.842	612.006	633.57	948.852	957.947	977.57	1301.07	1170.34	1165.9
O75663	TIP41-like protein	TIPRL_HUMAN	9	0.412	NaN	NaN	NaN	NaN	NaN	NaN	NaN	NaN	NaN	NaN	7.1533	9.69419	105.386	117.172	116.568	141.196	147.779	120.814	316.902	304.739	357.08	513.081	543.257	546.639	677.86	623.576	689.093
O75674	TOM1-like protein 1	TM1L1_HUMAN	4	0.139	NaN	NaN	NaN	NaN	NaN	NaN	NaN	NaN	NaN	NaN	NaN	NaN	67.764	11.0862	NaN	109.876	110.291	106.688	113.099	75.6391	94.8206	241.16	285.214	298.742	364.814	307.358	362.348
O75683	Surfeit locus protein 6	SURF6_HUMAN	3	0.127	NaN	NaN	NaN	NaN	NaN	NaN	NaN	NaN	NaN	NaN	NaN	NaN	NaN	NaN	NaN	29.9242	30.2947	20.7175	54.3403	44.8042	20.4118	39.2671	45.7245	65.3145	93.4881	83.6133	82.892
O75688	Protein phosphatase 1B	PPM1B_HUMAN	12	0.334	NaN	NaN	NaN	NaN	NaN	NaN	12.2271	NaN	NaN	NaN	NaN	NaN	49.591	50.063	64.9814	88.8731	78.7407	95.0497	160.421	162.363	184.342	272.817	268.129	267.451	325.605	320.293	316.405
O75691	Small subunit processome component 20 homolog	UTP20_HUMAN	40	0.19	NaN	NaN	NaN	NaN	NaN	NaN	NaN	NaN	NaN	NaN	6.29515	NaN	33.9005	38.6927	48.1389	48.505	49.394	54.2163	103.496	101.031	110.261	176.366	179.968	202.829	297.86	258.464	269.631
O75694	Nuclear pore complex protein Nup155	NU155_HUMAN	43	0.428	6.91043	1.27147	NaN	3.25377	5.96024	7.35648	4.78058	5.62199	6.45217	13.3508	16.645	17.6875	95.5507	120.184	117.325	144.291	148.983	149.983	308.022	306.559	320.077	499.256	502.137	534.927	681.391	631.901	612.404
O75695	Protein XRP2	XRP2_HUMAN	2	0.08	NaN	NaN	NaN	NaN	NaN	NaN	NaN	NaN	NaN	NaN	NaN	NaN	NaN	NaN	NaN	25.3794	32.0329	18.4967	15.2303	60.2096	13.8217	21.8015	28.2639	26.709	99.5344	81.5693	97.9564
O75717	WD repeat and HMG-box DNA-binding protein 1	WDHD1_HUMAN	25	0.33	NaN	NaN	NaN	NaN	NaN	NaN	NaN	NaN	19.0723	NaN	NaN	12.832	57.8339	53.9799	51.4441	70.0694	76.2428	79.826	151.359	143.214	162.954	207.254	209.851	229.452	337.061	296.577	292.176
O75718	Cartilage-associated protein	CRTAP_HUMAN	3	0.09	NaN	NaN	NaN	NaN	NaN	NaN	NaN	NaN	NaN	NaN	NaN	NaN	NaN	NaN	NaN	83.0312	84.26	80.3897	109.765	231.569	121.901	169.807	282.978	158.6	208.945	293.674	300.076
O75746	Calcium-binding mitochondrial carrier protein Aralar1	CMC1_HUMAN	11	0.243	NaN	NaN	NaN	NaN	NaN	2.11649	1.24117	NaN	NaN	NaN	3.00181	NaN	47.0195	53.5197	42.6615	65.2942	66.6747	71.1764	130.486	133.31	155.877	193.391	198.67	194.203	274.943	228.554	269.331
O75764	Transcription elongation factor A protein 3	TCEA3_HUMAN	1	0.0037718	NaN	NaN	NaN	NaN	NaN	NaN	NaN	NaN	NaN	NaN	NaN	NaN	NaN	NaN	NaN	6.42113	NaN	NaN	NaN	8.98614	NaN	23.5738	21.9181	17.0695	60.5161	63.4571	71.1732
O75781	Paralemmin-1	PALM_HUMAN	1	0.0617518	NaN	NaN	NaN	NaN	NaN	NaN	NaN	NaN	NaN	NaN	NaN	NaN	NaN	NaN	NaN	4.86085	NaN	7.31703	8.56054	NaN	2.36713	11.4681	NaN	12.5021	23.1184	25.3156	22.6485
O75787	Renin receptor	RENR_HUMAN	4	0.194	NaN	NaN	NaN	NaN	NaN	NaN	NaN	NaN	NaN	NaN	NaN	NaN	12.2518	18.7557	11.3411	36.0778	29.7125	35.842	42.4232	46.3064	69.4556	145.133	185.439	182.994	235.136	212.729	275.483
O75791	GRB2-related adapter protein 2	GRAP2_HUMAN	1	0.0791742	NaN	NaN	NaN	NaN	NaN	NaN	NaN	NaN	NaN	NaN	NaN	NaN	NaN	NaN	NaN	NaN	NaN	NaN	NaN	NaN	NaN	22.3404	NaN	30.8145	44.2035	44.5594	56.231
O75792	Ribonuclease H2 subunit A	RNH2A_HUMAN	8	0.385	NaN	4.57955	NaN	7.47364	10.4349	5.90004	NaN	NaN	2.30398	NaN	46.9004	NaN	178.281	84.8516	119.114	218.394	226.409	225.041	401.532	413.931	397.521	687.557	715.753	778.008	898.141	836.841	866.937
O75794	Cell division cycle protein 123 homolog	CD123_HUMAN	8	0.298	NaN	NaN	NaN	NaN	NaN	NaN	6.62247	NaN	NaN	6.74254	10.246	13.044	78.8737	65.9855	71.9976	85.9819	87.1604	72.5808	175.711	176.767	182.705	298.892	296.586	276.884	382.437	356.54	333.179
O75818	Ribonuclease P protein subunit p40	RPP40_HUMAN	7	0.317	NaN	NaN	NaN	NaN	NaN	NaN	NaN	NaN	NaN	NaN	1.275	NaN	19.8748	15.1948	32.7087	24.3854	25.2331	25.3617	60.6564	46.7562	56.849	105.951	80.8239	98.1438	144.973	136.392	130.692
O75820	Zinc finger protein 189	ZN189_HUMAN	1	0.0149383	NaN	NaN	NaN	NaN	NaN	NaN	NaN	NaN	NaN	NaN	NaN	NaN	NaN	NaN	NaN	NaN	4.60107	7.04886	9.0467	8.7946	9.35469	NaN	10.0254	15.6258	NaN	12.8979	NaN
O75821	Eukaryotic translation initiation factor 3 subunit G	EIF3G_HUMAN	13	0.591	NaN	NaN	NaN	5.96888	NaN	4.24137	15.2438	8.80209	12.1273	32.7935	20.0862	28.4592	228.316	214.898	191.685	304.915	297.38	310.045	586.068	583.712	630.545	972.157	998.056	968.4	1302.78	1317.11	1371.3
O75822	Eukaryotic translation initiation factor 3 subunit J	EIF3J_HUMAN	16	0.678	8.73558	5.48653	NaN	4.33304	14.0537	6.35058	11.84	8.54669	12.6456	16.7928	17.8963	22.4318	172.015	165.11	186.514	244.735	236.325	243.952	413.099	409.206	432.572	593.236	560.889	587.215	631.217	560.372	598.056
O75828	Carbonyl reductase [NADPH] 3	CBR3_HUMAN	8	0.347	2.87487	NaN	3.9209	8.71905	4.49612	11.3985	21.4079	15.8349	14.8222	32.0303	20.769	22.6579	209.209	228.211	208.299	296.189	280.327	288.907	617.106	554.021	639.279	908.954	934.682	1001.18	1319.07	1241.91	1078.47
O75832	26S proteasome non-ATPase regulatory subunit 10	PSD10_HUMAN	13	0.805	NaN	NaN	NaN	NaN	NaN	4.05095	4.42576	3.77211	3.47178	28.2567	12.4038	11.5357	99.3528	103.349	70.5151	92.4417	103.334	86.8795	171.255	161.926	226.118	243.566	235.214	233.879	270.822	271.317	304.136
O75841	Uroplakin-1b	UPK1B_HUMAN	3	0.169	NaN	NaN	NaN	NaN	NaN	NaN	NaN	NaN	NaN	NaN	NaN	NaN	9.17017	NaN	2.02002	37.9752	35.4073	30.6533	30.0059	34.2144	24.611	53.3892	117.641	112.989	176.525	151.526	148.685
O75843	AP-1 complex subunit gamma-like 2	AP1G2_HUMAN	6	0.106	NaN	NaN	NaN	NaN	NaN	NaN	NaN	NaN	NaN	NaN	NaN	NaN	NaN	NaN	NaN	58.5985	54.3838	53.6654	56.1192	92.972	90.8078	140.923	159.191	125.555	214.24	166.492	296.278
O75844	CAAX prenyl protease 1 homolog	FACE1_HUMAN	10	0.242	NaN	NaN	NaN	NaN	NaN	NaN	NaN	8.01364	NaN	5.24133	5.72722	NaN	67.4011	78.1275	57.4403	57.1096	62.2447	69.2143	138.838	139.894	160.454	245.15	244.478	225.267	281.411	265.965	286.492
O75874	Isocitrate dehydrogenase [NADP] cytoplasmic	IDHC_HUMAN	20	0.601	9.76503	6.988	14.5057	21.703	19.05	18.0791	31.9118	27.7317	36.946	59.9711	52.9112	57.3826	455.065	484.53	423.878	654.333	646.839	688.592	1239.58	1240.5	1299.03	1796.73	1839.92	1853.07	2088.86	2045.73	2110.77
O75880	Protein SCO1 homolog, mitochondrial	SCO1_HUMAN	4	0.183	NaN	NaN	NaN	NaN	NaN	NaN	NaN	NaN	NaN	NaN	NaN	NaN	NaN	NaN	21.6627	227.405	197.212	224.079	467.392	482.423	509.572	748.513	618.52	764.745	537.129	966.31	991.399
O75882	Attractin	ATRN_HUMAN	4	0.045	NaN	NaN	NaN	NaN	NaN	NaN	NaN	NaN	NaN	NaN	NaN	NaN	NaN	NaN	NaN	37.3093	32.2549	35.595	53.5859	79.6955	31.4948	60.079	58.5449	61.8663	107.368	75.0979	91.5288
O75884	Putative hydrolase RBBP9	RBBP9_HUMAN	8	0.645	NaN	NaN	NaN	NaN	NaN	NaN	NaN	NaN	NaN	NaN	NaN	NaN	14.8407	19.4072	24.2993	36.4303	26.3889	33.071	69.0319	65.6743	78.1827	109.544	109.558	95.8702	125.831	117.234	108.938
O75886	Signal transducing adapter molecule 2	STAM2_HUMAN	8	0.215	NaN	NaN	NaN	NaN	NaN	NaN	NaN	NaN	NaN	NaN	NaN	NaN	40.4502	32.7081	29.3503	58.8027	59.9167	50.3396	150.946	109.941	137.061	183.145	257.424	236.841	378.844	362.743	331.932
O75907	Diacylglycerol O-acyltransferase 1	DGAT1_HUMAN	1	0.0533437	NaN	NaN	NaN	NaN	NaN	NaN	NaN	NaN	NaN	NaN	NaN	NaN	NaN	NaN	NaN	20.7091	NaN	NaN	NaN	NaN	NaN	142.485	138.228	NaN	197.239	166.897	253.168
O75909	Cyclin-K	CCNK_HUMAN	5	0.136	NaN	NaN	NaN	NaN	NaN	NaN	NaN	NaN	NaN	NaN	NaN	NaN	34.1768	NaN	4.58101	43.1862	45.7073	45.1523	122.997	89.1584	108.392	137.676	164.34	174.686	186.006	172.86	180.573
O75911	Short-chain dehydrogenase/reductase 3	DHRS3_HUMAN	9	0.315	NaN	NaN	NaN	2.72845	NaN	NaN	1.16933	1.0213	NaN	5.30893	6.00286	8.45223	80.6277	52.5497	71.3471	109.418	122.299	113.263	228.564	240.511	280.435	399.764	413.314	424.982	570.803	494.877	519.244
O75915	PRA1 family protein 3	PRAF3_HUMAN	4	0.245	NaN	NaN	NaN	NaN	3.46142	NaN	16.1765	NaN	9.55558	34.9596	25.8943	28.9728	259.844	265.213	276.522	335.932	343.35	339.366	703.17	703.113	715.423	1082.69	1139.67	1218.71	1426.57	1399.48	1318.54
O75923	Dysferlin	DYSF_HUMAN	1	0.0840142	NaN	NaN	NaN	NaN	NaN	NaN	NaN	NaN	NaN	NaN	NaN	NaN	NaN	NaN	NaN	NaN	NaN	NaN	183.403	NaN	80.164	109.941	NaN	150.912	557.577	558.061	NaN
O75925;O75928	E3 SUMO-protein ligase PIAS1;E3 SUMO-protein ligase PIAS2	PIAS1_HUMAN;PIAS2_HUMAN	1	0.023	NaN	NaN	NaN	NaN	NaN	NaN	NaN	NaN	NaN	NaN	NaN	NaN	NaN	NaN	NaN	27.5205	18.7603	30.2825	75.2315	82.7492	71.01	148.815	145.883	145.136	179.168	173.152	184.732
O75934	Pre-mRNA-splicing factor SPF27	SPF27_HUMAN	9	0.662	NaN	NaN	NaN	NaN	1.18752	0.553687	1.13926	2.24841	4.11289	2.51252	3.86474	4.95144	38.5085	46.7632	44.4439	50.6012	49.9357	46.0729	107.329	102.314	87.5751	124.276	163.625	142.367	199.306	202.039	187.503
O75935	Dynactin subunit 3	DCTN3_HUMAN	6	0.425	NaN	NaN	NaN	NaN	NaN	NaN	NaN	NaN	NaN	NaN	NaN	NaN	57.0446	68.161	76.5923	136.099	146.375	143.182	260.189	281.719	280.331	367.052	326.021	364.064	448.964	394.332	378.476
O75937	DnaJ homolog subfamily C member 8	DNJC8_HUMAN	10	0.526	NaN	NaN	NaN	NaN	15.5432	3.29008	27.1722	6.44509	27.0609	40.1958	29.0161	27.7651	160.738	144.021	160.648	217.46	160.657	172.87	370.528	332.208	393.443	559.843	658.196	622.945	778.435	743.023	733.146
O75940	Survival of motor neuron-related-splicing factor 30	SPF30_HUMAN	5	0.34	NaN	NaN	NaN	NaN	NaN	NaN	4.02182	4.30767	5.19002	NaN	7.57288	5.53464	62.9377	55.7769	51.9765	83.082	83.0126	74.6889	167.082	160.652	176.583	245.164	247.254	246.788	341.685	264.23	321.38
O75943	Cell cycle checkpoint protein RAD17	RAD17_HUMAN	5	0.091	NaN	NaN	NaN	NaN	NaN	NaN	NaN	NaN	NaN	NaN	NaN	NaN	NaN	NaN	NaN	25.9327	18.8412	18.4789	68.1042	51.053	50.3019	44.5281	46.5866	42.408	92.7172	80.4792	75.822
O75947	ATP synthase subunit d, mitochondrial	ATP5H_HUMAN	10	0.696	10.261	3.00144	8.51223	27.0438	10.9437	10.8157	27.0763	24.3568	19.3861	52.2665	49.501	47.568	323.288	337.208	331.476	333.599	351.512	348.334	649.87	641.044	687.45	857.625	893.35	826.939	1100.84	1037.6	1016.06
O75955	Flotillin-1	FLOT1_HUMAN	18	0.581	NaN	NaN	NaN	7.76966	1.14469	NaN	7.21394	1.67594	10.6532	29.9119	10.4785	16.2569	117.339	122.663	90.4048	135.903	146.778	144.194	311.447	286.118	319.842	492.465	523.109	525.76	688.633	618.462	642.693
O75962	Triple functional domain protein	TRIO_HUMAN	13	0.062	NaN	NaN	NaN	NaN	NaN	NaN	NaN	NaN	NaN	NaN	NaN	NaN	19.2964	NaN	NaN	51.3091	54.0507	41.6014	92.491	57.3041	73.1602	111.145	128.533	320.491	353.47	338.869	386.419
O75964	ATP synthase subunit g, mitochondrial	ATP5L_HUMAN	5	0.524	2.0268	7.03166	5.4038	7.40581	11.9957	8.80152	14.37	15.6488	18.3918	32.1276	28.482	36.9061	260.546	269.862	266.458	393.735	381.833	404.265	763.924	768.376	821.035	1146.29	1177.88	1196.88	1475.73	1360.76	1450.49
O75976	Carboxypeptidase D	CBPD_HUMAN	22	0.199	NaN	NaN	NaN	NaN	NaN	NaN	NaN	NaN	NaN	NaN	NaN	NaN	52.8416	20.8966	54.6607	39.7495	50.1289	54.9574	108.991	117.902	128.224	198.718	201.563	193.389	261.446	261.792	239.753
O75995	SAM and SH3 domain-containing protein 3	SASH3_HUMAN	8	0.326	NaN	NaN	NaN	NaN	NaN	NaN	NaN	1.48528	5.61444	NaN	8.08735	15.3577	79.7626	88.6856	73.2088	78.4288	70.0457	75.3889	154.197	159.331	185.168	249.523	263.46	297.944	404.093	345.549	376.363
O76003	Glutaredoxin-3	GLRX3_HUMAN	17	0.657	7.63042	NaN	3.76154	12.9759	6.11037	9.12258	19.7295	24.1952	19.2651	40.7294	32.0825	28.8727	306.308	309.53	306.751	427.566	422.671	424.038	815.365	819.566	894.939	1304.03	1308.78	1255.55	1667.41	1422.87	1502.71
O76015	Keratin, type I cuticular Ha8	KRT38_HUMAN	1	0.024	NaN	1.4694	8.09566	11.729	7.39345	8.1162	19.9816	13.2916	14.8075	41.7853	64.5071	64.5684	1043.69	1139.97	1274.09	2320.79	2538.27	2794.39	4817.33	2954.71	3985.95	3160.84	1846.51	2877.91	1148.06	1598.17	1107.86
O76021	Ribosomal L1 domain-containing protein 1	RL1D1_HUMAN	14	0.322	NaN	NaN	NaN	13.4705	4.72509	3.81755	8.78428	20.7038	12.2826	40.1995	35.6819	24.2398	222.494	245.33	230.382	370.847	388.353	413.55	754.086	763.016	779.576	1173.8	1155.09	1131	1290.12	1201.21	1154.98
O76024	Wolframin	WFS1_HUMAN	10	0.155	NaN	NaN	NaN	NaN	NaN	NaN	NaN	NaN	NaN	NaN	7.43945	3.18152	39.8533	60.8623	45.5801	39.8188	48.2411	39.0925	116.085	111.695	121.986	195.015	183.61	170.142	272.929	245.034	220.226
O76031	ATP-dependent Clp protease ATP-binding subunit clpX-like, mitochondrial	CLPX_HUMAN	17	0.36	NaN	NaN	NaN	NaN	NaN	NaN	NaN	NaN	NaN	18.17	NaN	1.40645	83.2142	85.6861	84.5281	95.7899	104.584	110.591	242.651	210.811	268.383	374.633	391.545	371.069	532.175	468.138	446.77
O76039	Cyclin-dependent kinase-like 5	CDKL5_HUMAN	1	0.0332306	NaN	NaN	NaN	NaN	NaN	NaN	NaN	NaN	NaN	NaN	NaN	NaN	NaN	13.1013	NaN	NaN	NaN	NaN	NaN	NaN	NaN	NaN	NaN	NaN	43.7578	NaN	34.1628
O76041	Nebulette	NEBL_HUMAN	1	0.011	NaN	NaN	NaN	NaN	NaN	NaN	NaN	NaN	NaN	NaN	NaN	NaN	NaN	NaN	NaN	NaN	NaN	52.2863	91.7268	91.6839	95.0708	170.939	168.085	171.492	213.956	207.983	188.386
O76054;Q9UDX4	SEC14-like protein 2;SEC14-like protein 3	S14L2_HUMAN;S14L3_HUMAN	1	0.0755809	NaN	NaN	NaN	NaN	NaN	NaN	NaN	NaN	NaN	NaN	NaN	NaN	NaN	NaN	NaN	NaN	NaN	NaN	NaN	NaN	NaN	NaN	161.233	NaN	199.775	197.569	208.614
O76061	Stanniocalcin-2	STC2_HUMAN	1	0.0217091	NaN	NaN	NaN	NaN	NaN	NaN	NaN	NaN	NaN	NaN	NaN	NaN	NaN	NaN	NaN	NaN	NaN	NaN	NaN	12.5904	13.4684	NaN	16.9079	19.254	37.3647	22.9448	11.342
O76062	Delta(14)-sterol reductase	ERG24_HUMAN	2	0.041	NaN	NaN	NaN	NaN	NaN	NaN	NaN	NaN	NaN	NaN	NaN	NaN	NaN	NaN	NaN	40.9463	76.6096	79.3012	81.4666	91.4079	80.1655	119.164	98.7111	105.342	251.462	229.519	228.584
O76070	Gamma-synuclein	SYUG_HUMAN	5	0.622	NaN	NaN	NaN	NaN	NaN	NaN	NaN	NaN	NaN	NaN	NaN	NaN	46.1047	36.7367	33.1876	62.4027	54.224	57.0841	103.512	112.589	107.293	156.316	170.499	169.184	339.653	197.771	296.79
O76071	Probable cytosolic iron-sulfur protein assembly protein CIAO1	CIAO1_HUMAN	13	0.705	NaN	NaN	NaN	NaN	NaN	NaN	NaN	NaN	NaN	NaN	NaN	NaN	32.1373	77.0183	39.4992	85.7592	94.2505	97.6381	214.944	227.893	236.747	375.993	337.735	357.655	482.643	455.287	438.331
O76075	DNA fragmentation factor subunit beta	DFFB_HUMAN	1	0.056	NaN	NaN	NaN	NaN	NaN	NaN	NaN	NaN	NaN	NaN	NaN	NaN	NaN	NaN	NaN	NaN	NaN	NaN	NaN	NaN	NaN	8.75081	NaN	13.5735	21.8121	NaN	NaN
O76094	Signal recognition particle subunit SRP72	SRP72_HUMAN	25	0.505	NaN	NaN	4.48878	5.50219	2.02394	1.60795	10.2054	7.57479	5.143	16.4925	17.2184	14.2816	139.236	141.685	136.555	188.303	188.148	195.16	374.896	376.835	370.462	492.201	566.575	499.785	717.469	605.108	584.737
O76095	Protein JTB	JTB_HUMAN	1	0.089	NaN	NaN	NaN	NaN	NaN	NaN	NaN	NaN	NaN	NaN	NaN	NaN	NaN	NaN	NaN	190.551	141.836	168.03	208.803	241.955	288.296	433.395	504.934	416.592	634.814	468.758	698.31
O94760	N(G),N(G)-dimethylarginine dimethylaminohydrolase 1	DDAH1_HUMAN	13	0.561	NaN	NaN	NaN	NaN	2.8672	NaN	1.34685	1.51002	1.05903	5.5339	6.35292	3.77521	41.1743	55.3322	46.7546	63.1026	66.5321	66.6146	131.891	131.06	142.354	214.48	231.491	238.319	302.926	292.932	286.589
O94762	ATP-dependent DNA helicase Q5	RECQ5_HUMAN	8	0.103	NaN	NaN	NaN	NaN	NaN	NaN	NaN	NaN	NaN	12.2408	NaN	NaN	10.4856	22.9282	31.0255	37.6926	25.9247	31.2456	73.4907	80.579	88.558	134.504	137.116	140.487	164.58	160.505	165.533
O94763	Unconventional prefoldin RPB5 interactor 1	RMP_HUMAN	5	0.155	NaN	NaN	NaN	NaN	NaN	NaN	NaN	NaN	NaN	NaN	NaN	NaN	37.0922	NaN	37.5104	34.7846	36.6708	32.1453	94.3992	116.841	106.482	163.344	163.128	187.11	300.837	234.231	270.806
O94766	Galactosylgalactosylxylosylprotein 3-beta-glucuronosyltransferase 3	B3GA3_HUMAN	3	0.152	NaN	NaN	NaN	NaN	NaN	NaN	NaN	NaN	NaN	NaN	5.19936	NaN	27.9562	25.6941	50.1771	53.6419	48.403	36.9868	129.323	115.944	120.809	170.808	184.828	227.089	293.426	297.551	248.867
O94768	Serine/threonine-protein kinase 17B	ST17B_HUMAN	1	0.04	NaN	NaN	NaN	NaN	NaN	NaN	NaN	NaN	NaN	NaN	NaN	NaN	11.3217	NaN	NaN	21.876	12.8845	21.2535	43.8155	33.7381	37.7929	83.989	74.1388	75.3498	103.775	105.739	104.655
O94776	Metastasis-associated protein MTA2	MTA2_HUMAN	21	0.38	NaN	NaN	NaN	NaN	NaN	NaN	NaN	29.6751	NaN	1.21982	19.1993	26.6349	118.567	130.177	126.549	174.374	187.985	215.082	409.89	393.674	394.969	669.848	653.085	640.141	939.418	888.753	874.992
O94788	Retinal dehydrogenase 2	AL1A2_HUMAN	21	0.614	NaN	1.00271	5.62932	9.80091	6.52419	9.76836	18.7078	13.3889	16.5889	37.1855	42.7264	35.5577	272.316	282.721	267.211	282.051	280.386	262.785	611.133	579.7	615.063	864.398	899.503	862.265	1296.91	1153.5	1053.03
O94804	Serine/threonine-protein kinase 10	STK10_HUMAN	7	0.111	NaN	NaN	NaN	NaN	NaN	NaN	NaN	NaN	NaN	NaN	NaN	NaN	NaN	NaN	NaN	69.2027	65.801	68.194	54.1687	146.79	124.958	123.91	152.054	65.7945	300.148	289.569	356.565
O94808	Glutamine--fructose-6-phosphate aminotransferase [isomerizing] 2	GFPT2_HUMAN	8	0.152	NaN	NaN	NaN	NaN	NaN	NaN	NaN	NaN	NaN	NaN	NaN	11.3176	36.4335	94.3238	64.1743	81.5267	94.0887	104.269	186.927	170.274	197.293	241.337	277.219	274.387	292.851	319.967	247.651
O94817	Ubiquitin-like protein ATG12	ATG12_HUMAN	1	0.071	NaN	NaN	NaN	NaN	NaN	NaN	NaN	NaN	NaN	NaN	NaN	NaN	NaN	NaN	NaN	36.6148	35.0593	20.5673	80.3984	82.1173	62.7204	67.0269	137.863	158.303	226.567	220.898	215.935
O94819	Kelch repeat and BTB domain-containing protein 11	KBTBB_HUMAN	2	0.053	NaN	NaN	NaN	NaN	NaN	NaN	NaN	NaN	NaN	NaN	NaN	NaN	NaN	NaN	NaN	NaN	35.2307	67.6518	114.233	74.7223	134.565	171.019	153.729	159.025	188.439	178.957	179.785
O94822	E3 ubiquitin-protein ligase listerin	LTN1_HUMAN	24	0.186	NaN	NaN	NaN	NaN	NaN	NaN	NaN	NaN	0.657217	NaN	1.22407	1.6242	28.1726	36.7158	26.4458	32.943	39.3125	36.8613	83.9847	80.1095	90.4184	151.368	150.971	156.774	232.264	204.539	219.358
O94826	Mitochondrial import receptor subunit TOM70	TOM70_HUMAN	21	0.515	NaN	1.62312	NaN	2.87073	24.9388	13.0838	11.119	7.32068	10.6331	19.6383	16.8557	16.436	160.625	138.279	154.494	149.592	164.505	146.424	336.876	339.837	369.286	545.256	552.744	534.986	766.654	618.31	659.738
O94829	Importin-13	IPO13_HUMAN	1	0.02	NaN	NaN	NaN	NaN	NaN	NaN	NaN	NaN	NaN	NaN	NaN	NaN	NaN	NaN	NaN	NaN	NaN	NaN	9.84353	12.0605	9.66803	23.0214	19.9084	NaN	24.0682	33.3408	34.3949
O94830	Phospholipase DDHD2	DDHD2_HUMAN	2	0.052	NaN	NaN	NaN	NaN	NaN	NaN	NaN	NaN	NaN	NaN	NaN	NaN	NaN	NaN	NaN	5.75745	NaN	NaN	NaN	17.9733	NaN	19.4992	13.6815	87.383	25.964	27.7839	31.2567
O94832	Unconventional myosin-Id	MYO1D_HUMAN	23	0.301	NaN	NaN	NaN	5.45122	1.22066	NaN	2.46883	1.40033	1.70628	8.45679	7.06757	NaN	46.3505	53.7574	45.229	32.5158	44.6236	47.7081	113.282	99.7391	108.055	191.714	204.672	193.927	251.87	304.964	229.977
O94842	TOX high mobility group box family member 4	TOX4_HUMAN	8	0.171	NaN	NaN	NaN	NaN	NaN	NaN	NaN	NaN	0.901349	NaN	NaN	NaN	16.9703	14.3182	24.1046	58.5786	69.1485	73.4174	132.248	139.688	155.872	251.201	268.114	257.078	386.836	356.002	378.798
O94851	[F-actin]-monooxygenase MICAL2	MICA2_HUMAN	1	0.00506692	NaN	NaN	NaN	NaN	NaN	NaN	NaN	NaN	NaN	NaN	NaN	NaN	NaN	NaN	NaN	17.956	18.1368	NaN	46.0157	51.088	41.7274	74.2493	85.0282	86.8726	128.682	138.853	116.912
O94854	Uncharacterized protein KIAA0754	K0754_HUMAN	1	0.0322932	NaN	NaN	NaN	NaN	NaN	NaN	NaN	NaN	NaN	NaN	NaN	NaN	NaN	NaN	NaN	4.89131	NaN	NaN	NaN	NaN	NaN	NaN	7.61172	15.2386	18.7422	11.1157	11.8774
O94855	Protein transport protein Sec24D	SC24D_HUMAN	17	0.255	3.15606	NaN	NaN	5.96712	8.23938	2.62868	10.0746	NaN	NaN	NaN	NaN	NaN	123.297	98.8346	88.1271	258.418	252.811	243.489	548.617	521.327	556.343	789.841	617.438	1051.24	1278.92	1273.59	1223.18
O94864	STAGA complex 65 subunit gamma	ST65G_HUMAN	1	0.043	NaN	NaN	NaN	NaN	NaN	NaN	NaN	NaN	NaN	NaN	NaN	NaN	NaN	NaN	NaN	1.22632	4.05451	2.34346	3.19063	3.00215	2.26185	4.08012	7.82329	6.86372	10.0923	7.69089	9.64992
O94874	E3 UFM1-protein ligase 1	UFL1_HUMAN	30	0.497	NaN	NaN	NaN	NaN	NaN	5.03335	NaN	6.82741	4.35112	19.8738	15.9893	17.2843	137.249	131.215	152.661	174.286	171.017	179.627	333.809	337.562	373.388	573.922	551.135	569.682	744.603	701.991	702.274
O94880	PHD finger protein 14	PHF14_HUMAN	18	0.264	NaN	NaN	NaN	NaN	NaN	NaN	NaN	NaN	NaN	NaN	NaN	NaN	2.73226	NaN	3.90922	53.2453	46.871	49.6166	46.6882	69.5998	102.589	182.596	191.953	185.64	254.372	235.845	223.897
O94886	CSC1-like protein 1	CSCL1_HUMAN	3	0.051	NaN	NaN	NaN	NaN	NaN	NaN	NaN	NaN	NaN	NaN	NaN	NaN	NaN	NaN	NaN	46.038	40.0662	36.1126	96.9315	88.014	94.5376	135.352	216.191	265.554	241.08	253.068	249.91
O94887	FERM, ARHGEF and pleckstrin domain-containing protein 2	FARP2_HUMAN	4	0.046	NaN	NaN	NaN	NaN	NaN	NaN	NaN	NaN	NaN	NaN	NaN	NaN	NaN	NaN	19.6294	NaN	NaN	22.5338	16.82	15.5797	12.9872	36.5739	27.8861	36.7521	44.6624	36.1478	38.9308
O94888	UBX domain-containing protein 7	UBXN7_HUMAN	11	0.305	NaN	NaN	NaN	NaN	NaN	NaN	NaN	NaN	NaN	NaN	NaN	NaN	68.2515	79.2593	59.1014	110.531	122.795	110.274	285.145	251.029	318.339	489.227	469.232	547.039	821.177	706.961	730.364
O94901	SUN domain-containing protein 1	SUN1_HUMAN	7	0.158	NaN	NaN	NaN	NaN	NaN	NaN	NaN	NaN	NaN	NaN	NaN	NaN	NaN	NaN	NaN	19.0587	15.4925	17.1778	40.089	30.6662	26.1734	79.8758	58.519	71.4266	129.931	111.88	121.318
O94903	Pyridoxal phosphate homeostasis protein	PLPHP_HUMAN	6	0.313	NaN	NaN	NaN	NaN	NaN	NaN	NaN	NaN	NaN	1.34353	2.06463	4.50609	47.7992	54.4832	46.2171	65.0562	61.5742	65.3244	147.54	141.724	164.504	244.847	256.222	264.474	356.163	312.295	324.554
O94905	Erlin-2	ERLN2_HUMAN	14	0.602	NaN	NaN	1.10382	2.3387	1.74253	3.65473	2.76577	2.66249	13.9933	11.6503	6.80412	13.8952	81.6935	94.6152	81.8345	103.908	122.562	125.494	201.808	199.507	250.541	389.667	392.386	385.025	437.327	405.752	408.426
O94906	Pre-mRNA-processing factor 6	PRP6_HUMAN	34	0.464	NaN	NaN	NaN	NaN	1.08991	2.69449	1.93633	4.70098	5.48672	8.83967	8.30929	9.63298	86.7957	98.0758	75.783	139.127	123.44	126.176	243.86	215.382	241.94	345.468	326.339	347.599	472.047	412.905	413.731
O94913	Pre-mRNA cleavage complex 2 protein Pcf11	PCF11_HUMAN	10	0.098	NaN	NaN	NaN	NaN	NaN	NaN	NaN	NaN	NaN	NaN	NaN	NaN	4.16671	NaN	NaN	27.5458	36.1753	49.7372	57.8458	48.4299	45.1076	82.7534	85.1989	118.33	171.262	167.455	158.918
O94915	Protein furry homolog-like	FRYL_HUMAN	18	0.085	NaN	11.7491	312.955	317.176	NaN	NaN	728.889	17.4123	42.562	100.943	46.4131	60.2563	261.877	513.28	488.1	707.189	341.964	293.538	711.267	602.903	943.849	880.476	1322.07	638.82	989.507	1169.78	1198.25
O94916	Nuclear factor of activated T-cells 5	NFAT5_HUMAN	1	0.0892137	NaN	NaN	NaN	NaN	NaN	NaN	NaN	NaN	NaN	NaN	NaN	NaN	NaN	NaN	NaN	NaN	6.77342	NaN	NaN	NaN	10.7388	12.6282	17.0383	NaN	24.0966	NaN	NaN
O94919	Endonuclease domain-containing 1 protein	ENDD1_HUMAN	7	0.184	NaN	NaN	NaN	NaN	NaN	NaN	NaN	NaN	NaN	NaN	NaN	NaN	NaN	1.27874	2.8984	5.03784	24.8897	11.3591	24.1667	27.0259	33.5543	41.7969	48.3012	46.4345	84.4038	62.5306	61.1685
O94921	Cyclin-dependent kinase 14	CDK14_HUMAN	2	0.043	NaN	NaN	NaN	NaN	NaN	NaN	NaN	NaN	NaN	NaN	NaN	NaN	NaN	NaN	NaN	49.224	25.556	36.8049	29.7517	31.8186	40.2445	64.0139	64.005	108.983	260.598	167.127	232.236
O94923	D-glucuronyl C5-epimerase	GLCE_HUMAN	3	0.075	NaN	NaN	NaN	NaN	NaN	NaN	NaN	NaN	NaN	NaN	NaN	NaN	NaN	NaN	NaN	26.747	28.9716	32.4281	46.0918	74.8625	48.1126	83.2118	110.146	88.196	131.252	197.637	180.043
O94925	Glutaminase kidney isoform, mitochondrial	GLSK_HUMAN	21	0.478	NaN	NaN	NaN	NaN	NaN	9.7872	9.45814	6.70279	7.89739	19.6196	21.221	33.9469	150.216	168.33	141.38	165.238	168.46	175.339	363.089	309.754	366.004	553.613	550.194	573.737	734.622	676.733	685.381
O94927	HAUS augmin-like complex subunit 5	HAUS5_HUMAN	2	0.049	NaN	NaN	NaN	NaN	NaN	NaN	NaN	NaN	NaN	NaN	NaN	NaN	NaN	1.29576	NaN	30.9562	19.0677	24.2083	28.5955	29.5518	50.931	77.6808	97.1769	127.171	187.445	155.358	155.572
O94953	Lysine-specific demethylase 4B	KDM4B_HUMAN	2	0.019	NaN	NaN	NaN	NaN	NaN	NaN	NaN	NaN	NaN	NaN	NaN	NaN	79.1565	NaN	NaN	71.4427	48.7176	NaN	16.3687	113.846	118.319	223.89	176.252	166.504	134.112	155.53	181.697
O94964	Protein SOGA1	SOGA1_HUMAN	2	0.019	NaN	NaN	NaN	NaN	NaN	NaN	NaN	NaN	NaN	NaN	NaN	NaN	NaN	NaN	NaN	4706.17	917.087	761.545	1747.74	355.105	271.031	311.435	362.56	408.055	401.215	511.054	365.325
O94966	Ubiquitin carboxyl-terminal hydrolase 19	UBP19_HUMAN	11	0.131	NaN	NaN	NaN	NaN	NaN	NaN	NaN	NaN	NaN	NaN	NaN	NaN	NaN	7.43159	11.8566	28.8654	30.9347	34.1339	33.9034	37.9136	75.7142	119.417	123.31	75.2578	89.5719	91.121	95.1003
O94967	WD repeat-containing protein 47	WDR47_HUMAN	2	0.02	NaN	NaN	NaN	NaN	NaN	NaN	NaN	NaN	NaN	NaN	NaN	NaN	NaN	NaN	NaN	13.9419	20.5436	13.8402	50.8796	19.8035	21.246	45.11	47.2406	38.0768	71.5658	84.7186	120.975
O94973	AP-2 complex subunit alpha-2	AP2A2_HUMAN	22	0.379	NaN	NaN	NaN	NaN	NaN	NaN	NaN	NaN	7.59244	1.83476	9.4886	9.02503	44.6198	47.3017	48.2862	71.8452	73.6125	76.0493	152.524	155.859	156.034	246.12	190.592	240.957	336.61	273.692	241.412
O94979	Protein transport protein Sec31A	SC31A_HUMAN	35	0.349	2.75597	NaN	NaN	2.13541	5.84483	7.00421	12.0013	10.4845	7.71277	33.2672	29.396	23.9292	204.438	214.667	175.198	230.716	222.035	246.503	412.867	413.083	459.699	700.443	732.118	730.608	962.001	828.239	882.301
O94992	Protein HEXIM1	HEXI1_HUMAN	5	0.167	NaN	NaN	NaN	NaN	NaN	NaN	NaN	NaN	NaN	NaN	NaN	NaN	3.25039	NaN	NaN	72.8294	105.498	78.1192	85.3677	84.2435	90.9521	215.431	256.991	308	421.027	351.836	397.101
O95049	Tight junction protein ZO-3	ZO3_HUMAN	4	0.057	NaN	NaN	NaN	NaN	NaN	NaN	NaN	NaN	NaN	NaN	NaN	NaN	NaN	NaN	NaN	13.2615	NaN	17.4572	42.4275	25.8659	27.2076	76.4478	88.503	74.6819	60.5417	42.304	56.5222
O95059	Ribonuclease P protein subunit p14	RPP14_HUMAN	1	0.129	NaN	NaN	NaN	NaN	NaN	NaN	NaN	NaN	NaN	NaN	NaN	NaN	NaN	NaN	NaN	12.4784	13.1126	7.98948	32.0918	30.922	36.4448	46.2105	43.0585	57.7423	78.9237	77.0335	68.3217
O95067	G2/mitotic-specific cyclin-B2	CCNB2_HUMAN	5	0.198	NaN	NaN	NaN	NaN	NaN	NaN	NaN	NaN	NaN	NaN	NaN	NaN	22.7106	NaN	NaN	36.1956	35.637	36.7474	70.9808	48.662	61.9531	117.124	90.0743	115.129	125.694	130.242	116.916
O95071	E3 ubiquitin-protein ligase UBR5	UBR5_HUMAN	31	0.18	NaN	NaN	NaN	NaN	NaN	NaN	NaN	NaN	NaN	NaN	NaN	NaN	15.1255	21.8619	22.3618	32.5524	34.8107	30.9556	67.8278	66.1915	67.1061	115.34	111.506	114.933	159.641	154.618	156.248
O95081	Arf-GAP domain and FG repeat-containing protein 2	AGFG2_HUMAN	6	0.191	NaN	NaN	NaN	NaN	NaN	NaN	NaN	NaN	NaN	NaN	NaN	NaN	2.32798	1.55005	7.0305	31.6109	31.8172	33.8208	62.3577	77.0386	88.0253	146.841	153.498	165.126	204.499	194.36	206.483
O95104	Splicing factor, arginine/serine-rich 15	SFR15_HUMAN	6	0.084	NaN	NaN	NaN	NaN	NaN	NaN	NaN	NaN	NaN	NaN	NaN	NaN	47.8157	44.1492	44.3503	69.071	56.0806	66.8471	139.848	142.003	165.117	232.659	268.961	263.9	358.353	328.526	310.067
O95139	NADH dehydrogenase [ubiquinone] 1 beta subcomplex subunit 6	NDUB6_HUMAN	2	0.195	NaN	NaN	NaN	NaN	NaN	NaN	NaN	NaN	NaN	NaN	NaN	NaN	NaN	56.1625	63.1274	125.94	131.202	120.188	299.058	254.318	305.145	436.734	482.01	519.451	670.67	536.836	569.204
O95140	Mitofusin-2	MFN2_HUMAN	1	0.0108005	NaN	NaN	NaN	NaN	NaN	NaN	NaN	NaN	NaN	NaN	NaN	NaN	10.018	10.5792	18.0311	NaN	NaN	NaN	NaN	NaN	56.2489	NaN	79.2724	NaN	NaN	NaN	NaN
O95149	Snurportin-1	SPN1_HUMAN	2	0.075	NaN	NaN	NaN	NaN	NaN	NaN	NaN	NaN	NaN	NaN	NaN	NaN	NaN	NaN	NaN	NaN	NaN	13.9705	50.0023	33.103	55.8143	63.7916	72.8925	33.0862	33.0448	43.7603	63.7361
O95154	Aflatoxin B1 aldehyde reductase member 3	ARK73_HUMAN	4	0.181	NaN	NaN	NaN	NaN	NaN	NaN	NaN	NaN	NaN	NaN	NaN	NaN	2.42348	19.4808	NaN	31.8625	35.2559	29.246	38.571	32.5129	67.7759	46.8015	163.549	174.465	270.181	249.613	235.227
O95155	Ubiquitin conjugation factor E4 B	UBE4B_HUMAN	18	0.214	NaN	NaN	NaN	NaN	NaN	NaN	NaN	NaN	NaN	9.46369	13.9691	NaN	25.2703	31.5436	42.1127	52.0958	45.4829	51.3596	101.114	85.7781	105.303	153.816	134.885	158.982	237.003	193.308	201.7
O95159	Zinc finger protein-like 1	ZFPL1_HUMAN	7	0.284	NaN	NaN	NaN	NaN	NaN	NaN	NaN	NaN	NaN	NaN	NaN	NaN	5.5801	11.7551	18.4199	40.6495	65.8668	74.6183	79.5144	88.4884	108.562	263.277	249.046	290.294	341.955	330.115	302.716
O95163	Elongator complex protein 1	ELP1_HUMAN	35	0.351	NaN	NaN	NaN	NaN	NaN	NaN	2.74932	8.6706	NaN	4.89631	NaN	3.53129	31.7624	41.9284	38.6001	48.8689	48.9298	51.4423	95.2563	86.3759	112.348	168.453	171.344	156.659	219.257	203.986	152.103
O95168	NADH dehydrogenase [ubiquinone] 1 beta subcomplex subunit 4	NDUB4_HUMAN	3	0.318	NaN	NaN	NaN	NaN	NaN	NaN	NaN	NaN	NaN	NaN	2.58442	NaN	71.378	81.1681	75.8899	152.693	167.76	180.001	338.174	387.379	384.881	616.088	638.817	668.668	813.55	755.475	727.99
O95169	NADH dehydrogenase [ubiquinone] 1 beta subcomplex subunit 8, mitochondrial	NDUB8_HUMAN	5	0.36	NaN	NaN	NaN	NaN	NaN	NaN	NaN	NaN	NaN	NaN	NaN	NaN	9.15403	96.4768	15.459	70.2802	80.4921	77.7979	100.891	174.37	151.472	271.935	261.602	269.304	367.689	313.229	351.37
O95182	NADH dehydrogenase [ubiquinone] 1 alpha subcomplex subunit 7	NDUA7_HUMAN	5	0.46	NaN	NaN	NaN	NaN	NaN	NaN	NaN	NaN	NaN	NaN	NaN	NaN	NaN	NaN	109.897	169.676	142.7	138.463	155.428	136.897	188.389	387.654	406.23	436.347	761.7	587.961	731.288
O95197	Reticulon-3	RTN3_HUMAN	4	0.074	2.79191	NaN	NaN	NaN	8.1384	5.02457	7.21983	21.0558	4.54531	29.1016	22.1225	11.8845	157.758	145.414	180.232	269.826	266.367	261.249	413.081	334.152	413.967	525.667	385.859	602.999	488.754	589.199	531.359
O95202	Mitochondrial proton/calcium exchanger protein	LETM1_HUMAN	26	0.453	NaN	NaN	NaN	NaN	NaN	NaN	NaN	7.03609	5.81267	29.4903	39.2899	25.7223	237.819	242.422	263.22	387.874	389.144	364.256	742.409	740.513	802.156	1196.88	1212.31	1276.86	1599.67	1433.69	1516.06
O95218	Zinc finger Ran-binding domain-containing protein 2	ZRAB2_HUMAN	10	0.309	NaN	NaN	NaN	NaN	NaN	NaN	5.45121	NaN	7.78463	19.2745	NaN	NaN	71.4437	47.4863	75.1351	139.024	105.977	125.066	190.833	254.962	243.522	354.091	369.831	337.391	414.863	373.493	404.9
O95219	Sorting nexin-4	SNX4_HUMAN	7	0.253	NaN	NaN	NaN	NaN	NaN	NaN	NaN	NaN	NaN	NaN	NaN	NaN	NaN	NaN	NaN	21.2732	28.6012	17.2858	32.702	50.0826	44.5826	75.768	69.8975	99.9525	84.7063	144.98	153.747
O95232	Luc7-like protein 3	LC7L3_HUMAN	12	0.336	NaN	NaN	NaN	1.76168	NaN	1.77605	4.28514	3.25525	4.28055	8.01353	5.25656	10.8935	73.7961	71.7154	66.0241	58.5169	63.61	64.2187	154.26	143.086	166.297	250.187	275.942	268.653	472.592	330.115	416.077
O95235	Kinesin-like protein KIF20A	KI20A_HUMAN	4	0.083	NaN	NaN	NaN	NaN	NaN	NaN	NaN	NaN	NaN	NaN	NaN	NaN	NaN	NaN	NaN	42.2972	25.7459	66.8598	75.3994	53.3908	73.0992	110.66	91.8049	139.075	294.942	178.672	226.232
O95239	Chromosome-associated kinesin KIF4A	KIF4A_HUMAN	18	0.207	NaN	NaN	NaN	NaN	NaN	NaN	NaN	NaN	NaN	NaN	NaN	NaN	17.8881	29.0662	17.8116	46.309	43.534	55.1989	86.7143	100.793	109.924	138.025	163.79	179.412	255.121	241.114	221.423
O95248	Myotubularin-related protein 5	MTMR5_HUMAN	10	0.084	NaN	NaN	NaN	NaN	NaN	NaN	NaN	NaN	NaN	NaN	NaN	NaN	NaN	NaN	NaN	11.4989	10.9652	11.315	20.6125	19.3145	20.3023	35.1352	52.5018	46.1208	76.0626	61.885	57.7602
O95249	Golgi SNAP receptor complex member 1	GOSR1_HUMAN	6	0.304	NaN	NaN	NaN	NaN	NaN	NaN	NaN	NaN	NaN	NaN	NaN	NaN	7.82594	9.04095	7.36149	21.2482	16.7641	21.6962	38.3276	17.0623	52.9914	103.376	81.2492	91.7223	126.569	118.083	113.021
O95251	Histone acetyltransferase KAT7	KAT7_HUMAN	4	0.098	NaN	NaN	NaN	NaN	NaN	NaN	NaN	NaN	NaN	NaN	NaN	NaN	NaN	NaN	NaN	55.097	34.2026	34.2949	66.208	82.6387	61.8131	44.3553	72.7467	79.6159	140.45	82.3063	150.035
O95260	Arginyl-tRNA--protein transferase 1	ATE1_HUMAN	4	0.141	NaN	NaN	NaN	NaN	NaN	NaN	NaN	5.40104	NaN	3.49645	NaN	NaN	29.7376	39.9938	52.1422	45.5711	36.6556	36.7211	71.1053	72.0469	99.6516	132.178	137.658	149.822	193.162	178.183	177.926
O95273	Cyclin-D1-binding protein 1	CCDB1_HUMAN	1	0.049253	NaN	NaN	NaN	NaN	NaN	NaN	NaN	NaN	NaN	NaN	NaN	NaN	NaN	NaN	NaN	21.319	NaN	17.561	22.8402	NaN	29.49	44.2722	40.3809	38.8596	42.6531	57.147	44.362
O95292	Vesicle-associated membrane protein-associated protein B/C	VAPB_HUMAN	10	0.527	NaN	NaN	NaN	NaN	NaN	NaN	NaN	NaN	NaN	NaN	NaN	NaN	24.3389	77.47	54.1007	109.419	144.644	111.856	316.75	315.807	319.457	579.323	559.738	573.653	908.544	786.686	830.21
O95295	SNARE-associated protein Snapin	SNAPN_HUMAN	4	0.456	NaN	NaN	NaN	NaN	NaN	NaN	NaN	NaN	NaN	13.2455	14.9758	4.6711	48.8933	61.37	51.9407	91.9579	79.919	45.314	204.302	196.399	216.295	317.283	346.497	328.963	495.964	468.195	475.47
O95297	Myelin protein zero-like protein 1	MPZL1_HUMAN	2	0.104	NaN	NaN	NaN	NaN	NaN	NaN	NaN	NaN	NaN	NaN	NaN	NaN	NaN	NaN	NaN	36.352	37.7633	36.4165	42.6017	33.4136	53.7372	79.7546	70.0307	127.975	159.802	147.129	142.03
O95299	NADH dehydrogenase [ubiquinone] 1 alpha subcomplex subunit 10, mitochondrial	NDUAA_HUMAN	11	0.394	4.54688	NaN	NaN	2.95001	1.1777	1.7823	3.12189	3.65648	4.8611	NaN	9.4988	10.6108	156.832	145.783	143.245	202.034	191.827	173.7	363.566	366.417	362.054	444.213	472.097	418.319	655.9	385.388	506.146
O95302	Peptidyl-prolyl cis-trans isomerase FKBP9	FKBP9_HUMAN	15	0.363	NaN	NaN	NaN	NaN	8.53988	17.8727	3.63205	15.3984	8.17282	21.329	25.5962	26.4364	157.383	127.227	138.314	134.065	147.355	151.24	303.694	266.63	283.734	433.796	445.147	446.774	648.596	571.75	514.713
O95319	CUGBP Elav-like family member 2	CELF2_HUMAN	4	0.102	NaN	NaN	NaN	NaN	NaN	NaN	NaN	NaN	NaN	4.50469	5.41257	NaN	112.04	111.677	146.785	166.681	168.875	174.858	376.578	330.261	377.887	588.188	615.195	604.509	800.295	735.819	755.4
O95336	6-phosphogluconolactonase	6PGL_HUMAN	13	0.775	9.68043	2.99237	NaN	10.235	12.9338	10.716	19.6765	13.5699	17.7867	49.4913	32.8027	40.6521	341.934	340.757	338.916	537.349	527.435	575.553	991.057	1036.48	1073.46	1593.46	1619.77	1604.31	1927.59	1863.7	1817.65
O95340	Bifunctional 3'-phosphoadenosine 5'-phosphosulfate synthase 2	PAPS2_HUMAN	26	0.573	NaN	NaN	NaN	NaN	NaN	NaN	11.1834	NaN	3.14493	NaN	21.9423	18.9048	246.765	251.785	220.967	339.2	331.518	330.239	716.246	707.029	682.464	1058.27	1056.98	1061.98	1183.2	1234.87	1160.08
O95347	Structural maintenance of chromosomes protein 2	SMC2_HUMAN	39	0.396	4.05047	NaN	NaN	5.82698	3.99006	5.45886	18.824	15.6535	24.3844	19.5591	31.2865	27.4	293.076	296.47	288.234	385.808	369.547	382.497	739.392	725.571	806.049	1133.93	1171.32	1146.76	1473.93	1408.27	1405.19
O95352	Ubiquitin-like modifier-activating enzyme ATG7	ATG7_HUMAN	15	0.294	NaN	NaN	NaN	NaN	2.14444	4.6554	20.4398	NaN	NaN	NaN	5.63786	10.5549	104.484	96.7966	81.4163	186.709	196.614	213.052	362.475	375.403	396.852	518.953	508.571	562.109	716.326	648.635	677.407
O95359	Transforming acidic coiled-coil-containing protein 2	TACC2_HUMAN	8	0.041	NaN	NaN	NaN	NaN	NaN	NaN	NaN	NaN	NaN	NaN	NaN	NaN	NaN	NaN	7.48672	15.4524	21.6574	9.79193	18.3265	24.918	22.1004	37.8099	34.936	27.837	45.4795	79.0319	79.8454
O95361	Tripartite motif-containing protein 16	TRI16_HUMAN	13	0.314	NaN	NaN	NaN	NaN	NaN	NaN	NaN	NaN	NaN	NaN	2.96059	NaN	7.3262	37.0342	32.2829	39.5938	35.7067	28.6585	81.3372	80.2195	91.4652	139.549	134.672	141.217	197.903	199.137	207.951
O95365	Zinc finger and BTB domain-containing protein 7A	ZBT7A_HUMAN	1	0.0989568	NaN	NaN	NaN	NaN	NaN	NaN	NaN	NaN	NaN	NaN	NaN	NaN	NaN	NaN	NaN	NaN	NaN	NaN	6.3144	NaN	NaN	NaN	NaN	NaN	10.2716	12.3985	11.114
O95372	Acyl-protein thioesterase 2	LYPA2_HUMAN	9	0.481	NaN	NaN	NaN	NaN	NaN	NaN	NaN	NaN	NaN	NaN	NaN	NaN	33.7608	23.3385	33.6395	23.4588	21.824	23.9593	50.8855	59.132	65.0245	122.399	118.072	128.692	186.107	173.104	182.207
O95373	Importin-7	IPO7_HUMAN	34	0.436	7.74441	6.8966	3.99981	8.69393	14.9629	14.7697	16.5656	17.0185	15.3521	45.5795	28.0651	34.2566	263.153	245.704	271.684	295.925	296.445	291.934	640.86	573.02	621.696	961.677	956.774	966.948	1357.32	1338.55	1224.43
O95376	E3 ubiquitin-protein ligase ARIH2	ARI2_HUMAN	9	0.256	NaN	NaN	NaN	NaN	NaN	NaN	NaN	NaN	NaN	NaN	NaN	NaN	NaN	NaN	NaN	21.4137	26.9525	31.9989	52.7455	40.0874	53.9976	73.2092	108.958	80.6537	160.294	170.195	151.867
O95379	Tumor necrosis factor alpha-induced protein 8	TFIP8_HUMAN	2	0.172	NaN	NaN	NaN	NaN	NaN	NaN	NaN	NaN	NaN	NaN	NaN	NaN	15.5712	19.2687	9.67617	12.14	21.5836	17.005	44.208	39.1646	36.7016	47.5834	80.2658	66.6553	84.1757	107.098	88.1598
O95391	Pre-mRNA-splicing factor SLU7	SLU7_HUMAN	4	0.106	NaN	NaN	NaN	NaN	NaN	NaN	NaN	NaN	NaN	NaN	NaN	NaN	NaN	NaN	NaN	10.2107	27.7742	24.3696	34.7762	30.7791	20.1174	41.1402	42.9985	45.9221	61.7798	52.1082	94.333
O95394	Phosphoacetylglucosamine mutase	AGM1_HUMAN	14	0.332	NaN	NaN	NaN	NaN	2.24362	1.3306	NaN	2.73667	1.94175	10.2719	12.7207	5.62573	66.0558	49.6087	61.7611	73.9428	68.6776	76.9157	172.448	158.61	172.405	291.604	301.912	299.123	445.978	394.855	386.296
O95396	Adenylyltransferase and sulfurtransferase MOCS3	MOCS3_HUMAN	5	0.191	NaN	NaN	NaN	NaN	NaN	NaN	NaN	NaN	NaN	NaN	NaN	NaN	25.1984	NaN	NaN	27.5447	23.6891	20.5081	43.6776	43.3856	58.6542	71.5659	99.7226	108.793	130.32	126.832	105.598
O95400	CD2 antigen cytoplasmic tail-binding protein 2	CD2B2_HUMAN	9	0.355	NaN	NaN	NaN	NaN	NaN	3.26857	0.672719	0.896076	0.419463	7.37156	4.46477	3.77267	39.3614	37.4704	32.0859	28.4185	27.6356	23.4392	60.7425	63.1682	76.8615	105.658	93.4354	98.7989	163.473	114.985	129.234
O95425	Supervillin	SVIL_HUMAN	10	0.072	NaN	NaN	NaN	NaN	NaN	NaN	NaN	NaN	NaN	NaN	NaN	NaN	NaN	NaN	NaN	16.9173	13.1729	7.65824	15.9961	22.538	13.5757	23.3238	32.0093	28.6986	25.6665	30.292	52.2587
O95433	Activator of 90 kDa heat shock protein ATPase homolog 1	AHSA1_HUMAN	20	0.68	7.55505	1.67296	2.96402	4.57703	9.06449	7.32415	18.1405	18.1225	13.8456	35.3228	34.1315	32.2882	231.527	254.702	234.355	251.014	247.114	269.951	451.538	433.212	474.929	621.263	675.887	620.875	843.999	819.487	759.316
O95453	Poly(A)-specific ribonuclease PARN	PARN_HUMAN	16	0.349	NaN	NaN	NaN	NaN	NaN	NaN	NaN	NaN	NaN	NaN	NaN	NaN	17.485	22.9996	23.0376	77.8215	72.8223	68.2972	145.035	140.569	156.801	256.864	240.12	255.592	350.802	315.797	347.946
O95456	Proteasome assembly chaperone 1	PSMG1_HUMAN	10	0.389	NaN	NaN	2.70532	NaN	NaN	NaN	NaN	5.42291	19.7721	18.2236	9.01403	23.1359	156.269	160.945	127.093	214.823	192.13	224.158	356.412	373.28	357.342	665.484	681.592	528.814	922.995	830.14	769.945
O95466	Formin-like protein 1	FMNL1_HUMAN	12	0.154	NaN	NaN	NaN	NaN	NaN	NaN	NaN	NaN	NaN	5.87207	5.65155	3.19216	27.9505	34.2219	23.6477	55.0381	71.1423	68.6347	133.16	137.168	131.309	222.418	208.413	223.122	286.551	318.586	324.181
O95470	Sphingosine-1-phosphate lyase 1	SGPL1_HUMAN	9	0.25	NaN	NaN	NaN	NaN	NaN	NaN	NaN	NaN	NaN	NaN	NaN	NaN	21.2968	27.0027	75.1149	92.8406	93.012	91.9926	149.332	177.148	144.917	221.92	269.076	250.237	456.619	395.047	405.352
O95471	Claudin-7	CLD7_HUMAN	1	0.081	NaN	NaN	NaN	NaN	NaN	NaN	NaN	NaN	NaN	NaN	NaN	NaN	3.21698	3.85755	2.22007	18.382	15.4126	12.9197	26.8121	20.6932	36.55	69.2673	66.4788	74.58	125.843	117.928	107.083
O95478	Ribosome biogenesis protein NSA2 homolog	NSA2_HUMAN	7	0.377	NaN	NaN	NaN	NaN	NaN	NaN	NaN	NaN	NaN	NaN	5.55859	NaN	35.0392	26.1138	31.2876	58.0856	45.5131	48.0546	107.19	121.358	120.949	182.407	168.021	203.622	222.574	228.567	189.605
O95479	GDH/6PGL endoplasmic bifunctional protein	G6PE_HUMAN	14	0.258	NaN	NaN	NaN	NaN	NaN	NaN	NaN	NaN	NaN	NaN	NaN	NaN	17.2095	9.74818	40.5033	54.2186	59.0184	57.8855	113.753	106.183	131.913	211.994	191.559	215.134	306.844	282.668	290.217
O95486	Protein transport protein Sec24A	SC24A_HUMAN	18	0.235	NaN	NaN	NaN	NaN	NaN	NaN	NaN	NaN	NaN	8.50319	NaN	28.4972	69.1349	86.6136	84.2254	100.055	102.719	93.5527	200.533	193.422	213.238	332.404	333.67	356.792	514.954	472.636	454.459
O95487	Protein transport protein Sec24B	SC24B_HUMAN	19	0.215	NaN	NaN	NaN	NaN	NaN	NaN	NaN	NaN	NaN	NaN	NaN	NaN	46.6901	53.7215	43.4543	57.5724	55.8421	57.652	127.636	117.041	142.338	201.789	212.383	209.876	298.256	266.984	260.223
O95522	PRAME family member 12	PRA12_HUMAN	1	0.0777302	NaN	NaN	NaN	NaN	NaN	NaN	NaN	NaN	NaN	NaN	NaN	NaN	NaN	NaN	NaN	NaN	NaN	NaN	1.27719	NaN	3.8964	NaN	NaN	5.51991	NaN	1.43139	NaN
O95551	Tyrosyl-DNA phosphodiesterase 2	TYDP2_HUMAN	4	0.152	NaN	NaN	NaN	NaN	NaN	NaN	NaN	NaN	NaN	NaN	NaN	NaN	23.0519	NaN	NaN	23.7565	22.1801	29.4644	51.5959	58.0598	51.2152	83.6727	65.9214	112.677	139.394	141.517	136.372
O95562	Vesicle transport protein SFT2B	SFT2B_HUMAN	1	0.062	NaN	NaN	NaN	NaN	NaN	NaN	NaN	NaN	NaN	NaN	NaN	NaN	NaN	NaN	NaN	17.1397	20.1286	9.81481	23.5697	39.3104	22.027	70.4995	94.423	97.4293	211.821	129.699	179.598
O95563	Mitochondrial pyruvate carrier 2	MPC2_HUMAN	4	0.339	NaN	NaN	NaN	NaN	NaN	NaN	NaN	NaN	NaN	NaN	NaN	NaN	NaN	NaN	NaN	50.6268	48.9181	42.7279	59.2449	88.9837	70.1735	146.86	197.218	168.457	357.212	332.09	305.886
O95571	Persulfide dioxygenase ETHE1, mitochondrial	ETHE1_HUMAN	11	0.634	NaN	NaN	NaN	NaN	NaN	4.02657	6.18773	5.4386	5.45712	15.5725	15.3009	10.939	135.677	177.493	154.714	230.455	233.798	235.552	448.147	467.234	490.679	680.554	742.335	715.331	934.257	815.85	799.013
O95573	Long-chain-fatty-acid--CoA ligase 3	ACSL3_HUMAN	26	0.488	NaN	NaN	NaN	7.0073	1.90473	NaN	3.98356	3.82767	10.4994	17.1002	10.751	11.1394	113.36	107.652	104.325	143.099	141.108	137.493	297.05	285.705	324.058	464.178	483.747	500.08	641.106	624.879	581.184
O95602	DNA-directed RNA polymerase I subunit RPA1	RPA1_HUMAN	27	0.253	NaN	NaN	NaN	NaN	NaN	NaN	NaN	NaN	NaN	NaN	5.01759	NaN	33.1756	34.7352	45.8859	57.8172	61.8539	66.1411	127.478	139.274	146.309	236.322	256.82	244.926	287.622	281.563	277.35
O95613	Pericentrin	PCNT_HUMAN	10	0.044	NaN	NaN	NaN	8.7374	1.09857	NaN	NaN	NaN	1.70199	NaN	NaN	NaN	NaN	NaN	6.80392	21.4811	26.0079	19.0742	52.2957	64.6754	68.4028	74.8337	100.246	92.1747	144.716	160.793	148.498
O95619	YEATS domain-containing protein 4	YETS4_HUMAN	3	0.119	NaN	NaN	NaN	NaN	NaN	NaN	NaN	NaN	NaN	NaN	NaN	NaN	NaN	NaN	NaN	16.7615	24.9625	17.9061	29.5589	27.9806	27.6485	43.3225	90.4792	86.1654	129.347	133.311	120.638
O95630	STAM-binding protein	STABP_HUMAN	12	0.434	NaN	NaN	NaN	NaN	NaN	NaN	NaN	NaN	NaN	NaN	NaN	NaN	85.8198	92.8909	71.612	136.87	139.334	142.939	285.85	305.163	300.941	521.681	481.016	516.842	705.225	620.774	642.837
O95639	Cleavage and polyadenylation specificity factor subunit 4	CPSF4_HUMAN	6	0.357	NaN	NaN	NaN	NaN	NaN	NaN	NaN	NaN	NaN	NaN	NaN	NaN	NaN	NaN	47.802	94.7785	79.9476	94.9007	76.317	162.548	88.0103	296.135	325.998	314.614	428.953	473.965	452.999
O95671	Probable bifunctional dTTP/UTP pyrophosphatase/methyltransferase protein	ASML_HUMAN	15	0.362	NaN	NaN	NaN	NaN	NaN	NaN	NaN	2.60147	NaN	4.03785	2.15819	NaN	36.4089	39.0766	29.5071	44.5549	38.5763	45.2629	85.5562	86.3234	98.0434	136.401	128.889	128.429	226.082	195.194	199.107
O95674	Phosphatidate cytidylyltransferase 2	CDS2_HUMAN	4	0.144	NaN	NaN	NaN	NaN	NaN	NaN	NaN	NaN	NaN	NaN	NaN	NaN	NaN	NaN	67.9882	34.4109	57.6676	50.9573	121.715	35.9876	80.055	59.9509	126.865	141.579	184.994	176.091	177.399
O95684	FGFR1 oncogene partner	FR1OP_HUMAN	5	0.251	NaN	NaN	NaN	NaN	NaN	NaN	10.5509	NaN	NaN	NaN	NaN	NaN	73.8844	73.5394	33.5706	31.9026	35.8676	43.7986	74.7614	73.186	68.0125	112.631	94.8456	110.664	125.568	67.1994	46.7329
O95696	Bromodomain-containing protein 1	BRD1_HUMAN	3	0.032	NaN	NaN	NaN	NaN	NaN	NaN	NaN	NaN	NaN	NaN	NaN	NaN	NaN	NaN	NaN	211.554	218.714	58.4383	473.119	126.098	149.534	274.876	260.589	147.959	447.387	243.018	241.27
O95707	Ribonuclease P protein subunit p29	RPP29_HUMAN	2	0.105	NaN	NaN	NaN	NaN	NaN	NaN	NaN	NaN	NaN	NaN	NaN	NaN	NaN	NaN	NaN	81.8506	33.376	57.3374	148.344	14.901	30.7632	48.3634	58.1528	72.3467	203.3	72.4472	92.3543
O95714	E3 ubiquitin-protein ligase HERC2	HERC2_HUMAN	7	0.022	NaN	NaN	NaN	NaN	NaN	NaN	NaN	NaN	NaN	NaN	NaN	NaN	NaN	NaN	NaN	43.7184	37.3783	38.9182	53.9273	54.6517	56.1614	87.4911	99.1861	48.6706	98.37	143.666	93.0655
O95716	Ras-related protein Rab-3D	RAB3D_HUMAN	7	0.406	NaN	NaN	NaN	NaN	NaN	NaN	NaN	NaN	NaN	NaN	NaN	NaN	7.08378	5.37051	43.9949	46.6723	32.6115	28.1884	87.0829	83.9498	82.9247	147.657	151.141	129.798	246.863	209.47	212.311
O95718	Steroid hormone receptor ERR2	ERR2_HUMAN	1	0.023	NaN	NaN	NaN	1.23037	NaN	1.30744	NaN	NaN	10.7358	16.28	NaN	13.2237	121.843	124.833	140.516	156.873	157.584	173.106	324.617	300.938	344.253	540.826	535.302	472.21	665.379	661.85	140.626
O95721	Synaptosomal-associated protein 29	SNP29_HUMAN	8	0.384	NaN	NaN	NaN	NaN	NaN	NaN	NaN	NaN	NaN	NaN	NaN	38.5831	23.1842	23.2569	35.4795	149.65	107.36	121.269	239.752	200.891	283.265	475.798	496.09	523.593	769.254	666.759	688.851
O95747	Serine/threonine-protein kinase OSR1	OXSR1_HUMAN	17	0.404	6.85065	NaN	NaN	4.79975	0.966685	3.7714	7.62734	11.2576	8.26508	23.5546	15.8043	24.3995	126.617	128.118	117.895	177.886	164.771	171.631	384.035	374.268	402.705	652.056	645.452	652.666	953.581	871.292	863.927
O95749	Geranylgeranyl pyrophosphate synthase	GGPPS_HUMAN	3	0.103	NaN	NaN	NaN	NaN	NaN	NaN	NaN	NaN	NaN	NaN	NaN	NaN	NaN	NaN	23.6483	30.3454	41.2016	29.262	69.9964	74.9901	82.6718	119.957	99.5641	102.511	129.221	114.221	157.399
O95757	Heat shock 70 kDa protein 4L	HS74L_HUMAN	19	0.308	NaN	NaN	NaN	NaN	NaN	NaN	NaN	NaN	NaN	NaN	2.35248	12.9992	76.7125	82.9887	74.5653	82.2265	79.2575	75.4149	169.976	155.502	165.373	238.028	250.289	309.877	323.247	297.892	289.847
O95758	Polypyrimidine tract-binding protein 3	PTBP3_HUMAN	12	0.359	NaN	NaN	NaN	NaN	NaN	NaN	NaN	NaN	1.90638	28.4615	18.2592	6.77735	74.0663	82.4629	70.8599	121.369	118.76	118.967	227.465	245.483	233.107	356.277	350.001	365.259	493.851	496.256	468.094
O95777	U6 snRNA-associated Sm-like protein LSm8	LSM8_HUMAN	5	0.823	NaN	NaN	NaN	1.14886	5.13867	4.38184	7.09473	7.5994	8.5987	10.0467	14.4299	12.0265	103.677	116.908	124.82	111.066	108.976	101.266	244.671	215.355	223.762	345.455	376.346	362.17	521.612	490.9	516.922
O95782	AP-2 complex subunit alpha-1	AP2A1_HUMAN	31	0.39	NaN	6.65011	NaN	2.8432	16.9043	7.58636	11.5698	12.3897	20.1958	30.0283	36.3928	44.0192	219.731	210.062	208.094	256.773	265.169	267.305	533.6	527.143	577.445	890.397	934.144	871.806	1349.51	1198.37	1248.62
O95785	Protein Wiz	WIZ_HUMAN	4	0.048	NaN	NaN	NaN	NaN	NaN	NaN	NaN	NaN	NaN	NaN	NaN	NaN	NaN	NaN	NaN	38.3997	29.3022	27.4595	45.9206	39.505	54.6559	111.411	118.436	89.7432	151.822	119.84	148.087
O95793	Double-stranded RNA-binding protein Staufen homolog 1	STAU1_HUMAN	17	0.442	NaN	NaN	NaN	7.97569	3.28503	2.17581	6.26947	12.3596	7.0762	20.2727	15.5201	17.5004	129.582	134.431	118.629	147.562	155.919	155.781	317.996	319.341	338.93	470.202	500.286	490.192	700.908	639.987	656.39
O95801	Tetratricopeptide repeat protein 4	TTC4_HUMAN	4	0.127	NaN	NaN	NaN	NaN	NaN	NaN	NaN	NaN	NaN	NaN	NaN	NaN	NaN	NaN	NaN	28.7553	40.4865	28.5179	67.1475	76.6228	70.3517	117.491	117.303	117.758	183.777	152.678	172.028
O95810	Caveolae-associated protein 2	CAVN2_HUMAN	7	0.224	NaN	NaN	NaN	NaN	NaN	NaN	NaN	NaN	NaN	4.75028	NaN	15.2884	49.0192	53.4782	46.2494	44.1078	39.7565	48.1068	102.667	97.2951	101.945	167.168	169.958	173.33	305.688	285.855	277.866
O95816	BAG family molecular chaperone regulator 2	BAG2_HUMAN	10	0.597	NaN	2.25508	NaN	1.93909	NaN	NaN	3.16695	4.50706	4.29034	14.749	14.7181	7.81572	98.4261	98.5831	104.4	109.304	118.031	114.19	260.461	253.804	262.918	364.521	426.273	430.149	583.896	540.544	499.019
O95817	BAG family molecular chaperone regulator 3	BAG3_HUMAN	20	0.563	NaN	NaN	NaN	NaN	NaN	NaN	NaN	NaN	3.25925	20.1106	NaN	NaN	109.961	117.003	106.25	123.944	128.111	129.527	226.116	224.761	243.525	365.039	402.371	418.766	502.944	480.297	565.299
O95819	Mitogen-activated protein kinase kinase kinase kinase 4	M4K4_HUMAN	11	0.116	NaN	NaN	NaN	NaN	NaN	NaN	NaN	NaN	NaN	NaN	NaN	NaN	57.4954	47.2677	57.4332	115.696	152.349	148.84	274.149	286.004	338.351	556.079	539.46	535.034	653.843	629.911	771.461
O95825	Quinone oxidoreductase-like protein 1	QORL1_HUMAN	5	0.281	NaN	NaN	NaN	NaN	NaN	NaN	NaN	NaN	NaN	NaN	NaN	NaN	NaN	NaN	NaN	97.9118	93.739	93.5593	125.605	82.1691	84.4126	129.934	223.106	372.714	493.545	391.061	420.533
O95831	Apoptosis-inducing factor 1, mitochondrial	AIFM1_HUMAN	23	0.475	9.07436	5.56568	1.81711	8.63976	10.0078	8.9075	16.6703	19.0977	17.4063	29.1469	30.9211	26.1438	240.281	256.09	260.208	347.3	344.092	344.509	709.109	666.553	716.88	1030.72	1091.03	1114.7	1344.94	1307.66	1207.1
O95833	Chloride intracellular channel protein 3	CLIC3_HUMAN	9	0.492	NaN	NaN	NaN	NaN	NaN	NaN	NaN	NaN	NaN	NaN	NaN	NaN	73.1081	96.7168	111.374	85.9067	75.3042	85.4708	103.452	187.285	191.978	297.617	335.893	331.243	483.759	443.996	402.058
O95834	Echinoderm microtubule-associated protein-like 2	EMAL2_HUMAN	16	0.361	NaN	NaN	NaN	NaN	NaN	NaN	NaN	30.9426	NaN	NaN	NaN	NaN	90.3834	108.558	111.417	141.375	139.17	137.522	285.922	291.442	292.759	437.426	501.658	502.111	623.91	566.238	556.182
O95857	Tetraspanin-13	TSN13_HUMAN	2	0.108	NaN	NaN	NaN	NaN	NaN	NaN	NaN	NaN	NaN	NaN	NaN	NaN	NaN	NaN	NaN	73.2209	63.1284	NaN	179.87	80.1982	95.658	147.281	172.527	169.301	284.781	228.979	213.358
O95858	Tetraspanin-15	TSN15_HUMAN	1	0.041	NaN	NaN	NaN	NaN	NaN	NaN	NaN	NaN	NaN	NaN	NaN	NaN	NaN	NaN	NaN	NaN	NaN	NaN	54.9856	54.7619	53.7486	77.1286	108.514	63.1894	124.347	90.946	88.8376
O95861	3'(2'),5'-bisphosphate nucleotidase 1	BPNT1_HUMAN	15	0.656	NaN	NaN	NaN	NaN	NaN	NaN	NaN	NaN	NaN	3.04637	NaN	NaN	86.1053	91.4026	70.4725	103.34	118.171	108.951	217.254	196.616	235.804	379.654	393.396	401.552	538.038	471.966	556.279
O95864	Acyl-CoA 6-desaturase	FADS2_HUMAN	5	0.151	NaN	NaN	NaN	NaN	NaN	NaN	NaN	NaN	NaN	NaN	NaN	NaN	51.247	54.1413	NaN	35.6181	45.972	58.0099	130.893	113.576	148.135	174.635	189.375	185.45	244.154	243.664	240.422
O95865	N(G),N(G)-dimethylarginine dimethylaminohydrolase 2	DDAH2_HUMAN	10	0.625	1.98943	NaN	NaN	6.6006	NaN	10.7967	4.36095	7.75482	9.24393	14.6505	22.0394	15.6365	101.964	112.084	92.927	155.679	148.494	155.585	261.221	282.813	269.158	334.319	351.224	374.176	423.298	489.799	420.248
O95870	Protein ABHD16A	ABHGA_HUMAN	10	0.195	NaN	NaN	NaN	NaN	NaN	NaN	NaN	NaN	NaN	NaN	NaN	NaN	NaN	NaN	13.8511	100.328	82.8925	87.8458	134.712	99.4035	205.702	215.229	351.094	334.872	439.077	399.749	387.996
O95881	Thioredoxin domain-containing protein 12	TXD12_HUMAN	6	0.401	1.73055	1.22072	5.77394	7.05838	7.62397	9.41866	12.4484	18.5833	16.7407	32.7805	26.6975	23.8017	213.305	213.038	229.206	322.134	319.985	351.728	700.765	705.981	706.243	1156.13	1131.29	1122.32	1406.3	1317.29	1358.71
O95900	Mitochondrial mRNA pseudouridine synthase TRUB2	TRUB2_HUMAN	1	0.082	NaN	NaN	NaN	NaN	NaN	NaN	NaN	NaN	NaN	NaN	NaN	NaN	NaN	NaN	NaN	NaN	NaN	NaN	NaN	7.28701	10.376	17.4709	16.3075	25.8008	39.8408	28.6777	31.3482
O95905	Protein ecdysoneless homolog	ECD_HUMAN	4	0.098	NaN	NaN	NaN	NaN	NaN	NaN	NaN	NaN	NaN	NaN	NaN	NaN	NaN	NaN	NaN	14.298	30.1413	25.4056	20.5549	26.2913	35.3368	64.9467	62.1891	56.4559	189.503	158.417	136.719
O95926	Pre-mRNA-splicing factor SYF2	SYF2_HUMAN	2	0.16	NaN	NaN	NaN	NaN	NaN	NaN	NaN	NaN	NaN	NaN	NaN	2.22767	49.7021	59.8122	147.527	16.1955	19.7431	26.6567	44.2818	49.7084	28.2771	82.3913	133.862	105.816	151.605	122.657	103.171
O95983	Methyl-CpG-binding domain protein 3	MBD3_HUMAN	7	0.323	NaN	NaN	NaN	NaN	NaN	NaN	NaN	NaN	NaN	2.4233	NaN	NaN	53.9558	71.5254	69.012	45.1072	40.8885	35.4148	76.3446	69.9937	83.5015	118.668	129.224	116.853	136.427	106.895	116.649
O95985	DNA topoisomerase 3-beta-1	TOP3B_HUMAN	1	0.013	NaN	NaN	NaN	NaN	NaN	NaN	NaN	NaN	NaN	NaN	NaN	NaN	NaN	NaN	NaN	NaN	19.222	NaN	NaN	34.0609	NaN	54.8907	93.8232	88.1597	124.711	130.399	91.5566
O95989	Diphosphoinositol polyphosphate phosphohydrolase 1	NUDT3_HUMAN	4	0.32	NaN	NaN	NaN	NaN	NaN	NaN	NaN	NaN	NaN	NaN	NaN	NaN	27.7667	44.0581	29.8662	134.98	125.007	116.949	272.992	266.479	321.887	465.462	461.383	474.325	693.217	600.007	535.157
O95994	Anterior gradient protein 2 homolog	AGR2_HUMAN	7	0.509	3.85805	25.4811	3.5822	11.119	11.3772	6.77896	10.5957	10.6895	11.9401	23.0819	20.5776	19.1209	230.172	227.031	260.633	267.661	308.336	310.342	518.663	541.036	562.894	724.748	766.697	742.214	1034.35	1063.93	1074.74
O96000	NADH dehydrogenase [ubiquinone] 1 beta subcomplex subunit 10	NDUBA_HUMAN	7	0.494	NaN	NaN	NaN	2.72662	5.38768	NaN	0.910142	6.67911	11.3577	15.4546	17.3853	14.5085	130.046	139.252	131.494	196.723	145.188	168.446	387.9	363.598	381.275	592.335	651.92	678.287	904.158	795.688	850.259
O96005	Cleft lip and palate transmembrane protein 1	CLPT1_HUMAN	4	0.066	NaN	NaN	NaN	NaN	NaN	NaN	NaN	NaN	NaN	NaN	NaN	NaN	NaN	NaN	10.4724	65.7204	77.885	81.9213	109.796	95.4723	122.342	182.406	314.573	261.791	378.33	348.918	389.647
O96006	Zinc finger BED domain-containing protein 1	ZBED1_HUMAN	1	0.013	NaN	NaN	NaN	NaN	NaN	NaN	NaN	NaN	NaN	NaN	NaN	NaN	NaN	NaN	NaN	7.18198	5.51428	NaN	15.097	12.5916	9.10123	20.8529	28.7104	30.3246	58.6957	45.9071	56.5614
O96007	Molybdopterin synthase catalytic subunit	MOC2B_HUMAN	1	0.106	NaN	NaN	NaN	NaN	NaN	NaN	NaN	NaN	NaN	NaN	NaN	NaN	NaN	NaN	NaN	54.0171	36.8162	44.3182	79.8998	79.6956	78.3485	128.727	136.894	150.064	222.692	199.662	206.078
O96008	Mitochondrial import receptor subunit TOM40 homolog	TOM40_HUMAN	14	0.731	NaN	NaN	NaN	NaN	NaN	NaN	2.91491	5.79175	3.14707	8.20332	8.94327	9.76476	78.2632	93.0603	78.7437	109.33	99.6141	95.2786	211.583	204.027	226.925	314.578	324.864	322.374	440.43	394.999	383.685
O96011	Peroxisomal membrane protein 11B	PX11B_HUMAN	3	0.104	NaN	NaN	NaN	NaN	NaN	NaN	NaN	NaN	NaN	NaN	NaN	NaN	13.3458	NaN	NaN	52.1797	58.1164	57.6654	116.353	129.777	66.1223	108.131	123.964	119.781	211.609	195.884	197.629
O96013	Serine/threonine-protein kinase PAK 4	PAK4_HUMAN	14	0.365	NaN	NaN	NaN	NaN	NaN	NaN	NaN	48.3056	NaN	NaN	NaN	9.29534	84.3768	91.3737	90.5771	100.285	120.648	107.979	197.543	203.367	238.176	369.493	317.007	371.244	480.87	473.959	426.236
O96017	Serine/threonine-protein kinase Chk2	CHK2_HUMAN	5	0.133	NaN	NaN	NaN	NaN	NaN	NaN	NaN	NaN	NaN	NaN	NaN	NaN	9.05634	NaN	53.8787	73.8782	54.5522	64.4462	79.2752	59.8361	162.933	286.196	255.088	247.212	334.066	327.566	326.833
O96019	Actin-like protein 6A	ACL6A_HUMAN	12	0.443	NaN	NaN	0.66858	1.79311	7.73138	NaN	5.71347	5.2902	2.38721	19.1731	10.083	17.2606	137.213	123.731	151.931	94.3458	110.716	105.826	259.604	233.806	247.392	356.967	374.571	381.792	498.864	446.996	474.461
O96028	Histone-lysine N-methyltransferase NSD2	NSD2_HUMAN	11	0.13	NaN	NaN	NaN	NaN	NaN	NaN	NaN	NaN	NaN	NaN	NaN	NaN	24.7709	8.16315	23.527	32.0187	30.0237	29.9335	63.2211	61.9455	76.699	101.661	99.9317	91.7622	133.675	129.589	118.649
O96033	Molybdopterin synthase sulfur carrier subunit	MOC2A_HUMAN	2	0.216	NaN	NaN	NaN	NaN	NaN	NaN	NaN	NaN	NaN	NaN	NaN	NaN	NaN	70.2528	NaN	53.9697	104.131	74.3749	129.341	134.381	103.511	233.732	194.75	193.154	245.147	206.414	367.348
P00167	Cytochrome b5	CYB5_HUMAN	4	0.425	NaN	NaN	NaN	NaN	5.65801	NaN	9.48459	NaN	NaN	14.8997	14.4635	13.0444	195.074	210.992	193.077	286.656	295.607	318.45	542.747	575.886	538.224	846.053	755.044	741.319	824.213	733.79	857.25
P00338	L-lactate dehydrogenase A chain	LDHA_HUMAN	18	0.693	136.648	133.631	131.546	222.954	238.826	236.364	467.222	463.536	481.25	919.341	893.895	950.156	5788.63	6010.22	6265.75	8064.97	7962.79	8355	14607.7	14452.2	15428.6	20855	19713	20303.3	20541.7	20815.6	19166.4
P00352	Retinal dehydrogenase 1	AL1A1_HUMAN	31	0.764	57.3159	50.7064	53.1647	108.632	103.475	99.6198	195.196	198.69	178.758	395.605	356.405	376.733	2531.19	2467.62	2525.53	3141.34	3326.73	3386.18	5440.52	5586.03	5672.26	7000.51	6248.51	6423.96	6026.27	6385.18	5969.9
P00367	Glutamate dehydrogenase 1, mitochondrial	DHE3_HUMAN	23	0.527	NaN	NaN	NaN	10.6022	3.16847	8.47711	13.0535	10.6772	11.8108	23.5461	24.0834	25.1123	238.954	244.88	240.456	404.234	380.854	416.317	739.568	752.937	787.543	1111.61	1122.58	1139.77	1238.3	1135.84	1139.51
P00374	Dihydrofolate reductase	DYR_HUMAN	7	0.503	NaN	NaN	NaN	NaN	15.3378	NaN	NaN	NaN	4.37052	36.7786	30.2254	13.0265	247.09	353.018	328.905	332.264	273.983	342.916	720.357	629.035	857.274	1286.71	1145.62	977.752	1652.43	1848.33	1537.53
P00387	NADH-cytochrome b5 reductase 3	NB5R3_HUMAN	13	0.678	10.4631	13.8505	6.81686	18.1714	23.286	13.8208	20.3263	23.4797	31.2137	54.3359	40.9555	59.6658	379.443	383.537	349.034	466.431	523.313	504.63	1081.81	1014.73	1052.46	1672.1	1753.43	1861.5	2505.07	2344.42	2282.92
P00390	Glutathione reductase, mitochondrial	GSHR_HUMAN	20	0.582	9.45069	9.03177	5.23761	16.5683	16.8845	13.1226	34.9829	26.9016	27.0653	51.7212	62.4875	54.5284	390.428	430.719	380.845	561.59	592.923	557.322	1064.41	1089.78	1092.31	1594.09	1411.66	1450.11	2080.45	1731.72	1847.72
P00403	Cytochrome c oxidase subunit 2	COX2_HUMAN	7	0.352	103.514	12.5981	20.4624	30.5424	32.9396	30.2821	70.2772	37.0513	58.8256	117.983	72.8359	98.0213	679.562	693.737	718.183	1162.36	1206.98	1098.61	2353.37	2067.71	2434.77	3747.22	3796.62	3376.08	4338.06	3565.09	3402.68
P00414	Cytochrome c oxidase subunit 3	COX3_HUMAN	1	0.054	NaN	NaN	NaN	NaN	NaN	NaN	NaN	NaN	NaN	NaN	NaN	NaN	NaN	NaN	NaN	NaN	NaN	NaN	NaN	NaN	NaN	28.0858	NaN	40.6556	91.0024	55.3003	77.8024
P00441	Superoxide dismutase [Cu-Zn]	SODC_HUMAN	5	0.584	20.4496	6.72437	8.84789	26.2193	20.1931	20.512	48.5495	55.7577	48.0404	95.0664	84.1821	87.0198	644.278	650.214	612.963	877.311	859.278	879.259	1537.06	1320.16	1161.89	1459.16	1423.59	1455.19	1089.78	731.162	1217.4
P00491	Purine nucleoside phosphorylase	PNPH_HUMAN	18	0.834	10.1632	7.01052	8.76478	12.2256	11.9742	13.8284	19.7674	21.1518	21.3495	38.9862	36.5458	34.6965	288.028	285.484	294.146	371.849	337.435	353.423	758.57	748.782	835.988	1208.23	1248.53	1290.36	1679.77	1588.65	1693.9
P00492	Hypoxanthine-guanine phosphoribosyltransferase	HPRT_HUMAN	12	0.656	0.655097	5.28801	7.38306	7.52247	5.15372	6.51991	12.619	18.3917	12.7756	30.5821	29.3827	30.0356	227.659	220.6	233.518	280.611	275.184	280.591	536.579	524.091	567.425	794.232	845.343	803.695	1071.55	928.975	983.454
P00505	Aspartate aminotransferase, mitochondrial	AATM_HUMAN	26	0.716	18.0175	23.5569	24.3601	31.357	39.9862	36.6738	64.2251	68.1438	72.3558	152.071	129.11	128.134	1077.21	1129.83	1123.09	1800.93	1832.06	1837.42	3086	2939.66	3154.98	4358.86	4025.78	4134.83	4389.88	4340.97	4688.82
P00533	Epidermal growth factor receptor	EGFR_HUMAN	14	0.163	NaN	NaN	NaN	NaN	NaN	NaN	NaN	NaN	NaN	9.40589	14.5395	NaN	74.5893	130.183	94.2342	185.611	185.593	173.096	369.434	369.65	411.837	668.244	698.04	731.547	1059.59	835.855	882.786
P00558	Phosphoglycerate kinase 1	PGK1_HUMAN	27	0.77	83.7673	80.654	87.9827	142.031	151.813	137.55	325.597	326.066	297.956	585.373	566.022	559.794	4076.13	4067.19	4193.03	6051.3	6012.96	6303.8	10868.9	9969.93	11027.8	13623.7	14128.2	15168.4	13782.4	16420.4	15219.6
P00568	Adenylate kinase isoenzyme 1	KAD1_HUMAN	10	0.624	NaN	NaN	NaN	NaN	NaN	NaN	3.93264	8.97082	15.5444	22.8759	NaN	NaN	235.491	265.519	227.493	337.495	347.271	352.615	690.367	686.596	739.537	1041.09	1035.43	1053.5	1433.35	1318.64	1373.66
P00747	Plasminogen	PLMN_HUMAN	6	0.073	NaN	NaN	NaN	NaN	NaN	NaN	NaN	NaN	NaN	NaN	NaN	NaN	NaN	24.1335	16.2306	69.5927	72.0963	59.1608	113.539	96.3778	117.504	266.203	293.871	298.214	396.881	380.552	380.531
P00751	Complement factor B	CFAB_HUMAN	1	0.018	NaN	NaN	NaN	NaN	NaN	NaN	NaN	NaN	NaN	NaN	NaN	NaN	NaN	NaN	NaN	NaN	5.61595	NaN	NaN	NaN	10.1968	13.4649	NaN	14.1109	21.3812	15.2113	21.9014
P00813	Adenosine deaminase	ADA_HUMAN	24	0.777	5.33208	9.15923	11.9359	10.1106	16.3855	14.8732	28.2835	32.7538	23.0113	51.4204	50.6026	45.684	377.475	377.979	393.825	497.235	532.528	542.652	1021.38	1022.68	1113.93	1553.17	1656.3	1659.09	2028.39	1950.37	1842.54
P00846	ATP synthase subunit a	ATP6_HUMAN	1	0.044	8.20753	NaN	NaN	5.45109	4.18744	9.99508	13.6349	16.3737	22.0675	46.165	34.3083	NaN	388.712	392.848	410.235	512.005	521.326	462.475	1092.17	1145.05	1141.24	1845.81	1809.41	1776.14	2172.28	2032.67	2152.56
P00966	Argininosuccinate synthase	ASSY_HUMAN	16	0.485	2.60444	NaN	8.86831	14.7128	7.17794	12.5765	35.1517	29.4516	23.7388	50.5952	54.8424	47.8845	400.765	401.456	422.298	582.094	622.445	621.831	1052.3	961.807	1015.44	1242.31	1214.26	1296.67	1856.18	1425.35	1317.06
P01023	Alpha-2-macroglobulin	A2MG_HUMAN	1	0.00956615	NaN	NaN	NaN	NaN	NaN	NaN	NaN	NaN	NaN	NaN	NaN	NaN	NaN	NaN	NaN	3.83316	2.82775	6.90528	NaN	9.4796	11.5205	31.1165	28.2826	17.2853	20.3948	25.4317	29.8811
P01024	Complement C3	CO3_HUMAN	14	0.128	NaN	NaN	NaN	NaN	NaN	NaN	NaN	NaN	NaN	NaN	NaN	NaN	17.444	14.8	15.7773	43.9824	42.1398	42.8597	81.858	63.5562	89.209	134.257	151.639	146.205	242.42	214.772	206.299
P01033	Metalloproteinase inhibitor 1	TIMP1_HUMAN	2	0.174	NaN	NaN	NaN	NaN	NaN	NaN	NaN	NaN	NaN	NaN	1.30548	NaN	NaN	6.57976	6.08759	14.4993	15.9709	14.8711	19.7636	11.8869	39.7593	54.8679	37.4615	52.2581	105.885	71.2066	66.3106
P01034	Cystatin-C	CYTC_HUMAN	4	0.445	NaN	NaN	NaN	NaN	NaN	NaN	NaN	NaN	NaN	NaN	22.4487	NaN	66.1947	69.5742	86.6675	76.793	91.6621	88.8827	197.576	178.693	179.959	325.99	290.145	308.26	413.444	436.497	399.545
P01111	GTPase NRas	RASN_HUMAN	2	0.111	NaN	NaN	NaN	NaN	NaN	NaN	NaN	NaN	NaN	NaN	NaN	NaN	41.4655	45.158	80.6252	372.013	449.526	448.21	294.295	432.173	936.826	1481.44	1441.15	1528.83	1869.69	1670.67	1723.48
P01112	GTPase HRas	RASH_HUMAN	7	0.608	NaN	NaN	NaN	NaN	NaN	NaN	4.52772	16.0031	NaN	NaN	17.0775	16.8011	168.813	195.197	184.011	245.701	286.005	296.715	492.037	494.452	552.749	680.714	777.426	754.46	729.047	692.583	630.498
P01116	GTPase KRas	RASK_HUMAN	2	0.116	NaN	NaN	NaN	NaN	NaN	NaN	NaN	NaN	NaN	NaN	NaN	NaN	NaN	NaN	NaN	346.288	342.87	298.672	176.459	162.825	174.433	267.298	235.752	257.192	939.327	1131.46	946.711
P01130	Low-density lipoprotein receptor	LDLR_HUMAN	1	0.0475574	NaN	NaN	NaN	NaN	NaN	NaN	NaN	NaN	NaN	NaN	NaN	NaN	NaN	11.4605	NaN	NaN	NaN	61.4617	60.6766	151.058	73.5659	109.041	153.662	176.799	188.225	157.717	164.586
P01213	Proenkephalin-B	PDYN_HUMAN	1	0.0428543	NaN	NaN	NaN	NaN	NaN	NaN	NaN	NaN	NaN	NaN	NaN	NaN	NaN	NaN	NaN	NaN	NaN	NaN	195.508	220.927	189.693	187.213	156.691	214.521	103.68	118.967	97.4957
P01591	Immunoglobulin J chain	IGJ_HUMAN	5	0.371	NaN	NaN	NaN	NaN	NaN	NaN	NaN	NaN	NaN	NaN	2.28504	NaN	80.9286	94.6405	102.077	128.804	119.964	126.037	259.179	259.626	264.518	401.706	440.677	406.879	440.059	484.947	592.246
P01860	Immunoglobulin heavy constant gamma 3	IGHG3_HUMAN	1	0.056	NaN	0.555682	NaN	NaN	NaN	0.948485	NaN	NaN	0.566718	NaN	NaN	0.804163	7.83927	NaN	8.86997	13.3	15.9589	NaN	18.5887	20.0248	21.5644	21.1489	20.794	28.9689	NaN	NaN	NaN
P01891	HLA class I histocompatibility antigen, A-68 alpha chain	1A68_HUMAN	2	0.071	NaN	NaN	NaN	NaN	NaN	NaN	NaN	NaN	NaN	NaN	NaN	NaN	NaN	NaN	NaN	75.9408	80.258	90.005	160.69	200.926	185.449	294.134	298.84	257.932	339.779	366.79	404.401
P02452	Collagen alpha-1(I) chain	CO1A1_HUMAN	1	0.0233784	NaN	NaN	NaN	NaN	NaN	NaN	NaN	NaN	NaN	NaN	NaN	NaN	NaN	NaN	NaN	10.5578	8.13902	NaN	10.9026	11.4974	22.8588	23.4181	34.9009	34.9187	43.7818	37.0436	35.1706
P02545	Prelamin-A/C	LMNA_HUMAN	44	0.681	25.0516	30.1965	27.562	53.1222	49.3315	52.8987	108.531	103.012	106.577	236.833	212.608	187.486	1518.39	1538.5	1602.26	2850.53	2786.23	3015.61	4763.8	4700.82	4808.04	6440.86	6720.88	6446.36	6586.62	6456.79	6085.62
P02649	Apolipoprotein E	APOE_HUMAN	4	0.186	NaN	NaN	NaN	NaN	NaN	NaN	NaN	NaN	NaN	NaN	NaN	NaN	NaN	NaN	NaN	25.8618	24.6886	27.5431	54.4038	53.9378	89.863	81.2436	67.0935	61.5314	266.184	156.926	167.869
P02656	Apolipoprotein C-III	APOC3_HUMAN	3	0.535	NaN	NaN	NaN	NaN	NaN	NaN	NaN	NaN	NaN	NaN	NaN	NaN	NaN	NaN	NaN	14.3124	21.7435	24.5522	20.219	19.7683	26.0693	39.6979	42.9579	47.1448	71.48	75.1332	82.4299
P02679	Fibrinogen gamma chain	FIBG_HUMAN	1	0.029	NaN	NaN	NaN	NaN	NaN	NaN	NaN	NaN	NaN	NaN	NaN	NaN	NaN	NaN	NaN	4.80792	4.20872	NaN	NaN	16.2341	11.6152	20.6787	35.4666	32.1678	25.7234	29.9645	38.9819
P02751	Fibronectin	FINC_HUMAN	22	0.139	NaN	NaN	NaN	NaN	NaN	NaN	NaN	NaN	NaN	NaN	NaN	NaN	14.3058	17.5412	13.9815	26.2347	25.6748	29.7962	54.1987	50.3792	53.9807	81.8312	89.6835	77.9656	131.2	105.903	121.85
P02765	Alpha-2-HS-glycoprotein	FETUA_HUMAN	2	0.054	NaN	NaN	NaN	NaN	NaN	NaN	NaN	NaN	NaN	NaN	NaN	NaN	NaN	NaN	83.6385	59.1032	198.19	237.215	236.483	17.6475	353.563	29.848	56.8492	80.8839	1189.59	647.403	1149.96
P02768	Serum albumin	ALBU_HUMAN	4	0.069	NaN	NaN	NaN	NaN	NaN	NaN	NaN	NaN	NaN	NaN	NaN	NaN	NaN	NaN	7.46422	67.7886	57.6761	59.3043	73.9696	81.9528	83.0732	131.907	210.383	195.824	299.93	273.908	303.697
P02778	C-X-C motif chemokine 10	CXL10_HUMAN	1	0.073614	NaN	NaN	NaN	NaN	NaN	NaN	NaN	NaN	NaN	NaN	NaN	2.96093	10.7972	15.7682	6.45723	NaN	NaN	NaN	NaN	NaN	NaN	26.873	32.7139	NaN	45.1057	32.2874	NaN
P02786	Transferrin receptor protein 1	TFR1_HUMAN	33	0.503	4.45414	3.32423	13.5443	10.6531	11.229	9.95081	22.4569	18.6704	17.0048	46.1755	44.4912	42.5078	382.187	379.477	374.542	531.525	539.75	536.104	978.729	980.136	1009.28	1482.48	1399.2	1407.65	1586.92	1596.53	1573.49
P02787	Serotransferrin	TRFE_HUMAN	1	0.0976979	NaN	NaN	NaN	NaN	NaN	NaN	NaN	NaN	NaN	NaN	NaN	NaN	NaN	NaN	10.8413	NaN	NaN	NaN	6.21411	NaN	NaN	NaN	NaN	NaN	25.15	10.727	12.4656
P02788	Lactotransferrin	TRFL_HUMAN	1	0.017	NaN	NaN	NaN	NaN	NaN	NaN	NaN	NaN	NaN	NaN	NaN	NaN	NaN	NaN	NaN	166.645	141.568	138.205	267.346	293.253	288.039	494.872	397.664	458.057	596.596	504.107	397.952
P02794	Ferritin heavy chain	FRIH_HUMAN	2	0.137	NaN	NaN	NaN	NaN	NaN	NaN	NaN	NaN	NaN	NaN	NaN	NaN	NaN	NaN	NaN	127.729	143.897	146.404	568.708	445.566	44.4558	1042.18	176.167	189.501	238.323	217.325	1443.25
P02795	Metallothionein-2	MT2_HUMAN	2	0.525	NaN	NaN	NaN	NaN	NaN	NaN	NaN	NaN	NaN	NaN	NaN	NaN	NaN	0.0169397	0.0218347	0.594146	0.578224	0.567386	0.359698	0.25976	0.377438	0.662226	0.863099	0.882526	1.22763	2.84296	3.29374
P03891	NADH-ubiquinone oxidoreductase chain 2	NU2M_HUMAN	1	0.0767427	NaN	NaN	NaN	NaN	NaN	NaN	NaN	NaN	NaN	NaN	NaN	NaN	NaN	NaN	NaN	NaN	NaN	NaN	NaN	NaN	NaN	NaN	NaN	NaN	9.57323	17.0547	6.30351
P03905	NADH-ubiquinone oxidoreductase chain 4	NU4M_HUMAN	3	0.098	NaN	NaN	NaN	NaN	NaN	NaN	NaN	NaN	NaN	NaN	NaN	NaN	NaN	1.41484	6.29355	19.4886	18.0094	15.2624	20.6091	19.0791	52.6236	85.6224	95.9481	72.7937	152.267	135.97	122.964
P03915	NADH-ubiquinone oxidoreductase chain 5	NU5M_HUMAN	3	0.078	NaN	NaN	NaN	NaN	NaN	NaN	NaN	NaN	NaN	NaN	NaN	NaN	19.3879	NaN	NaN	41.0199	28.1332	43.0356	50.7933	50.0464	87.4319	122.007	150.019	144.597	239.13	184.388	202.552
P03928	ATP synthase protein 8	ATP8_HUMAN	2	0.353	NaN	NaN	NaN	NaN	NaN	NaN	NaN	NaN	NaN	NaN	21.0937	NaN	103.399	108.572	113.164	160.538	190.712	214.137	359.458	380.712	478.543	630.195	650.759	646.105	862.48	709.678	799.843
P03973	Antileukoproteinase	SLPI_HUMAN	3	0.22	NaN	NaN	NaN	NaN	NaN	NaN	NaN	NaN	NaN	NaN	NaN	NaN	NaN	NaN	NaN	27.3976	201.193	215.07	257.837	868.076	785.336	91.8322	206.649	196.998	305.433	225.235	332.151
P03989	HLA class I histocompatibility antigen, B-27 alpha chain	1B27_HUMAN	2	0.099	NaN	NaN	NaN	NaN	NaN	NaN	NaN	NaN	NaN	NaN	NaN	NaN	28.4518	33.0748	31.375	18.1589	16.827	18.4757	51.3247	58.3193	50.0548	73.8695	77.4499	90.8988	162.2	136.781	136.398
P04004	Vitronectin	VTNC_HUMAN	7	0.197	2.18798	NaN	NaN	4.38716	3.66639	10.5443	9.77474	10.0208	12.2051	26.8364	14.3356	11.4951	208.714	180.733	185.684	191.37	203.547	223.325	451.983	495.245	500.014	790.375	804.905	752.542	1166.3	993.623	1082.59
P04040	Catalase	CATA_HUMAN	27	0.577	NaN	NaN	NaN	8.4023	3.31753	4.65359	11.7434	11.9509	14.4052	11.0366	19.4867	26.2439	144.955	139.999	129.256	252.684	257.016	245.925	432.426	480.47	488.121	610.556	705.464	696.943	796.964	796.963	817.453
P04049	RAF proto-oncogene serine/threonine-protein kinase	RAF1_HUMAN	4	0.094	NaN	NaN	NaN	NaN	NaN	NaN	NaN	NaN	NaN	NaN	NaN	7.16647	NaN	53.1467	NaN	19.5674	24.2039	27.5387	26.2122	18.2868	38.899	49.3985	82.0751	79.0912	122.113	100.074	114.744
P04062	Lysosomal acid glucosylceramidase	GLCM_HUMAN	8	0.2	NaN	NaN	NaN	NaN	NaN	3.16063	1.4663	NaN	2.73078	7.75095	7.12742	10.1455	70.2869	71.991	78.2631	65.6878	68.7182	59.0163	138.961	136.081	152.616	230.266	264.933	246.548	364.227	346.623	311.361
P04066	Tissue alpha-L-fucosidase	FUCO_HUMAN	3	0.086	NaN	NaN	NaN	NaN	NaN	NaN	NaN	NaN	12.0519	NaN	NaN	NaN	21.4273	NaN	NaN	57.0829	55.2346	43.3768	71.8773	58.1125	92.6721	185.207	223.618	196.375	242.244	226.474	229.861
P04075	Fructose-bisphosphate aldolase A	ALDOA_HUMAN	24	0.701	56.2532	51.4376	61.3174	104.624	99.8154	101.017	182.317	197.27	188.215	385.998	353.293	373.522	2739.18	2828.56	2897.72	4732.48	4632.66	4850.3	8826.74	7721.31	8875.21	12191.7	12314.7	12809.6	12108.7	14273.8	11576.8
P04080	Cystatin-B	CYTB_HUMAN	7	0.776	13.3643	15.1207	10.4472	13.0927	10.3474	11.5826	33.3201	29.9091	27.886	61.6391	60.2052	58.3785	424.959	421.224	445.861	809.486	774.594	817.534	1356.33	1338.81	1381.84	1955.6	1758.56	1848.57	1632.93	2136.03	1880.81
P04083	Annexin A1	ANXA1_HUMAN	21	0.647	39.9765	37.8243	41.6513	72.1709	68.2179	75.8299	163.136	149.822	147.361	310.745	299.164	284.668	2146.89	2118.46	2159.01	2765.37	2935.11	3005.99	5082.82	3764.03	4335.2	5424.95	5510.73	5549.05	8187.47	7001.65	7337.97
P04114	Apolipoprotein B-100	APOB_HUMAN	1	0.0266072	NaN	NaN	NaN	NaN	NaN	NaN	NaN	NaN	NaN	NaN	NaN	NaN	NaN	NaN	NaN	NaN	NaN	NaN	11.8817	NaN	3.66209	15.6662	24.7098	16.3097	29.5381	NaN	NaN
P04150	Glucocorticoid receptor	GCR_HUMAN	10	0.184	NaN	NaN	NaN	NaN	NaN	NaN	NaN	NaN	NaN	NaN	NaN	NaN	NaN	44.8872	6.54831	27.2223	26.4605	31.0538	55.3735	53.269	54.3658	100.451	99.6254	109.453	141.635	133.57	125.655
P04156	Major prion protein	PRIO_HUMAN	3	0.134	NaN	NaN	NaN	NaN	NaN	NaN	NaN	NaN	NaN	NaN	NaN	NaN	NaN	NaN	NaN	58.8194	30.8631	69.2383	107.144	85.6158	42.1949	96.9972	180.189	84.0424	272.58	227.724	214.721
P04179	Superoxide dismutase [Mn], mitochondrial	SODM_HUMAN	10	0.662	6.95575	10.7046	7.80935	18.5087	22.4014	18.3977	26.3847	23.0791	28.8858	43.9642	50.2203	47.2606	421.305	417.862	435.059	825.325	770.991	775.04	1418.24	1353.51	1398.93	2043.71	2029.93	1934.89	2226.13	2117.32	2202.63
P04181	Ornithine aminotransferase, mitochondrial	OAT_HUMAN	13	0.403	NaN	NaN	5.7977	1.11433	3.49226	3.89986	6.85462	7.32423	11.6763	17.1737	16.2064	14.8178	102.73	113.201	113.996	136.369	139.851	148.244	303.471	291.601	320.65	465.832	430.924	459.814	647.045	514.441	547.01
P04183	Thymidine kinase, cytosolic	KITH_HUMAN	10	0.5	NaN	NaN	3.7514	NaN	NaN	5.22707	12.1609	7.83218	NaN	NaN	13.1574	9.17334	101.377	77.4422	94.8804	98.4459	93.2671	97.851	186.001	186.851	192.535	266.213	269.441	280.51	368.012	357.228	329.951
P04216	Thy-1 membrane glycoprotein	THY1_HUMAN	3	0.242	NaN	NaN	NaN	NaN	NaN	NaN	NaN	3.32805	4.6606	4.08079	11.6717	2.18967	92.9808	112.124	78.2568	166.728	151.247	145.91	292.609	320.481	275.198	465.414	434.737	487.45	570.803	507.189	467.612
P04222	HLA class I histocompatibility antigen, Cw-3 alpha chain	1C03_HUMAN	2	0.098	NaN	NaN	NaN	7.8399	7.16347	NaN	8.80684	4.42665	4.7725	7.55915	15.4569	6.93064	118.234	103.535	101.945	79.5543	92.1933	93.1269	187.835	190.217	202.437	240.389	306.104	245.888	323.243	271.808	451.38
P04233	HLA class II histocompatibility antigen gamma chain	HG2A_HUMAN	2	0.095	NaN	NaN	NaN	NaN	NaN	NaN	NaN	NaN	NaN	NaN	NaN	NaN	NaN	NaN	NaN	43.8331	44.9867	26.7265	48.3397	58.1807	55.6727	74.9415	70.3445	63.1487	135.555	125.956	126.095
P04259	Keratin, type II cytoskeletal 6B	K2C6B_HUMAN	19	0.319	80.7437	60.4935	75.413	125.613	128.586	114.716	241.846	213.331	256.918	482.048	487.155	482.705	2951.88	2873.86	2878.26	4643.52	4479.77	4680.3	7410.55	6409.4	7236.14	9624.38	8113.16	10286.2	9816.35	6967.9	6647.49
P04264	Keratin, type II cytoskeletal 1	K2C1_HUMAN	5	0.089	NaN	NaN	NaN	2.89353	NaN	NaN	NaN	NaN	NaN	NaN	NaN	NaN	NaN	NaN	NaN	83.5159	59.0256	60.851	52.1144	89.9529	70.2606	118.993	92.1467	91.0112	243.401	183.691	197.486
P04271	Protein S100-B	S100B_HUMAN	1	0.0242316	NaN	NaN	NaN	NaN	NaN	NaN	NaN	NaN	NaN	NaN	NaN	NaN	NaN	NaN	NaN	10.3075	NaN	NaN	24.9794	NaN	NaN	29.22	42.0393	47.0968	79.1117	NaN	57.8444
P04350	Tubulin beta-4A chain	TBB4A_HUMAN	1	0.038	NaN	NaN	NaN	NaN	NaN	NaN	2.36349	NaN	NaN	NaN	NaN	NaN	NaN	NaN	NaN	488.742	NaN	NaN	1198.98	968.805	1126.82	2108.96	2023.51	2054.19	4205.28	3944.38	3830.15
P04406	Glyceraldehyde-3-phosphate dehydrogenase	G3P_HUMAN	19	0.776	150.9	184.257	180.561	328.54	339.35	357.983	704.638	629.083	672.182	1511.39	1357.55	1340.41	12834.5	13109.7	13441.9	21989.6	23155.5	23443.7	36856.4	34120.1	36028.4	43164.1	41594.9	44825.6	48949.5	49480.4	45119.9
P04424	Argininosuccinate lyase	ARLY_HUMAN	7	0.2	NaN	NaN	NaN	NaN	NaN	NaN	NaN	NaN	NaN	NaN	NaN	NaN	NaN	30.2983	15.9163	49.4925	42.9837	60.6936	82.7309	23.1029	75.5311	136.281	170.518	182.935	233.288	221.145	197.615
P04439	HLA class I histocompatibility antigen, A-3 alpha chain	1A03_HUMAN	1	0.066	NaN	NaN	NaN	NaN	NaN	NaN	NaN	NaN	NaN	NaN	NaN	NaN	1.8267	1.59829	NaN	3.1263	4.99481	6.47061	5.27198	11.1331	6.69958	14.0635	16.4538	14.2461	18.0738	15.681	12.824
P04626	Receptor tyrosine-protein kinase erbB-2	ERBB2_HUMAN	1	0.007	NaN	NaN	NaN	NaN	NaN	NaN	NaN	NaN	NaN	NaN	NaN	NaN	NaN	NaN	NaN	NaN	NaN	NaN	NaN	NaN	11.6939	26.5816	NaN	NaN	30.5926	28.6313	34.9565
P04632	Calpain small subunit 1	CPNS1_HUMAN	11	0.612	5.87512	5.75111	12.0149	11.1559	18.6796	23.294	14.7371	27.7034	20.789	76.1758	68.454	61.3839	343.48	358.887	373.828	425.403	403.258	402.117	881.388	912.289	898.209	1170.33	1152.22	1249.93	1705.68	1487.1	1437.18
P04637	Cellular tumor antigen p53	P53_HUMAN	7	0.242	NaN	NaN	NaN	NaN	NaN	3.49109	NaN	NaN	NaN	NaN	NaN	NaN	NaN	20.1048	9.48678	61.1086	60.2863	69.6571	96.3851	126.177	145.343	233.988	277.91	250.849	408.797	345.979	353.037
P04731	Metallothionein-1A	MT1A_HUMAN	1	0.328	NaN	NaN	NaN	NaN	NaN	NaN	NaN	NaN	NaN	NaN	NaN	NaN	NaN	NaN	NaN	0.794216	0.620819	0.891116	3.05276	2.30697	0.813936	4.02974	3.27228	4.94341	4.75106	5.55227	3.93033
P04732	Metallothionein-1E	MT1E_HUMAN	1	0.328	NaN	NaN	NaN	NaN	NaN	NaN	NaN	NaN	NaN	NaN	NaN	NaN	NaN	NaN	NaN	0.345633	0.484243	0.336419	2.23652	0.716112	0.325489	1.29472	1.07446	1.97893	4.85897	1.19618	4.22836
P04733	Metallothionein-1F	MT1F_HUMAN	1	0.197	NaN	NaN	NaN	NaN	NaN	NaN	NaN	NaN	NaN	NaN	NaN	NaN	NaN	NaN	NaN	0.704398	NaN	2.00265	2.70466	0.647393	1.39463	6.66935	7.91675	4.88059	11.7279	8.51747	10.0067
P04792	Heat shock protein beta-1	HSPB1_HUMAN	12	0.727	69.0827	15.6863	16.6945	37.0436	34.6077	31.4665	74.1133	66.6308	58.7689	139.058	136.229	141.693	982.07	1068.22	1120.07	1791.36	1801.13	1669.35	3149.79	2756.17	2835.63	4604	4180.81	4737.76	6109.96	5571.65	5606.43
P04818	Thymidylate synthase	TYSY_HUMAN	10	0.415	NaN	NaN	NaN	NaN	NaN	NaN	5.36157	11.6843	7.52441	20.9874	10.6813	13.4385	84.3582	73.2279	78.3247	108.449	119.744	111.589	233.915	237.622	246.419	412.642	418.588	421.622	640.363	591.943	581.62
P04839	Cytochrome b-245 heavy chain	CY24B_HUMAN	8	0.204	NaN	NaN	NaN	NaN	NaN	NaN	NaN	NaN	NaN	NaN	NaN	NaN	5.00331	16.5752	13.7326	33.2735	32.5411	26.0323	52.4148	60.9857	62.7732	136.747	126.555	133.393	217.443	191.765	190.779
P04843	Dolichyl-diphosphooligosaccharide--protein glycosyltransferase subunit 1	RPN1_HUMAN	29	0.56	19.4415	13.7957	19.7228	29.9078	34.4593	38.2944	58.0242	43.0146	52.1094	116.22	108.645	97.0236	759.025	782.3	750.672	1055.79	1023.09	1000.61	1994.12	1794.71	2032.7	2812.94	2895.49	3060.68	2948.5	3125.79	3109.89
P04844	Dolichyl-diphosphooligosaccharide--protein glycosyltransferase subunit 2	RPN2_HUMAN	22	0.623	3.26955	5.71006	4.49517	10.9667	7.98899	9.2998	17.2459	16.5909	19.0336	33.7781	30.4777	31.7006	250.858	232.255	224.074	239.031	244.352	248.99	440.268	443.004	430.767	544.527	568.049	581.583	788.393	713.974	674.2
P04899	Guanine nucleotide-binding protein G(i) subunit alpha-2	GNAI2_HUMAN	15	0.594	NaN	NaN	NaN	9.90239	1.70483	1.36564	10.6648	2.41246	18.5261	17.9641	15.3736	16.0679	122.731	115.811	121.325	123.209	125.228	110.448	229.294	208.314	219.935	351.128	356.11	348.245	471.104	447.874	433.243
P04920	Anion exchange protein 2	B3A2_HUMAN	2	0.022	NaN	NaN	NaN	NaN	NaN	NaN	NaN	NaN	NaN	NaN	NaN	NaN	NaN	NaN	NaN	NaN	30.3681	26.7487	24.0404	16.1058	25.9966	64.8782	29.6495	44.0155	101.056	83.5761	90.0874
P05023	Sodium/potassium-transporting ATPase subunit alpha-1	AT1A1_HUMAN	39	0.456	10.3912	11.6829	10.0725	23.6083	21.5737	17.6287	31.2844	31.9845	37.096	77.0001	73.3173	71.1525	580.766	611.323	639.815	956.853	977.165	1022.71	1690.47	1671.24	1843.95	2386.05	2271.39	2211	2506.15	2604.03	2572.96
P05026	Sodium/potassium-transporting ATPase subunit beta-1	AT1B1_HUMAN	7	0.274	NaN	2.34354	NaN	NaN	NaN	NaN	5.99362	1.18785	6.38694	15.9962	15.2271	16.1115	165.403	200.444	194.438	312.462	290.39	295.225	582.704	528.663	576.807	859.63	903.626	850.004	1117.09	1016.08	1070.78
P05062	Fructose-bisphosphate aldolase B	ALDOB_HUMAN	1	0.041	4.24052	6.49587	5.17654	NaN	4.89067	13.0659	23.9799	23.8817	31.1045	NaN	NaN	7.85439	NaN	1.43816	NaN	NaN	NaN	NaN	NaN	NaN	NaN	70.2429	80.563	88.7545	NaN	NaN	NaN
P05067	Amyloid-beta precursor protein	A4_HUMAN	11	0.203	NaN	NaN	NaN	NaN	NaN	NaN	NaN	NaN	NaN	5.34215	NaN	NaN	34.3973	25.0674	36.343	85.4243	89.5067	83.662	185.066	160.689	182.365	270.261	274.123	291.882	369.644	342.062	338.991
P05091	Aldehyde dehydrogenase, mitochondrial	ALDH2_HUMAN	19	0.522	37.13	34.5504	24.1727	62.9648	44.3503	45.5179	49.275	67.7338	89.4922	140.704	162.723	131.228	1094.73	1070.53	1106.84	1385.45	1406.59	1402.84	2745.08	1685.71	2213.19	3030.69	2590.69	2660.26	3477.42	3394.81	3922.04
P05107	Integrin beta-2	ITB2_HUMAN	8	0.151	NaN	NaN	NaN	NaN	NaN	NaN	NaN	NaN	NaN	NaN	NaN	NaN	29.4424	13.2478	15.7231	47.1444	37.9614	32.1768	55.5093	37.6864	73.9185	133.161	147.188	130.304	177.937	162.518	190.403
P05114	Non-histone chromosomal protein HMG-14	HMGN1_HUMAN	4	0.42	NaN	NaN	NaN	NaN	NaN	NaN	NaN	NaN	NaN	NaN	NaN	NaN	12.8343	26.2952	11.6998	142.408	124.025	110.037	250.206	289.565	269.328	552.988	566.901	562.792	848.764	734.198	779.487
P05121	Plasminogen activator inhibitor 1	PAI1_HUMAN	1	0.05	NaN	NaN	NaN	NaN	NaN	NaN	NaN	NaN	NaN	NaN	NaN	NaN	NaN	14.3612	NaN	10.5266	14.6357	31.957	45.9605	47.9254	62.2416	71.696	72.8343	61.9596	96.569	95.6407	85.5371
P05141	ADP/ATP translocase 2	ADT2_HUMAN	18	0.564	61.9046	75.928	52.798	135.387	109.024	111.464	237.841	223.684	220.337	457.293	448.852	408.046	3125.67	3094	3046.78	4793.74	4704.73	5292.86	8543.26	7190.4	8777.61	9938.17	10571.8	11431.9	6589.96	8291.43	7663.11
P05161	Ubiquitin-like protein ISG15	ISG15_HUMAN	9	0.6	NaN	NaN	NaN	NaN	NaN	NaN	5.72795	NaN	NaN	0.452636	1.33589	6.62894	40.0932	59.6843	26.9708	36.5662	38.5807	38.2917	77.9579	77.5535	81.9903	105.92	107.739	143.364	90.3844	94.1514	101.143
P05165	Propionyl-CoA carboxylase alpha chain, mitochondrial	PCCA_HUMAN	18	0.346	NaN	NaN	0.121508	1.09695	0.291475	NaN	NaN	1.97195	1.18008	1.60943	NaN	NaN	5.76824	7.20507	8.49434	6.3765	5.77556	4.51192	9.16139	8.64966	10.0352	10.8903	15.2426	17.2648	17.537	23.6807	20.6023
P05166	Propionyl-CoA carboxylase beta chain, mitochondrial	PCCB_HUMAN	14	0.364	NaN	NaN	NaN	NaN	NaN	NaN	NaN	2.99711	NaN	NaN	NaN	NaN	24.6927	48.9633	50.7761	71.7935	75.7606	69.6978	147.615	140.386	164.175	245.176	230.113	294.451	375.526	299.845	294.313
P05198	Eukaryotic translation initiation factor 2 subunit 1	IF2A_HUMAN	24	0.676	3.33272	7.97286	7.02521	15.5934	11.918	4.19298	21.5249	20.8938	25.0958	44.1791	49.8734	45.4186	355.66	368.902	361.43	542.289	544.004	574.493	928.035	859.292	887.552	1189.99	1112.67	1154.42	1212.6	1211.85	1149.7
P05204	Non-histone chromosomal protein HMG-17	HMGN2_HUMAN	2	0.233	NaN	NaN	NaN	NaN	NaN	NaN	NaN	NaN	NaN	11.4073	NaN	19.5739	39.9548	33.6437	42.2058	89.1356	58.4243	70.5667	153.44	197.52	205.413	375.459	361.552	357.921	377.737	415.743	534.154
P05362	Intercellular adhesion molecule 1	ICAM1_HUMAN	12	0.278	NaN	5.96716	NaN	NaN	17.4867	11.8904	21.3207	20.3446	12.1207	28.0007	28.6786	28.0756	341.992	309.896	297.047	374.464	399.187	430.226	843.424	823.83	831.56	1292.48	1400.25	1334.32	1906.11	1764.47	1750.47
P05386	60S acidic ribosomal protein P1	RLA1_HUMAN	5	0.947	12.2404	23.6026	10.0281	42.9133	26.5932	35.8799	85.5669	66.6022	72.5607	166.435	163.519	131.856	926.811	1025.73	1103.92	817.225	883.717	866.81	1385.91	1345.51	1136.67	1397.4	1395.17	1390	1482.64	1072.19	1198.29
P05387	60S acidic ribosomal protein P2	RLA2_HUMAN	7	0.765	42.5849	42.2377	36.9552	106.736	63.6964	66.276	139.5	95.7998	113.013	179.482	219.643	222.383	2279.26	2213.12	2450.24	2627.48	2854.35	2703.49	5216.87	5369.68	5885.88	7329.47	7137.93	7602.9	7392.9	7350.61	7182.33
P05388	60S acidic ribosomal protein P0	RLA0_HUMAN	16	0.634	24.7929	31.5166	35.064	56.298	57.7156	64.4088	108.714	113.295	102.943	227.046	219.014	210.836	1363.64	1401.7	1396.9	1730.34	1847.39	1712.9	3062.18	2858.81	3122.95	3882.69	2988.19	3533.8	2241.48	3044.46	3565.32
P05423	DNA-directed RNA polymerase III subunit RPC4	RPC4_HUMAN	3	0.121	NaN	NaN	NaN	NaN	NaN	NaN	NaN	NaN	NaN	NaN	NaN	NaN	NaN	NaN	NaN	24.8716	28.0823	15.7655	64.8129	49.4061	67.4802	110.653	78.0399	116.543	239.039	179.376	203.742
P05455	Lupus La protein	LA_HUMAN	21	0.52	10.8976	10.2387	16.5334	24.2448	23.5207	20.9491	44.5669	41.4202	45.6439	98.4234	83.687	92.5752	734.315	661.882	642.277	819.864	785.798	755.8	1504.44	1497.27	1573.86	2301.46	2175.38	2048.81	2758.38	2411.67	2648.99
P05496;P48201;Q06055	ATP synthase F(0) complex subunit C1, mitochondrial;ATP synthase F(0) complex subunit C3, mitochondrial;ATP synthase F(0) complex subunit C2, mitochondrial	AT5G1_HUMAN;AT5G3_HUMAN;AT5G2_HUMAN	1	0.0166152	NaN	NaN	NaN	NaN	NaN	NaN	NaN	NaN	NaN	NaN	NaN	NaN	8.45734	15.2753	10.5075	NaN	NaN	NaN	NaN	NaN	NaN	NaN	NaN	NaN	NaN	NaN	NaN
P05534	HLA class I histocompatibility antigen, A-24 alpha chain	1A24_HUMAN	14	0.529	4.79243	5.04765	7.87051	8.3008	11.6935	13.4244	21.1828	16.8656	19.2784	39.1561	36.4558	23.1514	162.412	184.343	166.161	197.276	200.051	204.849	346.848	263.478	198.884	254.033	315.667	289.597	379.564	323.319	313.667
P05556	Integrin beta-1	ITB1_HUMAN	22	0.372	NaN	7.56832	2.10606	9.86296	11.369	4.73836	24.6433	22.7148	20.8173	24.8675	14.9738	24.9284	215.231	218.222	226.201	225.752	257.158	266.151	443.997	427.677	456.845	688.069	694.239	676.717	971.993	800.071	823.347
P05783	Keratin, type I cytoskeletal 18	K1C18_HUMAN	32	0.77	186.69	199.251	178.638	351.376	358.864	345.427	733.959	706.843	693.79	1454.95	1325.39	1337.35	9065.53	9224.3	9247.06	11660.4	11909.2	12056	19791.3	17915.1	19877.2	25430.5	23906.6	27057.6	22022.5	25947.4	19879.7
P05787	Keratin, type II cytoskeletal 8	K2C8_HUMAN	29	0.66	244.24	255.313	257.439	475.028	469.6	444.587	956.813	917.04	923.636	1874.94	1781.34	1745.39	11957.2	12477.8	12504.6	21603.3	20632.2	21377.1	34704.7	32922.9	34907.8	46794.7	45145.9	47693.5	50097	50361.7	47750.8
P06132	Uroporphyrinogen decarboxylase	DCUP_HUMAN	10	0.559	NaN	NaN	NaN	NaN	NaN	NaN	3.4624	NaN	NaN	NaN	5.86511	4.90813	55.7715	55.3306	57.6464	70.7529	69.5451	73.1185	135.129	137	145.79	284.354	243.467	236.653	330.397	337.723	367.009
P06213	Insulin receptor	INSR_HUMAN	2	0.02	NaN	NaN	NaN	NaN	NaN	NaN	NaN	NaN	NaN	NaN	NaN	NaN	NaN	NaN	NaN	NaN	3.48138	NaN	5.84269	9.49413	11.7005	14.6218	13.7315	NaN	27.424	18.6771	35.8678
P06239	Tyrosine-protein kinase Lck	LCK_HUMAN	19	0.538	NaN	NaN	NaN	1.55955	NaN	4.9522	11.1287	3.58812	8.18605	16.1889	7.66923	20.7661	143.929	126.171	124.672	211.984	188.351	210.04	386.597	412.107	369.636	658.103	671.094	696.361	918.698	832.557	802.286
P06280	Alpha-galactosidase A	AGAL_HUMAN	6	0.198	NaN	NaN	NaN	NaN	NaN	NaN	NaN	NaN	NaN	NaN	NaN	NaN	14.3121	7.99535	NaN	82.6265	71.2269	78.5477	147.985	144.252	191.961	280.653	271.59	282.103	393.637	356.786	348.55
P06396	Gelsolin	GELS_HUMAN	25	0.45	6.15493	4.85921	32.1622	12.0079	9.09698	10.2842	30.1125	31.5027	24.9112	48.6827	46.073	49.0683	361.654	377.144	382.626	579.482	607.852	591.899	1120.86	1040.02	1067.31	1495.52	1513.85	1597.05	1693.14	1673.98	1550.74
P06400	Retinoblastoma-associated protein	RB_HUMAN	19	0.236	NaN	NaN	NaN	NaN	NaN	NaN	9.50649	4.493	3.90836	10.2967	10.5339	11.5461	80.9604	71.3498	86.3767	84.9888	101.823	133.409	233.691	244.638	230.926	309.589	347.11	296.639	382.589	425.07	296.085
P06401	Progesterone receptor	PRGR_HUMAN	14	0.281	NaN	NaN	NaN	NaN	NaN	NaN	2.71127	NaN	5.31505	7.92188	8.36585	5.11757	53.7448	45.1423	32.4938	58.7239	66.0536	58.5144	106.806	109.258	118.897	129.154	156.716	154.886	504.737	475.482	493.255
P06454	Prothymosin alpha	PTMA_HUMAN	7	0.36	83.484	105.494	84.6259	181.709	169.003	185.203	64.7228	63.4125	328.848	692.565	422.109	646.035	1893.24	5010.82	5555.44	5651.11	4938.5	5415.35	5711.06	5733.72	8870.23	2952.48	4538.81	5175.08	4852.22	5320.17	6256.56
P06493	Cyclin-dependent kinase 1	CDK1_HUMAN	17	0.697	2.59871	NaN	NaN	NaN	1.68142	1.98973	13.7845	6.8939	7.78612	14.2616	18.0261	16.9099	166.876	161.436	141.29	227.912	212.343	207.798	407.452	442.599	446.188	651.597	683.72	697.858	754.719	769.517	668.864
P06576	ATP synthase subunit beta, mitochondrial	ATPB_HUMAN	25	0.722	17.0175	20.7571	21.2749	42.8947	40.3352	38.0218	76.9019	86.6414	83.0688	180.167	166.975	159.389	1155.03	1153.31	1195.34	1449.2	1400.91	1404.44	2591.83	2395.08	2686.46	3599.12	3614.66	3669.23	3957.12	4037.7	3772.54
P06703	Protein S100-A6	S10A6_HUMAN	6	0.733	96.9073	82.8079	84.0243	125.49	161.987	127.395	247.176	273.39	251.926	511.755	535.367	488.012	3304.58	3214.58	3516.35	3835.39	3572.83	3554.11	6711.04	692.658	2041.36	503.685	278.506	993.78	288.355	274.025	735.261
P06730	Eukaryotic translation initiation factor 4E	IF4E_HUMAN	9	0.461	NaN	NaN	NaN	NaN	5.12106	NaN	2.38649	2.61051	11.8865	22.3219	12.5172	17.2502	135.657	139.589	133.627	237.341	236.813	242.763	396.293	401.675	426.587	666.704	659	667.808	914.521	823.604	877.261
P06733	Alpha-enolase	ENOA_HUMAN	21	0.618	175.427	163.422	144.29	294.918	321.867	307.482	629.646	577.686	596.095	1231.19	1178.56	1139.29	8571.98	8312.05	8719.41	11677.6	11540.8	11768.1	18705.7	17695.8	17827.1	23526.6	23050.1	24094.9	24586.7	25473.2	23828
P06737	Glycogen phosphorylase, liver form	PYGL_HUMAN	30	0.406	NaN	1.77554	NaN	3.09385	NaN	2.94071	9.04138	10.1707	6.99613	23.766	16.2611	18.0704	186.997	186.737	173.016	253.25	250.171	254.378	482.901	503.238	516.724	766.745	767.488	809.484	984.511	926.434	923.488
P06744	Glucose-6-phosphate isomerase	G6PI_HUMAN	25	0.593	13.3342	15.634	16.1749	26.6556	28.7067	26.2716	54.2883	47.1416	56.9264	108.656	102.722	100.373	903.396	892.34	905.493	1349.78	1426.8	1460.41	2378.51	2403.1	2502.22	3322.52	3201.08	3235.23	3359.87	3305.02	2890.03
P06746	DNA polymerase beta	DPOLB_HUMAN	4	0.182	NaN	NaN	NaN	NaN	NaN	NaN	NaN	NaN	NaN	NaN	NaN	NaN	9.14611	4.25988	85.4616	45.1076	52.3585	46.3853	106.224	104.83	133.243	213.146	201.624	186.932	278.509	268.804	265.721
P06748	Nucleophosmin	NPM_HUMAN	8	0.412	57.0626	35.2652	50.7874	82.8874	66.5696	65.4945	134.679	126.753	120.456	308.739	270.004	280.545	2214.85	2354.77	2335.41	2324.23	2637.06	2427.29	3965.22	3545.4	4265.13	4519.93	4825.21	4746.47	5325.1	5520.53	5258.33
P06753	Tropomyosin alpha-3 chain	TPM3_HUMAN	5	0.144	33.0801	32.2327	34.9602	64.635	63.9905	68.2888	119.168	139.709	133.726	254.918	240.701	233.948	1693.18	1752.09	1774.4	2720.33	2573.56	2650.87	4736.1	4872.46	4863.88	6393.69	5973.41	6313.06	4764.6	5177.41	5100.1
P06756	Integrin alpha-V	ITAV_HUMAN	24	0.274	NaN	NaN	NaN	NaN	NaN	NaN	NaN	NaN	NaN	1.80523	1.83335	4.38928	36.1121	35.3326	36.7092	35.3765	35.6645	28.029	71.8058	68.3626	74.0148	100.192	143.157	119.474	179.863	165.586	152.086
P06865	Beta-hexosaminidase subunit alpha	HEXA_HUMAN	14	0.342	NaN	NaN	NaN	NaN	NaN	NaN	30.1925	NaN	39.426	9.34508	13.1349	5.56102	98.7302	111.665	80.3785	136.943	127.443	122.16	284.699	269.077	296.854	423.61	491.351	440.127	589.258	531.528	548.88
P06899;P23527;P33778;Q16778	Histone H2B type 1-J;Histone H2B type 1-O;Histone H2B type 1-B;Histone H2B type 2-E	H2B1J_HUMAN;H2B1O_HUMAN;H2B1B_HUMAN;H2B2E_HUMAN	6	0.405	583.707	479.444	538.199	982.514	1166.7	1089.31	3042.62	2698.39	2088.83	4268.65	4240.98	4130.88	27389.3	26999.9	27277.5	31875	31785.1	33382.3	46204.3	42559.2	35851.2	34293	34494.4	27036.4	25366	22529.6	22173.2
P07099	Epoxide hydrolase 1	HYEP_HUMAN	16	0.479	8.6138	NaN	NaN	12.7595	4.38285	10.0079	22.9261	22.6824	17.5858	43.4086	39.7602	25.3143	326.646	306.704	290.467	462.242	450.286	442.669	872.322	968.009	1006.32	1435.79	1584.8	1460.77	1906.28	1636.04	1704.52
P07108	Acyl-CoA-binding protein	ACBP_HUMAN	5	0.529	7.54559	7.43442	15.9546	18.837	15.2561	22.3581	33.2515	39.4797	43.6683	93.0343	76.5416	91.4036	617.886	543.879	589.054	740.273	757.038	726.094	1371	1135.49	1529.34	1441.45	1510.55	1478.43	1490.18	1876.99	1927.33
P07148	Fatty acid-binding protein, liver	FABPL_HUMAN	7	0.756	NaN	NaN	NaN	4.22007	10.5277	NaN	19.1491	21.4106	7.51392	28.6826	23.9016	NaN	172.277	148.952	133.369	220.126	227.735	216.771	473.433	495.217	530.439	796.83	843.451	789.976	1004.55	1056.79	1052.15
P07195	L-lactate dehydrogenase B chain	LDHB_HUMAN	16	0.584	79.9238	76.1587	96.3559	164.133	153.621	157.29	338.89	297.034	308.248	651.782	644.228	599.806	4296.84	4239.44	4475.03	5931.19	5658.89	6026.67	10008.5	8691.2	10518.1	11337.6	10748.7	10911.5	10256.5	10295.5	9512.32
P07199	Major centromere autoantigen B	CENPB_HUMAN	4	0.088	NaN	NaN	NaN	NaN	NaN	NaN	NaN	NaN	NaN	NaN	NaN	NaN	NaN	NaN	NaN	NaN	154.415	67.7108	260.267	169.83	300.34	427.92	227.435	305.254	309.382	721.476	640.228
P07203	Glutathione peroxidase 1	GPX1_HUMAN	9	0.621	NaN	NaN	NaN	NaN	NaN	NaN	NaN	NaN	NaN	NaN	NaN	NaN	54.9439	51.1744	31.2558	58.3021	45.4709	49.1646	112.707	117.292	119.578	169.97	180.598	198.463	283.118	224.293	242.746
P07205	Phosphoglycerate kinase 2	PGK2_HUMAN	4	0.153	7.0792	6.34484	4.38462	14.2114	10.3825	11.3014	29.62	21.5917	18.1035	51.4054	60.7411	49.6515	266.607	226.031	164.826	192.41	205.044	206.985	255.254	234.233	195.615	514.074	525.198	483.252	362.392	636.079	638.756
P07237	Protein disulfide-isomerase	PDIA1_HUMAN	34	0.689	28.7483	27.6657	33.1931	52.3013	59.0834	57.2542	104.343	111.004	110.706	231.154	224.159	220.838	1608.32	1665.12	1669.11	2704.64	2630.16	2691.61	4725.41	4675.46	4873.63	7168.79	6736.72	7321.38	6984.01	7073.96	7003.96
P07305	Histone H1.0	H10_HUMAN	4	0.165	NaN	NaN	NaN	NaN	NaN	NaN	NaN	NaN	NaN	NaN	NaN	NaN	88.4061	69.2745	NaN	126.73	121.349	141.785	224.163	260.984	249.652	323.906	381.313	390.498	456.951	393.567	352.732
P07311	Acylphosphatase-1	ACYP1_HUMAN	6	0.677	1.87273	1.83214	2.19918	3.82834	3.2989	9.90205	11.6498	6.92224	3.73222	16.5784	18.9474	21.3471	82.1804	84.8283	109.227	336.478	379.077	371.916	785.689	758.812	880.582	1160.16	1273.84	1258.55	1478.38	1440.8	1476.9
P07339	Cathepsin D	CATD_HUMAN	17	0.532	16.6433	14.3875	9.43003	22.1861	20.0606	19.3005	45.7505	50.098	46.9558	88.7714	86.837	83.647	675.065	671.518	694.215	872.757	875.324	884.109	1684.19	1618.53	1766.03	2423.29	2485.76	2549.09	2708.62	2774.74	2449.24
P07355	Annexin A2	ANXA2_HUMAN	25	0.699	75.6545	67.4472	84.0843	157.262	160.677	148.957	302.725	324.512	308.281	666.357	623.454	615.413	4216.59	4205.61	4231.01	6470.13	6550.53	6684.59	10638.6	9514.41	9926.47	12190.3	11840	13073.9	10190.6	9797.1	9698.8
P07384	Calpain-1 catalytic subunit	CAN1_HUMAN	30	0.567	NaN	NaN	NaN	NaN	NaN	16.4722	6.80521	10.6392	26.757	35.9764	42.8807	21.8775	322.352	372.799	329.983	413.594	357.813	391.545	746.252	732.223	718.398	1236.07	1175.07	1028.49	1552.56	1454.21	1419.21
P07437	Tubulin beta chain	TBB5_HUMAN	5	0.162	81.6898	91.5013	78.7457	130.827	123.091	99.2178	200.92	241.193	260.14	485.093	491.652	500.809	2563.03	3269.96	3286.29	2126.6	2092.19	2500.44	2825.75	2735.83	2459.49	2280.16	1169.07	1456.25	1659.99	2579.67	1984.84
P07478	Trypsin-2	TRY2_HUMAN	5	0.259	NaN	NaN	NaN	NaN	NaN	NaN	NaN	NaN	NaN	NaN	NaN	NaN	12.6089	5.29148	13.8076	92.0178	72.1644	68.6199	118.736	113.27	178.284	296.653	312.013	334.686	450.513	389.782	387.902
P07602	Prosaposin	SAP_HUMAN	15	0.326	32.547	29.7909	25.3972	49.6557	49.6199	43.8497	92.7837	96.1732	100.295	180.801	157.433	178.675	1354.12	1366.4	1312.15	2071.75	2094.09	2214.93	3681.96	3531.48	3772.19	4746.57	4678.47	4463.05	4580.59	4557.15	4175.56
P07686	Beta-hexosaminidase subunit beta	HEXB_HUMAN	14	0.326	5.25445	8.62428	1.79552	13.9132	14.6731	12.3609	30.5582	26.7748	32.0998	48.3563	47.099	39.2728	305.188	316.885	313.027	467.077	418.641	447.243	928.999	931.183	945.934	1472.29	1501.13	1521.51	1908.81	1774.32	1745.45
P07711	Cathepsin L1	CATL1_HUMAN	4	0.222	NaN	NaN	NaN	NaN	NaN	NaN	NaN	0.901148	NaN	NaN	4.07503	NaN	38.6143	29.3695	38.7049	70.9711	68.8504	70.9486	147.479	165.134	146.926	234.063	241.532	224.314	305.756	275.989	297.826
P07737	Profilin-1	PROF1_HUMAN	10	0.879	94.691	98.3227	94.2681	200.361	185.871	177.012	379.992	400.626	380.188	758.709	705.275	809.229	4292.69	4212.02	4407.15	5302.05	5282.03	5491.27	9175.6	9110.88	9361.36	12011.5	12212.4	12050.2	9776.97	9937.6	11884.1
P07741	Adenine phosphoribosyltransferase	APT_HUMAN	10	0.728	11.5781	14.8208	27.7652	32.0934	40.0053	42.5744	49.3248	50.9192	45.3552	111.498	123.583	118.389	850.337	811.2	785.063	795.514	844.886	732.074	1871.4	1664.37	1888.09	2776.48	2807.99	2754.44	3347.01	3156.13	3103.38
P07766	T-cell surface glycoprotein CD3 epsilon chain	CD3E_HUMAN	2	0.155	NaN	NaN	NaN	NaN	NaN	NaN	NaN	NaN	NaN	NaN	NaN	NaN	2.26977	9.18757	8.91186	24.1232	20.1191	27.0649	36.4172	27.6589	46.6004	66.8297	89.1229	79.4216	145.937	106.581	122.706
P07814	Bifunctional glutamate/proline--tRNA ligase	SYEP_HUMAN	71	0.622	2.99478	3.57454	5.36927	12.537	5.57524	7.63579	16.6339	14.9417	16.2662	30.601	26.3015	26.5651	243.744	255.139	244.909	371.702	365.798	370.24	684.41	683.108	719.551	1067.88	1066.64	1040.89	1319.91	1235.81	1298.66
P07858	Cathepsin B	CATB_HUMAN	10	0.428	7.61388	10.5154	8.12592	13.6124	11.5154	9.6442	15.6761	21.1185	24.6975	36.9801	42.8632	42.366	385.703	380.942	398.021	567.738	573.701	558.321	913.485	874.714	964.782	1463.36	1419.43	1430.82	1395.65	1307.29	1346.12
P07900	Heat shock protein HSP 90-alpha	HS90A_HUMAN	23	0.366	44.5987	51.1423	45.9169	74.1778	69.6853	76.3769	151.141	133.267	142.584	304.695	305.302	280.764	2236.64	2228.38	2411.21	3762.02	3692.44	3959.23	6456.6	6196.98	6635.44	8919.31	8397.76	8276.69	8958.53	9455	9446.44
P07902	Galactose-1-phosphate uridylyltransferase	GALT_HUMAN	1	0.0701869	NaN	NaN	NaN	NaN	NaN	NaN	NaN	NaN	NaN	NaN	NaN	NaN	NaN	NaN	NaN	NaN	NaN	NaN	58.6228	64.7338	NaN	86.1938	134.65	119.89	190.716	149.544	179.169
P07910	Heterogeneous nuclear ribonucleoproteins C1/C2	HNRPC_HUMAN	13	0.369	69.9146	74.303	81.8442	141.012	137.377	133.968	257.068	284.933	284.416	606.287	555.563	575.615	3975.43	4104.56	4005.33	5649.58	5423.65	5783.51	9809	9493.29	9845.77	12448.5	11645.9	13039.7	6988.54	13080.3	8239.89
P07919	Cytochrome b-c1 complex subunit 6, mitochondrial	QCR6_HUMAN	3	0.363	NaN	NaN	NaN	NaN	NaN	3.64336	NaN	15.5301	13.8814	24.5315	17.7721	17.643	173.764	180.72	172.997	335.915	322.681	314.282	545.088	626.752	655.867	895.787	943.212	920.867	1222.02	1156.87	1261.87
P07942	Laminin subunit beta-1	LAMB1_HUMAN	23	0.202	NaN	NaN	NaN	NaN	NaN	NaN	NaN	NaN	NaN	2.11031	NaN	NaN	13.97	19.24	20.8489	29.7976	16.5424	27.5206	61.7334	43.1131	64.5039	104.324	108.777	110.566	148.068	150.315	136.551
P07947	Tyrosine-protein kinase Yes	YES_HUMAN	1	0.028	NaN	NaN	NaN	NaN	NaN	NaN	NaN	NaN	NaN	NaN	NaN	NaN	NaN	NaN	NaN	NaN	5.40417	NaN	15.9593	14.9143	NaN	16.5313	14.2813	17.9601	43.8849	24.3151	28.4195
P07951	Tropomyosin beta chain	TPM2_HUMAN	2	0.088	NaN	NaN	NaN	2.02134	NaN	NaN	NaN	0.938474	1.21053	12.5411	19.02	25.4468	113.622	78.4598	79.5281	186.319	182.219	131.429	409.821	479.915	482.404	737.117	754.267	738.785	922.636	953.896	931.11
P07954	Fumarate hydratase, mitochondrial	FUMH_HUMAN	19	0.622	8.45622	6.81955	10.0489	7.90384	5.65257	12.944	15.4665	18.7634	18.5645	42.3564	33.116	42.581	403.704	376.857	406.579	537.73	522.131	549.672	1011.18	983.016	991.529	1465.99	1533.69	1446.33	2081.67	1895.27	2053.27
P08047	Transcription factor Sp1	SP1_HUMAN	3	0.045	NaN	NaN	NaN	NaN	NaN	NaN	NaN	NaN	NaN	NaN	NaN	NaN	NaN	NaN	NaN	5.11237	9.50405	6.03786	9.64822	12.5313	12.6413	52.5441	34.7472	39.6065	63.751	51.5529	57.8316
P08069	Insulin-like growth factor 1 receptor	IGF1R_HUMAN	9	0.083	NaN	NaN	NaN	NaN	NaN	0.780972	NaN	NaN	NaN	0.41843	NaN	0.744224	14.0138	5.9673	6.01607	15.3792	14.8968	18.0732	37.6989	43.7629	38.3485	52.775	45.4784	43.409	47.3758	47.6724	47.9666
P08133	Annexin A6	ANXA6_HUMAN	39	0.609	11.3222	10.7309	8.50585	19.7591	18.0322	16.4129	33.1554	34.7078	35.0256	78.8447	74.8951	70.8662	555.22	615.28	560.913	769.735	801.286	845.128	1545.61	1596.86	1668.2	2439.52	2507.54	2504.31	3173.13	2905.44	2939.13
P08134	Rho-related GTP-binding protein RhoC	RHOC_HUMAN	1	0.062	NaN	NaN	NaN	NaN	NaN	NaN	NaN	NaN	NaN	NaN	NaN	NaN	72.9538	69.6361	66.6786	147.077	112.954	106.646	254.106	245.926	253.203	367.639	375.53	327.476	405.706	277.936	283.643
P08174	Complement decay-accelerating factor	DAF_HUMAN	1	0.05	NaN	NaN	NaN	NaN	NaN	NaN	NaN	NaN	NaN	NaN	NaN	NaN	NaN	NaN	NaN	16.7783	8.69055	NaN	34.132	27.1911	18.5537	34.7974	33.4678	54.6816	55.6025	60.6364	16.8325
P08185	Corticosteroid-binding globulin	CBG_HUMAN	2	0.094	NaN	NaN	NaN	NaN	NaN	NaN	NaN	NaN	NaN	NaN	NaN	NaN	NaN	NaN	NaN	8.291	64.5586	52.6918	73.2813	26.4606	28.9525	54.6115	52.5304	46.4802	70.8607	81.176	88.6392
P08195	4F2 cell-surface antigen heavy chain	4F2_HUMAN	25	0.492	14.3634	17.292	18.4328	29.1526	25.8776	21.2124	51.7294	55.9538	48.8323	97.4723	82.7221	96.5718	843.701	805.116	862.944	1202.78	1212.1	1207.22	2324.27	2241.24	2369.98	3522.04	3597.04	3565.09	4796.05	4451.04	4187.46
P08235	Mineralocorticoid receptor	MCR_HUMAN	1	0.00302209	NaN	NaN	NaN	NaN	NaN	NaN	NaN	NaN	NaN	NaN	NaN	NaN	NaN	NaN	350.94	NaN	NaN	NaN	58.3081	NaN	NaN	NaN	986.861	77.1394	874.294	NaN	146.929
P08236	Beta-glucuronidase	BGLR_HUMAN	8	0.152	NaN	NaN	NaN	NaN	NaN	NaN	NaN	NaN	NaN	NaN	NaN	NaN	19.8697	22.0547	28.3798	84.4565	74.8771	84.7405	202.798	199.596	199.755	357.196	369.152	414.052	506.714	493.363	543.104
P08237	ATP-dependent 6-phosphofructokinase, muscle type	PFKAM_HUMAN	22	0.399	NaN	NaN	NaN	NaN	10.3298	6.04849	16.2189	19.9403	17.0732	28.7229	15.687	21.3948	182.508	212.804	171.198	183.449	194.084	202.464	449.074	404.432	436.879	715.758	723.233	709.606	968.875	946.096	1012.29
P08238	Heat shock protein HSP 90-beta	HS90B_HUMAN	39	0.597	121.045	116.03	117.068	214.86	207.308	204.266	426.965	421.126	420.897	869.58	848.104	777.596	5988.71	5802.26	5976.12	9872.43	9422.78	9695.34	16087.6	15426.2	16306.8	21965.3	19980.1	21601.1	20814.5	19315.4	19995.3
P08240	Signal recognition particle receptor subunit alpha	SRPRA_HUMAN	25	0.517	NaN	NaN	NaN	NaN	NaN	NaN	47.6506	6.77704	5.8309	10.0198	12.1697	17.4902	110.611	121.235	129.554	134.406	127.686	130.646	247.803	251.67	241.487	390.319	357.317	382.652	486.828	467.788	463.223
P08243	Asparagine synthetase [glutamine-hydrolyzing]	ASNS_HUMAN	17	0.39	NaN	NaN	NaN	4.82975	NaN	4.49003	5.09415	5.58963	6.33216	15.8097	12.0495	13.0213	105.998	111.296	117.293	127.131	118.792	121.98	255.531	246.698	262.94	419.507	455.374	476.688	645.876	598.277	589.867
P08397	Porphobilinogen deaminase	HEM3_HUMAN	13	0.56	NaN	NaN	NaN	NaN	NaN	NaN	NaN	NaN	NaN	3.44891	NaN	NaN	32.4754	80.8885	108.751	65.7321	76.0852	92.5602	146.977	154.99	195.408	286.365	302.332	296.752	584.764	374.683	359.57
P08473	Neprilysin	NEP_HUMAN	7	0.127	NaN	NaN	NaN	NaN	NaN	NaN	NaN	NaN	NaN	NaN	NaN	NaN	52.2911	21.6464	42.2067	37.6702	77.1827	41.344	133.017	131.881	137.043	186.55	204.136	180.539	227.459	231.331	247.554
P08519	Apolipoprotein(a)	APOA_HUMAN	1	0.0522489	NaN	NaN	NaN	NaN	NaN	NaN	NaN	NaN	NaN	NaN	NaN	NaN	NaN	NaN	NaN	5.94262	NaN	NaN	NaN	21.7091	NaN	30.6091	28.8888	31.5925	47.7421	41.5525	NaN
P08559	Pyruvate dehydrogenase E1 component subunit alpha, somatic form, mitochondrial	ODPA_HUMAN	16	0.469	NaN	NaN	NaN	6.64295	1.39264	NaN	3.16531	10.0866	7.73622	24.5111	18.0968	20.3572	186.942	183.387	186.51	268.553	273.575	297.945	543.856	549.008	587.819	836.398	839.902	812.584	975.044	874.982	792.771
P08574	Cytochrome c1, heme protein, mitochondrial	CY1_HUMAN	8	0.249	NaN	5.75042	13.4666	2.81713	9.14695	7.16718	16.6213	9.63398	18.4571	36.8477	28.3344	18.3433	216.865	215.876	195.577	353.452	344.191	338.321	676.856	720.84	716.727	982.471	916.286	896.92	999.035	941.707	927.392
P08575	Receptor-type tyrosine-protein phosphatase C	PTPRC_HUMAN	28	0.279	NaN	NaN	NaN	NaN	NaN	NaN	NaN	1.7547	NaN	12.6251	11.6257	14.6881	82.64	107.594	80.3536	121.534	128.07	128.1	313.82	266.911	317.416	467.972	487.925	496.07	665.156	622.455	590.197
P08579	U2 small nuclear ribonucleoprotein B''	RU2B_HUMAN	7	0.36	NaN	NaN	NaN	4.01522	NaN	NaN	3.69611	1.32652	1.32626	18.755	12.7769	12.1314	197.442	128.37	179.307	223.067	197.712	204.674	337.583	321.004	372.886	467.439	442.983	546.601	483.695	489.563	456.356
P08581	Hepatocyte growth factor receptor	MET_HUMAN	3	0.042	NaN	NaN	NaN	NaN	NaN	NaN	NaN	NaN	NaN	NaN	NaN	NaN	NaN	23.2469	NaN	21.0219	29.1251	16.5745	27.5155	15.8962	15.2739	35.2984	45.911	56.3179	57.4249	49.7954	45.9217
P08582	Melanotransferrin	TRFM_HUMAN	10	0.222	NaN	NaN	NaN	NaN	NaN	NaN	NaN	NaN	NaN	27.3107	NaN	NaN	NaN	NaN	402.657	96.5007	117.812	105.917	299.305	94.8468	73.3963	267.809	303.235	277.875	356.923	334.264	333.417
P08621	U1 small nuclear ribonucleoprotein 70 kDa	RU17_HUMAN	16	0.375	18.0603	6.08966	NaN	21.2277	17.5497	12.2174	37.0178	27.2329	22.6522	55.5936	62.4274	58.5681	334.951	387.476	354.912	692.379	683.185	733.475	1214.77	1088.11	1230.33	1761.49	1800.35	1885.35	1930.76	1906.67	1840
P08648	Integrin alpha-5	ITA5_HUMAN	7	0.128	NaN	NaN	NaN	NaN	NaN	NaN	NaN	NaN	NaN	NaN	8.63045	NaN	12.9162	19.6618	25.929	25.2414	30.8658	22.2765	60.7558	69.1331	62.9042	112.604	93.5751	106.281	149.082	145.503	144.165
P08651	Nuclear factor 1 C-type	NFIC_HUMAN	5	0.106	NaN	6.58883	NaN	NaN	NaN	NaN	NaN	NaN	NaN	NaN	9.12029	NaN	92.8051	102.994	80.7071	104.068	82.9393	95.5252	223.461	176.061	222.252	350.965	361.754	342.772	462.311	385.15	361.414
P08670	Vimentin	VIME_HUMAN	45	0.813	54.4815	58.4363	52.5378	105.1	106.275	100.449	238.147	210.835	215.717	436.962	436.759	414.687	3031.23	3008.19	3163.57	4836.54	4700.48	4889.46	7990.95	7858.63	8325.35	11495.3	10289.6	11437.3	11284.1	10567.3	10509.3
P08708	40S ribosomal protein S17	RS17_HUMAN	6	0.556	2.07894	9.93244	5.20913	14.834	7.90317	5.9298	11.8725	15.6561	18.3028	36.4371	33.3481	45.9571	307.082	327.746	320.659	391.712	435.26	422.703	993.282	678.835	862.761	1151.26	1106.99	1176.15	2792.2	2610.42	1279.83
P08727	Keratin, type I cytoskeletal 19	K1C19_HUMAN	34	0.835	109.034	97.7603	102.468	191.203	203.578	174.284	407.454	384.057	385.286	778.954	771.474	770.107	5387.67	5399.24	5550.64	9735.81	9145.73	9761.35	15810.6	15127.9	15803.4	19537.8	20525	19963.7	19036.8	21683.2	17908.6
P08729	Keratin, type II cytoskeletal 7	K2C7_HUMAN	35	0.678	88.9223	94.7076	101.467	194.569	187.072	170.488	361.455	361.357	346.863	699.491	717.915	706.417	4799.7	5104.95	5054.11	8875.08	8621.58	8875.01	14823.3	14675.4	15303.2	20678.2	18967.2	20119.5	21154	20565	17888.8
P08754	Guanine nucleotide-binding protein G(k) subunit alpha	GNAI3_HUMAN	6	0.26	NaN	NaN	NaN	NaN	NaN	NaN	NaN	NaN	NaN	12.2603	8.42012	14.7805	96.8431	104.332	78.2685	114.409	154.152	128.513	298.267	288.368	288.672	449.248	478.119	529.799	744.223	609.672	706.252
P08758	Annexin A5	ANXA5_HUMAN	18	0.662	18.9088	23.2096	21.7635	45.5235	39.0547	38.5654	77.8132	89.464	78.3343	168.122	177.149	164.087	1244.5	1246.68	1215.06	1539.5	1585.35	1672.93	3253.2	3237.55	3364.59	5101.92	5030.18	5017.66	6006.84	5720.38	5601.27
P08865	40S ribosomal protein SA	RSSA_HUMAN	11	0.414	39.9691	41.0842	33.8208	77.8755	70.5878	60.4738	129.236	133.654	131.3	292.178	271.122	262.214	1717.4	1675.97	1699.77	2115.97	2148.56	2235.41	3978.77	3924.69	4006.51	5493.58	5412.82	5400.66	6163.48	5636.75	5563.96
P08962	CD63 antigen	CD63_HUMAN	2	0.076	NaN	NaN	NaN	NaN	NaN	NaN	NaN	NaN	NaN	NaN	NaN	NaN	NaN	15.1769	NaN	207.221	137.051	158.544	134.774	197.963	160.159	344.247	385.436	575.117	679.326	622.858	811.266
P09001	39S ribosomal protein L3, mitochondrial	RM03_HUMAN	9	0.342	NaN	NaN	NaN	NaN	NaN	NaN	NaN	NaN	NaN	NaN	NaN	NaN	45.5335	51.4332	47.3367	128.832	115.831	97.8842	174.32	287.369	240.451	421.959	392.205	447.688	526.149	439.588	487.717
P09012	U1 small nuclear ribonucleoprotein A	SNRPA_HUMAN	9	0.404	4.80733	6.74209	NaN	3.39151	NaN	10.1821	18.3024	15.3106	12.9242	22.2505	22.4502	7.92922	233.723	207.488	231.589	329.068	334.961	361.853	600.152	555.791	633.424	806.868	826.918	769.563	893.589	892.081	796.226
P09038	Fibroblast growth factor 2	FGF2_HUMAN	2	0.073	NaN	NaN	NaN	NaN	NaN	NaN	NaN	NaN	NaN	NaN	NaN	NaN	NaN	NaN	NaN	260.538	324.564	218.684	239.354	178.259	192.398	332.781	347.378	345.093	433.773	473.155	520.482
P09104	Gamma-enolase	ENOG_HUMAN	12	0.472	66.4999	102.583	57.8595	130.528	135.524	126.215	290.857	276.707	249.796	538.005	487.885	477.703	4032.26	4147.11	4531.96	4113.03	3986.46	4009.32	9315.83	8229.43	8861.56	12984.4	11011.5	10769.6	10705.2	11890.1	11913.1
P09110	3-ketoacyl-CoA thiolase, peroxisomal	THIK_HUMAN	12	0.512	NaN	NaN	NaN	2.32329	NaN	7.58459	13.2821	8.23264	9.69954	19.0684	12.9284	13.7652	106.204	131.231	104.923	150.051	136.761	131.499	301.797	239.877	303.906	467.209	490.939	443.686	724.437	646.732	677.554
P09132	Signal recognition particle 19 kDa protein	SRP19_HUMAN	6	0.549	NaN	NaN	NaN	NaN	2.95003	2.70805	4.82644	8.91771	6.72978	12.5861	8.89783	12.422	108.182	118.055	125.422	114.799	126.08	137.556	268.099	251.347	279.507	407.149	454.938	432.818	621.325	502.522	540.293
P09211	Glutathione S-transferase P	GSTP1_HUMAN	14	0.695	38.4963	33.1997	30.6402	74.9365	66.4661	60.2947	131.725	152.137	138.118	261.162	219.615	267.567	1985.08	1974.19	2050.53	2664.02	2712.77	2904.5	4898.47	4417.52	4880.26	6404.44	5503.7	6103.64	6663.97	6712	6163.19
P09234	U1 small nuclear ribonucleoprotein C	RU1C_HUMAN	3	0.245	NaN	NaN	NaN	NaN	NaN	NaN	NaN	NaN	NaN	5.17465	3.50004	3.18053	62.1149	77.9395	83.13	82.9165	101.362	98.4894	204.27	196.938	212.001	330.762	363.294	379.814	511.302	484.666	440.138
P09327	Villin-1	VILI_HUMAN	32	0.441	1.26272	1.70402	NaN	1.16008	4.52785	4.9526	9.8751	5.98167	7.29311	16.677	10.2442	11.408	114.666	122.975	130.853	174.128	172.377	180.602	366.172	350.398	372.264	550.774	563.724	550.644	719.545	711.671	648.298
P09382	Galectin-1	LEG1_HUMAN	9	0.852	25.0636	31.8795	40.0277	78.5388	90.1066	75.9967	108.216	148.256	142.636	298.922	265.077	272.622	1910.01	1907.84	1953.79	2272.03	2438.79	2452.02	3883.79	4042.45	3849.61	4935.09	4321.02	5185.78	4831.45	5374.21	5449.77
P09417	Dihydropteridine reductase	DHPR_HUMAN	10	0.582	NaN	NaN	NaN	NaN	NaN	NaN	9.62897	9.49074	NaN	NaN	1.90088	NaN	48.133	66.1295	53.1806	88.5224	94.0658	91.9829	204.937	196.267	217.055	325.72	328.157	315.868	432.236	401.225	368.793
P09429	High mobility group protein B1	HMGB1_HUMAN	11	0.405	15.286	12.3607	15.2977	27.126	26.548	26.2671	46.7535	53.2104	67.4105	132.596	111.225	127.444	1137.35	1147.05	1147.81	1938.47	2071.75	2209.78	4237.44	3584.11	4326.9	5431.28	5529.15	5629.79	5202.62	5506.85	5319.42
P09467	Fructose-1,6-bisphosphatase 1	F16P1_HUMAN	4	0.166	NaN	NaN	NaN	NaN	NaN	NaN	NaN	NaN	NaN	NaN	NaN	NaN	12.3963	24.7859	30.5594	40.2699	37.3708	32.0668	69.7139	73.7578	111.723	148.345	171.021	176.304	225.255	182.717	205.774
P09486	SPARC	SPRC_HUMAN	7	0.389	NaN	NaN	NaN	NaN	NaN	NaN	NaN	NaN	NaN	NaN	NaN	NaN	50.6445	40.1977	NaN	73.0091	84.471	93.2913	138.139	146.61	116.774	300.107	294.603	290.683	404.432	351.296	362.429
P09493	Tropomyosin alpha-1 chain	TPM1_HUMAN	9	0.278	1.99709	3.78632	4.9701	17.4667	11.8673	8.88914	19.7297	19.3511	23.1224	45.5115	37.2332	34.9638	321	312.219	295.392	440.943	416.909	421.053	896.871	870.163	957.454	1380.64	1418.93	1484.14	1810.47	1589.75	1751.31
P09496	Clathrin light chain A	CLCA_HUMAN	6	0.169	NaN	NaN	NaN	16.0983	8.09176	6.40616	23.3993	27.8002	30.2268	57.8738	35.2545	72.3422	423.185	384.404	407.271	843.225	795.671	831.161	1276.6	1238.58	1252.98	1838.29	1769.16	1801.45	2037.64	2044.66	1981.71
P09497	Clathrin light chain B	CLCB_HUMAN	5	0.21	NaN	NaN	NaN	NaN	NaN	NaN	15.8574	NaN	NaN	NaN	NaN	NaN	178.313	222.518	NaN	265.124	259.157	282.852	236.633	464.104	422.465	584.129	630.758	631.327	727.304	698.243	716.602
P09525	Annexin A4	ANXA4_HUMAN	21	0.605	6.56967	7.00416	9.89499	19.4669	18.2348	16.2533	35.5797	29.0031	34.2464	69.8352	61.2136	70.963	503.225	511.612	522.986	786.185	800.856	829.83	1308.67	1344.42	1334.82	1826.07	1757.47	1740.87	2008.2	1914.29	2008.65
P09543	2',3'-cyclic-nucleotide 3'-phosphodiesterase	CN37_HUMAN	15	0.404	NaN	NaN	NaN	10.9943	NaN	NaN	NaN	10.1459	3.4598	19.2436	NaN	10.5276	127.902	201.234	88.6616	175.585	178.097	194.427	414.684	420.208	455.782	633.491	654.048	646.557	893.268	859.855	962.39
P09564	T-cell antigen CD7	CD7_HUMAN	1	0.096	NaN	NaN	NaN	NaN	NaN	NaN	NaN	NaN	NaN	NaN	NaN	NaN	NaN	NaN	NaN	24.677	23.4258	27.17	47.4393	34.9208	36.5689	67.4512	56.8407	65.4022	127.682	94.9176	130.165
P09622	Dihydrolipoyl dehydrogenase, mitochondrial	DLDH_HUMAN	19	0.631	3.78529	4.50438	4.02763	8.48238	9.47545	8.54693	18.7373	19.0361	17.8484	41.5978	36.8708	33.0313	288.714	277.737	281.358	321.297	322.606	317.278	605.629	581.555	586.275	800.89	843.269	831.11	1187.13	1024.11	1029.87
P09651	Heterogeneous nuclear ribonucleoprotein A1	ROA1_HUMAN	19	0.511	84.5993	88.0396	69.5679	159.908	137.607	152.026	299.522	252.738	258.922	564.9	526.079	540.835	4119.83	4167.06	4110.94	5123.77	5116.69	5042.57	10101.7	9240.54	9895.64	14372.7	13860.5	14317.5	15323.3	14522	15192.8
P09661	U2 small nuclear ribonucleoprotein A'	RU2A_HUMAN	13	0.565	5.89479	6.46312	NaN	8.64577	12.5399	9.26858	23.7331	14.682	16.7322	31.9274	31.8608	36.3394	286.151	306.461	312.156	481.363	481.012	533.057	952.143	967.575	994.53	1499.87	1460.87	1364.72	1822.72	1731.94	1686.95
P09668	Pro-cathepsin H	CATH_HUMAN	4	0.146	NaN	NaN	NaN	NaN	NaN	NaN	NaN	NaN	NaN	NaN	NaN	NaN	NaN	NaN	NaN	25.8204	31.4076	19.4078	76.5221	65.5039	95.2217	110.018	107.183	133.538	146.512	129.84	113.419
P09669	Cytochrome c oxidase subunit 6C	COX6C_HUMAN	5	0.64	NaN	5.83211	NaN	17.2787	9.10649	11.4773	31.8799	24.5972	10.2034	58.7276	54.3781	54.9426	570.316	504.628	541.526	842.142	941.061	965.719	1380.86	1376.57	1173.38	1580.3	1096.96	1466.05	768.927	969.733	1038.28
P09758	Tumor-associated calcium signal transducer 2	TACD2_HUMAN	6	0.297	NaN	NaN	NaN	NaN	NaN	NaN	NaN	NaN	NaN	NaN	NaN	NaN	3.32847	9.81271	9.53296	32.0831	38.6385	42.6676	97.3302	90.1811	109.529	136.13	159.829	162.383	258.718	157.289	242.936
P09874	Poly [ADP-ribose] polymerase 1	PARP1_HUMAN	49	0.536	14.2548	11.1798	10.4209	15.351	17.4422	21.8294	37.9348	35.0647	35.7517	79.1155	72.964	71.9055	608.78	625.259	618.275	797.188	825.515	861.894	1564.85	1558.44	1607.69	2280.52	2313.6	2282.69	2671.45	2562.04	2386.85
P09884	DNA polymerase alpha catalytic subunit	DPOLA_HUMAN	21	0.207	NaN	NaN	NaN	NaN	NaN	NaN	NaN	NaN	NaN	NaN	NaN	NaN	18.9846	21.4249	21.3983	23.5499	28.8764	23.5783	50.1919	55.4003	60.3773	92.6315	88.0924	95.8749	140.013	127.072	116.172
P09914	Interferon-induced protein with tetratricopeptide repeats 1	IFIT1_HUMAN	1	0.00270877	NaN	NaN	NaN	NaN	NaN	NaN	NaN	NaN	NaN	NaN	NaN	NaN	NaN	NaN	NaN	NaN	NaN	NaN	NaN	NaN	NaN	39.5112	NaN	NaN	82.0005	72.8699	NaN
P09936	Ubiquitin carboxyl-terminal hydrolase isozyme L1	UCHL1_HUMAN	10	0.713	13.1256	19.8302	15.2806	22.579	19.6728	22.9345	39.8613	41.836	35.0377	77.3472	81.4392	72.2518	718.891	772.242	762.278	1282.76	1334.79	1415.35	2228.08	2170.37	2344.84	3068.33	3043.18	3226.06	3273.13	3312.01	3214.38
P09960	Leukotriene A-4 hydrolase	LKHA4_HUMAN	31	0.673	7.33254	4.74374	NaN	6.30726	7.04435	7.05804	14.3429	10.2531	12.0573	24.9619	18.6782	20.6675	221.292	224.446	225.382	315.329	302.565	323.502	641.998	610.049	692.95	979.476	1039.52	1020.54	1312.05	1207.67	1209.08
P09972	Fructose-bisphosphate aldolase C	ALDOC_HUMAN	27	0.885	25.3634	26.7522	19.98	47.7999	50.2885	48.0534	69.9841	59.5698	69.3809	126.284	152.405	130.354	1149.6	1158.25	1189.47	1712.76	1701.51	1744.08	3453.29	3338.95	3603.16	4895.79	5302.57	5204.47	5825.96	4800.03	5746.87
P0C0L4;P0C0L5	Complement C4-A;Complement C4-B	CO4A_HUMAN;CO4B_HUMAN	2	0.021	NaN	NaN	NaN	NaN	NaN	NaN	NaN	NaN	NaN	NaN	NaN	NaN	NaN	NaN	NaN	14.3168	8.54336	13.8981	7.65174	13.7484	12.5967	47.4511	33.648	21.2594	31.2927	31.2083	47.4565
P0C0S5;Q71UI9	Histone H2A.Z;Histone H2A.V	H2AZ_HUMAN;H2AV_HUMAN	4	0.469	40.2057	13.6657	13.4039	26.4915	18.7308	25.0342	40.8829	50.8607	43.7823	99.7071	80.0962	85.7443	760.641	781.85	666.039	912.878	1032.93	1053.45	1816.17	1932.47	1822.27	2250.35	2423.39	2334.68	2068.51	2217.79	2082.61
P0C1Z6	TCF3 fusion partner	TFPT_HUMAN	1	0.059	NaN	NaN	NaN	NaN	NaN	NaN	NaN	NaN	NaN	NaN	NaN	NaN	NaN	NaN	NaN	16.2637	11.1629	17.6619	27.6678	31.7587	40.4831	67.2983	71.8019	73.1765	84.2395	65.2976	82.2983
P0C221	Coiled-coil domain-containing protein 175	CC175_HUMAN	1	0.0368569	NaN	NaN	NaN	NaN	NaN	NaN	NaN	NaN	11.5514	NaN	NaN	NaN	NaN	16.9131	NaN	8.54915	14.0389	NaN	33.8323	39.3962	35.5005	52.9163	NaN	54.8663	84.2654	NaN	90.1825
P0C7V7	Putative signal peptidase complex catalytic subunit SEC11B	SC11B_HUMAN	1	0.12	NaN	NaN	NaN	NaN	NaN	NaN	NaN	NaN	NaN	NaN	0.0590324	NaN	NaN	NaN	NaN	NaN	NaN	NaN	NaN	0.66377	NaN	NaN	NaN	NaN	NaN	NaN	NaN
P0C870	Bifunctional peptidase and (3S)-lysyl hydroxylase JMJD7	JMJD7_HUMAN	1	0.047	NaN	NaN	NaN	NaN	NaN	NaN	NaN	NaN	NaN	NaN	NaN	NaN	NaN	NaN	NaN	NaN	21.1643	NaN	49.0148	39.0939	33.5524	70.3766	75.151	79.0803	73.5803	74.1546	70.3589
P0CAP2;Q9BZD3	DNA-directed RNA polymerase II subunit GRINL1A;Putative GRINL1B complex locus protein 2	GRL1A_HUMAN;GCOM2_HUMAN	1	0.0118758	NaN	NaN	NaN	NaN	NaN	NaN	NaN	NaN	NaN	NaN	NaN	NaN	NaN	NaN	NaN	8.78196	NaN	NaN	NaN	4.83634	NaN	14.4227	9.20921	NaN	15.1002	22.4072	19.681
P0CB38	Polyadenylate-binding protein 4-like	PAB4L_HUMAN	2	0.086	NaN	NaN	NaN	NaN	NaN	NaN	NaN	5.0681	NaN	NaN	NaN	NaN	36.1533	44.8387	NaN	88.4855	73.6449	79.0514	176.471	192.756	203.044	210.077	293.237	273.55	279.709	296.272	249.823
P0CG29;P0CG30	Glutathione S-transferase theta-2;Glutathione S-transferase theta-2B	GST2_HUMAN;GSTT2_HUMAN	2	0.107	NaN	NaN	NaN	NaN	NaN	NaN	NaN	NaN	NaN	NaN	NaN	NaN	NaN	NaN	NaN	31.5353	NaN	23.3218	NaN	57.2733	NaN	107.273	155.416	137.156	117.394	139.363	132.838
P0CG38	POTE ankyrin domain family member I	POTEI_HUMAN	1	0.021	NaN	NaN	NaN	NaN	NaN	NaN	0.813037	0.384533	1.03104	NaN	NaN	NaN	72.8045	89.0554	19.2127	13.1282	18.403	14.5234	53.0088	51.3816	50.4919	43.8267	45.2166	39.1083	54.2878	64.7441	67.2029
P0CG39	POTE ankyrin domain family member J	POTEJ_HUMAN	1	0.022	NaN	NaN	NaN	NaN	NaN	NaN	NaN	NaN	NaN	3.94786	NaN	NaN	30.7168	48.1115	49.8363	36.8474	38.3989	31.9259	80.3449	82.222	85.513	127.174	127.027	119.577	215.739	161.707	182.088
P0DMM9;P0DMN0	Sulfotransferase 1A3;Sulfotransferase 1A4	ST1A3_HUMAN;ST1A4_HUMAN	10	0.468	NaN	NaN	NaN	NaN	NaN	NaN	42.845	30.7026	NaN	26.1152	NaN	25.4295	183.912	153.245	170.729	280.733	282.277	284.584	525.379	495.438	486.698	788.526	897.434	840.404	1043.91	1027.09	989.544
P0DMP2	SLIT-ROBO Rho GTPase-activating protein 2B	SRG2B_HUMAN	5	0.183	NaN	NaN	NaN	NaN	NaN	NaN	NaN	NaN	NaN	NaN	NaN	NaN	NaN	NaN	NaN	25.1508	40.6092	19.606	60.7948	119.874	72.765	180.103	196.603	190.371	244.691	231.811	145.786
P0DMV8;P0DMV9	Heat shock 70 kDa protein 1A;Heat shock 70 kDa protein 1B	HS71A_HUMAN;HS71B_HUMAN	32	0.68	34.1827	32.9379	24.6968	54.4508	59.799	62.824	129.101	102.626	115.006	229.522	212.584	233.761	1631.25	1707.57	1742.25	2487.74	2583.53	2594.44	4499.11	4386.4	4445.89	5783.24	5537.01	6014.64	6498.6	6434.36	6306.76
P0DN76;Q01081	Splicing factor U2AF 35 kDa subunit-like protein;Splicing factor U2AF 35 kDa subunit	U2AF5_HUMAN;U2AF1_HUMAN	8	0.408	20.8694	17.0039	NaN	16.3959	18.4175	18.3141	56.3136	51.0018	41.4054	86.2437	74.8516	72.6886	398.149	417.816	321.085	462.151	514.119	484.862	904.035	917.878	992.568	1328.65	1323.05	1322.12	1246.52	1447.42	1404.06
P0DN79;P35520	Cystathionine beta-synthase-like protein;Cystathionine beta-synthase	CBSL_HUMAN;CBS_HUMAN	11	0.314	NaN	NaN	NaN	NaN	NaN	NaN	NaN	NaN	NaN	NaN	NaN	NaN	7.85002	13.1574	23.7711	47.6827	48.8824	48.2987	77.3633	86.9573	76.5301	115.736	129.389	124.101	163.18	148.774	149.972
P0DOY2;P0DOY3	Immunoglobulin lambda constant 2;Immunoglobulin lambda constant 3	IGLC2_HUMAN;IGLC3_HUMAN	5	0.745	7.3895	15.6892	16.4017	43.6171	48.3428	21.4615	52.4667	43.3495	55.0362	161.452	119.511	85.6619	488.689	524.208	595.791	530.003	514.09	522.137	999.55	947.256	778.225	1245.19	1621.4	1147.78	2181.78	2391.77	1780.13
P0DP23;P0DP24;P0DP25	Calmodulin-1;Calmodulin-2;Calmodulin-3	CALM1_HUMAN;CALM2_HUMAN;CALM3_HUMAN	7	0.711	99.546	128.07	87.4935	142.01	165.166	187.176	351.94	281.026	260.158	441.672	430.375	475.597	2641.99	2785.17	2889.31	4624.96	4742.45	4926.03	8460.15	8318.85	8500.6	8904.46	6124.66	6850.93	5604.88	6986.2	16941.3
P0DPB6	DNA-directed RNA polymerases I and III subunit RPAC2	RPAC2_HUMAN	4	0.489	NaN	NaN	NaN	NaN	NaN	NaN	NaN	NaN	NaN	NaN	NaN	NaN	NaN	NaN	NaN	87.8653	101.851	102.88	122.104	172.651	136.153	193.126	206.772	206.221	295.029	226.907	375.904
P0DPD5	Zinc finger protein 723	ZN723_HUMAN	1	0.0858157	NaN	NaN	NaN	NaN	NaN	NaN	NaN	NaN	NaN	NaN	NaN	NaN	NaN	NaN	NaN	NaN	NaN	NaN	113.145	NaN	215.273	362.217	NaN	NaN	NaN	NaN	NaN
P0DPF2;Q86T75	Neuroblastoma breakpoint family member 20;Neuroblastoma breakpoint family member 11	NBPFK_HUMAN;NBPFB_HUMAN	1	0.002	NaN	NaN	NaN	NaN	NaN	NaN	NaN	NaN	NaN	NaN	NaN	NaN	NaN	NaN	NaN	329.532	225.495	263.326	708.737	500.531	711.169	1005.8	984.81	978.816	1398.92	1054.04	1119.56
P0DPH7;P0DPH8	Tubulin alpha-3C chain;Tubulin alpha-3D chain	TBA3C_HUMAN;TBA3D_HUMAN	5	0.129	17.6909	14.0371	28.5287	31.2918	47.7272	48.8167	58.6218	71.9427	66.8132	198.059	127.042	145.156	1519.57	1098.04	1461.69	1075.3	1094.03	1044.85	1597.56	1508.72	1678.48	1202.05	1343.7	1250.69	1069.36	936.116	895.129
P0DTL6;Q6ZMK1	Zinc finger TRAF-type-containing protein 1;Cysteine and histidine-rich protein 1	ZTRF1_HUMAN;CYHR1_HUMAN	1	0.0951177	NaN	NaN	NaN	NaN	NaN	NaN	NaN	NaN	NaN	NaN	NaN	NaN	NaN	NaN	NaN	NaN	46.6614	NaN	120.902	105.865	90.2951	169.463	166.049	212.882	233.939	286.65	NaN
P10109	Adrenodoxin, mitochondrial	ADX_HUMAN	2	0.163	NaN	NaN	NaN	NaN	NaN	NaN	NaN	NaN	NaN	NaN	NaN	NaN	28.7827	17.8591	NaN	36.9078	62.3094	57.627	100.837	111.397	106.694	180.967	217.403	205.011	246.991	226.104	182.585
P10155	60 kDa SS-A/Ro ribonucleoprotein	RO60_HUMAN	21	0.524	NaN	NaN	NaN	NaN	6.2939	NaN	3.53388	5.86621	9.02149	14.9999	9.78984	17.1088	109.386	106.994	111.005	136.831	147.188	138.669	311.202	283.598	328.961	485.589	513.776	552.948	721.482	672.892	680.874
P10253	Lysosomal alpha-glucosidase	LYAG_HUMAN	15	0.204	NaN	NaN	NaN	NaN	NaN	NaN	NaN	NaN	NaN	17.3004	7.69065	16.8638	168.25	182.941	218.887	238.418	223.815	238.842	478.593	464.274	498.862	829.629	807.472	829.508	1218.03	1135.73	1129.92
P10301	Ras-related protein R-Ras	RRAS_HUMAN	8	0.477	NaN	NaN	NaN	NaN	NaN	NaN	NaN	NaN	NaN	NaN	6.63452	4.18883	25.1571	30.7237	42.4492	57.4431	55.0249	70.0438	131.716	124.44	153.5	208.916	188.75	213.482	248.448	201.362	205.189
P10412	Histone H1.4	H14_HUMAN	1	0.073	NaN	NaN	NaN	NaN	NaN	NaN	3.93462	NaN	NaN	25.412	30.1908	7.38323	375.518	366.638	384.348	773.912	602.26	742.607	1837.61	1867.57	1717.52	2737.26	2706.83	2678.73	2817.9	2424.07	2355.08
P10515	Dihydrolipoyllysine-residue acetyltransferase component of pyruvate dehydrogenase complex, mitochondrial	ODP2_HUMAN	20	0.471	NaN	NaN	6.77977	11.1622	11.1676	18.3781	27.773	18.9098	26.3303	51.7646	45.4646	55.6454	393.753	413.006	425.211	460.429	491.323	461.753	995.012	945.026	948.093	1282.01	1334.3	1387.89	1684.89	1573.06	1581.74
P10586	Receptor-type tyrosine-protein phosphatase F	PTPRF_HUMAN	16	0.149	NaN	NaN	NaN	NaN	NaN	NaN	NaN	NaN	NaN	NaN	NaN	NaN	73.9057	33.9734	21.8831	79.2757	74.3004	69.1494	182.425	166.236	174.855	273.919	278.916	296.81	390.399	430.518	432.996
P10599	Thioredoxin	THIO_HUMAN	8	0.552	14.8803	15.3247	10.7678	20.1382	21.3846	27.299	59.0889	78.8205	50.5305	110.354	107.016	121.808	991.558	985.716	1009.17	1922.42	1962.39	1927.89	3350.7	3442.73	3601.04	5542.87	4747.77	5125.29	5190.48	5040.22	4689.9
P10606	Cytochrome c oxidase subunit 5B, mitochondrial	COX5B_HUMAN	7	0.651	18.4965	10.1237	19.4034	26.1086	24.3295	20.6999	59.1742	43.7719	58.6584	115.849	110.139	103.504	835.597	826.7	802.804	1239.27	1217.31	1257.74	2276.05	2294.73	2297.65	3073.58	3134.68	2996.26	3353.28	3325.31	3259.55
P10619	Lysosomal protective protein	PPGB_HUMAN	8	0.179	NaN	NaN	NaN	NaN	NaN	3.04899	NaN	15.1004	11.1626	14.7009	10.5967	15.4908	113.153	180.545	150.209	189.724	215.869	180.352	316.474	345.608	308.205	312.675	417.024	418.913	563.756	489.033	491.502
P10620	Microsomal glutathione S-transferase 1	MGST1_HUMAN	3	0.265	6.19808	7.01902	6.01763	13.275	14.0806	8.40474	NaN	19.8256	12.4069	NaN	40.5598	40.075	318.868	366.484	310.278	613.197	616.048	577.46	1197.38	1178.62	1312.77	1915.98	2010.11	2083.11	2117	1492.57	2544.31
P10636	Microtubule-associated protein tau	TAU_HUMAN	10	0.211	NaN	NaN	NaN	NaN	NaN	NaN	NaN	NaN	NaN	NaN	NaN	NaN	78.4194	NaN	NaN	1165.81	1140.54	990.941	1404.6	874.099	1446.98	1347.02	1820.31	1779.64	3062.06	5292.06	5807.36
P10644	cAMP-dependent protein kinase type I-alpha regulatory subunit	KAP0_HUMAN	17	0.541	NaN	NaN	NaN	3.60397	6.10448	NaN	12.8156	24.5134	17.684	22.4825	26.1617	NaN	159.402	168.033	160.098	289.173	244.665	263.134	515.81	488.944	535.234	774.803	740.219	773.839	965.297	912.441	824.8
P10768	S-formylglutathione hydrolase	ESTD_HUMAN	12	0.656	17.5532	2.13913	12.7768	16.4843	34.0567	26.8263	40.0706	43.5969	32.0248	72.0391	73.317	65.4019	635.134	670.618	650.852	735.22	755.118	689.545	1527.18	1433.43	1555.48	2112.8	2050.22	2076.96	2586.55	2326.01	2443.02
P10809	60 kDa heat shock protein, mitochondrial	CH60_HUMAN	36	0.752	52.4203	51.7886	49.9894	88.1929	88.3786	86.2734	175.72	181.73	166.937	350.836	320.139	323.871	2328.99	2300.12	2292.87	2485.24	2493.72	2507.82	4194.63	3672.14	4082.8	5030.7	4761.52	5192.43	4407.47	4560.71	4091.09
P10909	Clusterin	CLUS_HUMAN	6	0.192	NaN	NaN	NaN	NaN	NaN	NaN	NaN	NaN	NaN	NaN	NaN	NaN	15.2856	18.8556	NaN	29.0988	25.339	26.6844	60.3081	43.8847	56.8051	108.065	120.972	116.973	158.88	154.551	147.001
P11021	Endoplasmic reticulum chaperone BiP	BIP_HUMAN	31	0.599	69.7775	68.2628	79.8001	130.954	141.721	134.846	269.661	270.438	274.866	558.012	521.675	555.202	3581.92	3729.2	3810.99	5185.32	5242.36	5394.79	9409.62	8528.76	9475.32	11586.2	11962.8	12302	11829.2	12434.4	11780.2
P11047	Laminin subunit gamma-1	LAMC1_HUMAN	14	0.116	NaN	NaN	NaN	NaN	NaN	NaN	NaN	NaN	5.23804	NaN	NaN	NaN	10.4178	12.0056	6.27903	13.8232	17.1723	15.3102	37.3661	34.6597	36.2208	44.3447	50.8225	61.6771	66.3464	72.804	70.8506
P11117	Lysosomal acid phosphatase	PPAL_HUMAN	6	0.17	NaN	NaN	NaN	NaN	NaN	NaN	NaN	NaN	NaN	NaN	NaN	NaN	NaN	NaN	NaN	70.9389	65.4678	86.5418	112.541	90.8474	152.139	228.451	221.528	229.051	258.906	319.681	418.964
P11142	Heat shock cognate 71 kDa protein	HSP7C_HUMAN	31	0.608	87.6693	84.0438	86.3199	162.131	155.277	141.896	316.57	295.664	307.811	637.008	623.154	597.244	4474.2	4402.1	4417.42	6232.43	6211.44	6325.59	10951.6	10502.1	11085.2	14019.9	13290.3	13324.2	13746	12461.8	13125.2
P11166	Solute carrier family 2, facilitated glucose transporter member 1	GTR1_HUMAN	6	0.114	NaN	NaN	NaN	NaN	NaN	NaN	NaN	6.14267	NaN	19.2147	26.3997	NaN	141.345	128.453	126.241	153.92	155.434	173.6	391.216	401.165	406.275	586.812	595.447	584.741	739.904	718.275	616.421
P11169	Solute carrier family 2, facilitated glucose transporter member 3	GTR3_HUMAN	4	0.097	NaN	NaN	NaN	NaN	NaN	NaN	NaN	NaN	NaN	NaN	NaN	NaN	NaN	NaN	NaN	74.2982	66.7248	64.2065	54.3107	138.497	116.706	110.998	250.575	315.095	402.352	370.011	360.187
P11171	Protein 4.1	41_HUMAN	11	0.194	NaN	NaN	NaN	NaN	NaN	NaN	NaN	NaN	NaN	NaN	NaN	NaN	42.0116	48.2933	40.4294	61.1405	52.9862	62.2678	145.857	130.987	141.421	222.787	217.016	236.678	291.932	284.944	251.156
P11172	Uridine 5'-monophosphate synthase	UMPS_HUMAN	20	0.588	NaN	NaN	NaN	NaN	NaN	NaN	NaN	NaN	3.92937	17.2418	11.989	13.8838	140.73	150.846	138.647	172.865	179.443	172.694	355.286	344.764	385.761	609.219	540.755	564.391	690.332	697.309	686.935
P11177	Pyruvate dehydrogenase E1 component subunit beta, mitochondrial	ODPB_HUMAN	14	0.462	2.31406	6.69222	10.9414	11.0974	8.23682	14.6545	14.8336	18.8606	17.5522	33.1159	35.0687	25.4896	255.166	289.031	284.043	411.381	400.496	408.066	770.357	706.171	713.812	1203.01	1009.35	1168.76	1438.26	1412.33	1241.11
P11182	Lipoamide acyltransferase component of branched-chain alpha-keto acid dehydrogenase complex, mitochondrial	ODB2_HUMAN	13	0.442	NaN	NaN	NaN	NaN	NaN	NaN	NaN	7.30035	NaN	4.80817	NaN	10.275	95.0496	84.5338	65.8729	114.355	97.1474	99.5492	223.301	192.387	216.127	374.844	373.177	358.089	554.417	548.572	512.307
P11216	Glycogen phosphorylase, brain form	PYGB_HUMAN	29	0.454	5.5313	NaN	NaN	17.7861	12.1847	15.4741	22.2132	32.95	19.2435	51.6823	48.1787	61.1149	361.932	393.502	383.031	590.026	556.959	573.051	1239.73	1289.06	1331.12	1864.06	2050.76	1859.3	2581.52	2635.8	2393.39
P11217	Glycogen phosphorylase, muscle form	PYGM_HUMAN	11	0.171	7.73054	20.6816	7.77576	11.0279	12.2228	9.7058	14.8002	18.221	18.9302	37.7391	49.5503	33.3428	339.315	317.477	338.046	472.744	473.572	492.906	853.867	905.503	926.629	1448.7	1189.66	1368.31	1636.13	1490.23	1408.68
P11233	Ras-related protein Ral-A	RALA_HUMAN	4	0.184	NaN	NaN	NaN	NaN	NaN	NaN	NaN	NaN	NaN	18.0956	16.077	5.16693	81.8252	117.229	98.1368	144.796	141.703	152.86	283.2	317.445	343.934	516.613	529.496	535.491	719.409	582.759	635.837
P11234	Ras-related protein Ral-B	RALB_HUMAN	5	0.364	NaN	NaN	NaN	NaN	NaN	3.75444	8.4614	4.27421	2.03103	13.0014	6.43394	7.51666	63.0877	69.8027	64.1297	93.1646	80.7009	95.5069	173.389	187.792	181.37	283.264	280.327	261.643	366.973	324.764	347.682
P11274	Breakpoint cluster region protein	BCR_HUMAN	6	0.075	NaN	NaN	NaN	NaN	NaN	NaN	NaN	NaN	NaN	NaN	NaN	NaN	6.30663	34.8797	26.7662	54.082	43.2107	77.1609	77.4719	67.3456	140.127	194.917	229.005	182.228	281.173	237.718	226.759
P11279	Lysosome-associated membrane glycoprotein 1	LAMP1_HUMAN	6	0.134	NaN	NaN	NaN	23.4913	8.45256	NaN	17.837	18.4945	34.9713	42.8684	61.6544	44.2992	297.655	348.809	342.038	418.647	461.259	501.216	872.589	867.747	894.749	1269.57	1164.06	1183.85	1283.92	1160.17	1215.32
P11310	Medium-chain specific acyl-CoA dehydrogenase, mitochondrial	ACADM_HUMAN	13	0.449	NaN	NaN	NaN	NaN	11.4452	1.30316	5.55832	9.36171	6.41745	22.7772	25.6494	27.9589	179.964	178.107	182.756	217.358	229.744	235.745	436.246	416.372	429.124	692.006	674.516	692.405	933.486	887.618	859.497
P11387	DNA topoisomerase 1	TOP1_HUMAN	28	0.408	NaN	NaN	5.25749	12.598	5.92028	NaN	15.6467	17.2432	18.8468	32.1632	33.7383	28.3666	257.139	272.927	268.265	334.866	334.396	371.309	627.826	649.169	659.574	900.401	876.825	867.697	1056.13	1007.29	1014.35
P11388	DNA topoisomerase 2-alpha	TOP2A_HUMAN	46	0.356	5.46812	3.30144	2.57202	10.4111	8.85441	11.7825	19.9212	13.6006	21.3791	39.806	30.6426	32.4747	276.675	260.427	279.432	350.412	361.486	364.705	748.677	745.545	781.725	1204.36	1246.43	1334.84	1744.56	1607.35	1634.86
P11413	Glucose-6-phosphate 1-dehydrogenase	G6PD_HUMAN	35	0.757	16.3479	12.0068	14.1253	26.3713	29.2337	26.4093	50.5939	48.7888	55.8028	104.823	106.104	108.768	789.998	811.895	835.008	1133.75	1172.99	1157.25	2190.29	2153.29	2252.75	3112.52	3227.85	3185.04	3722.49	3535.74	3565.38
P11441	Ubiquitin-like protein 4A	UBL4A_HUMAN	5	0.376	NaN	NaN	NaN	NaN	NaN	NaN	NaN	NaN	NaN	1.16944	NaN	NaN	68.822	78.5669	60.3526	79.3049	94.348	87.2723	229.863	226.67	255.703	444.689	448.254	459.34	629.45	600.691	564.913
P11474	Steroid hormone receptor ERR1	ERR1_HUMAN	2	0.059	NaN	NaN	NaN	NaN	NaN	NaN	NaN	NaN	NaN	NaN	NaN	NaN	4.82623	NaN	NaN	21.4254	20.5332	21.9575	13.4731	15.3016	26.0234	25.6899	62.4198	70.6278	104.557	76.8571	99.5152
P11498	Pyruvate carboxylase, mitochondrial	PYC_HUMAN	18	0.257	NaN	NaN	NaN	NaN	NaN	NaN	NaN	NaN	NaN	NaN	NaN	3.07257	NaN	7.66769	21.9693	38.2474	45.9072	36.2353	38.0564	85.0191	84.7913	146.466	122.835	132.765	164.172	149.426	138.538
P11586	C-1-tetrahydrofolate synthase, cytoplasmic	C1TC_HUMAN	50	0.644	15.3159	13.0651	13.6885	21.5893	19.2824	24.2981	46.8019	36.9424	46.0352	94.3283	79.3598	79.212	674.656	703.773	693.336	1048.77	1032.17	1056.93	1879.82	1911.97	1988.16	2769.91	2732.48	2733.95	3413.25	3201.96	3236.99
P11717	Cation-independent mannose-6-phosphate receptor	MPRI_HUMAN	54	0.297	NaN	NaN	NaN	NaN	5.72009	NaN	3.09307	5.27215	8.34837	11.1725	11.8452	13.4456	77.4169	84.5258	85.6066	112.413	103.2	112.686	232.077	225.185	234.037	377.229	368.323	385.524	556.998	491.95	503.356
P11766	Alcohol dehydrogenase class-3	ADHX_HUMAN	17	0.765	9.4638	2.17031	4.37869	7.92497	12.1315	7.47633	14.148	10.6889	15.5199	32.5587	26.684	24.4975	200.094	252.037	207.79	213.165	225.414	229.314	417.298	389.58	429.84	624.365	635.837	649.319	889.096	790.892	799.726
P11802	Cyclin-dependent kinase 4	CDK4_HUMAN	6	0.33	NaN	NaN	NaN	NaN	NaN	NaN	NaN	NaN	NaN	NaN	NaN	NaN	39.1366	90.8374	36.8166	52.205	75.7155	61.4431	143.749	142.788	132.374	240.909	243.324	223.844	354.236	303.186	360.31
P11908	Ribose-phosphate pyrophosphokinase 2	PRPS2_HUMAN	5	0.236	NaN	NaN	NaN	NaN	NaN	NaN	NaN	NaN	3.62128	NaN	5.35525	3.70139	108.459	105.642	110.062	100.255	102.245	115.954	241.925	253.131	243.681	428.959	427.287	425.487	632.023	611.491	588.545
P11940	Polyadenylate-binding protein 1	PABP1_HUMAN	29	0.48	28.6383	27.0873	29.5198	50.5114	51.3843	40.7417	84.5652	92.912	85.9412	201.654	181.677	171.1	1279.86	1260.1	1303.26	1786.84	1776.29	1895.54	3263.94	3242.46	3340.37	4821.01	4856.75	4570.54	5488.37	5165.06	5547.9
P12004	Proliferating cell nuclear antigen	PCNA_HUMAN	15	0.824	14.9304	17.5932	21.9566	26.7709	37.8576	30.8603	58.5545	60.8998	52.0548	116.055	121.146	121.462	966.762	979.856	960.6	1142.77	1131.34	1150.15	2206.72	2127.57	2271.73	3025.03	3135.23	2940.58	3615.18	3592.04	3593.06
P12074	Cytochrome c oxidase subunit 6A1, mitochondrial	CX6A1_HUMAN	3	0.431	NaN	NaN	NaN	NaN	NaN	NaN	NaN	NaN	NaN	NaN	NaN	NaN	10.8767	1.31464	23.2753	52.9979	57.9477	54.9276	83.8574	70.4952	82.0965	127.077	256.733	235.49	280.266	274.527	261.61
P12081	Histidine--tRNA ligase, cytoplasmic	SYHC_HUMAN	22	0.454	6.88497	NaN	6.82418	8.89572	10.9018	9.75981	25.0161	12.3239	15.1683	35.1377	36.8408	27.1025	302.816	302.463	294.478	444.183	399.675	455.502	823.241	834.623	829.438	1289.76	1221.13	1272.82	1615.82	1478.35	1539.45
P12109	Collagen alpha-1(VI) chain	CO6A1_HUMAN	10	0.15	NaN	NaN	NaN	NaN	NaN	NaN	NaN	NaN	NaN	NaN	3.32985	NaN	18.8687	20.7484	27.26	25.459	26.5904	27.1981	61.686	65.1796	66.7191	108.929	118.49	117.812	168.097	169.328	177.032
P12235	ADP/ATP translocase 1	ADT1_HUMAN	8	0.346	NaN	NaN	NaN	2.59805	NaN	3.19362	0.67286	9.64854	11.043	17.1951	13.1856	14.37	124.64	108.448	110.484	141.536	155.834	171.999	316.932	303.567	350.012	562.659	574.6	608.624	811.229	725.002	710.045
P12236	ADP/ATP translocase 3	ADT3_HUMAN	2	0.074	13.6504	11.1839	10.064	33.9277	36.6484	23.5839	39.3914	59.7217	54.1096	78.5295	115.324	86.7171	601.722	579.574	545.19	619.921	603.935	623.307	952.537	1001.53	998.927	706.338	582.747	520.35	190.595	315.296	618.038
P12268	Inosine-5'-monophosphate dehydrogenase 2	IMDH2_HUMAN	27	0.652	10.2289	17.1357	18.3483	15.8198	21.5322	28.017	48.5722	42.8608	40.744	74.1852	71.4872	89.708	548.22	565.31	554.405	831.298	775.917	792.046	1395.32	1357.5	1431.13	2122.98	2008.91	2023.06	2672.64	2111.93	2190.15
P12270	Nucleoprotein TPR	TPR_HUMAN	72	0.363	3.98835	1.30081	5.72194	11.1198	8.85831	9.87504	12.7393	12.257	13.9923	22.8759	22.1594	27.4459	210.868	185.174	205.068	254.147	252.691	261.372	529.725	524.601	546.197	828.862	863.192	862.575	1181.17	1084.17	1102.04
P12273	Prolactin-inducible protein	PIP_HUMAN	4	0.37	NaN	NaN	NaN	NaN	NaN	NaN	NaN	NaN	NaN	7.54125	3.63558	6.63858	22.6432	36.8071	27.6226	38.2195	43.8993	44.1132	101.729	78.8903	94.9237	129.552	135.765	156.794	204.456	159.123	177.983
P12277	Creatine kinase B-type	KCRB_HUMAN	15	0.528	8.69728	5.53041	NaN	6.44992	NaN	2.77466	11.7057	12.7414	12.5877	23.1329	18.5979	25.2118	204.215	216.859	229.424	263.697	254.442	268.488	570.233	555.405	612.681	885.128	885.49	842.175	1264.7	1112.59	1100.89
P12429	Annexin A3	ANXA3_HUMAN	21	0.7	9.16015	10.1918	14.4867	22.8996	27.9038	27.1243	43.7983	36.3733	46.5716	105.536	98.7997	105.683	830.553	844.832	830.639	1212.59	1193.12	1198.85	2193.06	2212.62	2183.4	3126.05	3131.63	3189.87	3450.67	3130.78	2993.74
P12532	Creatine kinase U-type, mitochondrial	KCRU_HUMAN	18	0.568	9.48395	5.09968	NaN	29.6324	13.5622	13.5185	16.2233	17.9731	17.9173	35.5812	40.7147	28.7913	290.491	290.07	299.693	422.081	425.106	411.003	807.493	853.027	794.597	1227.37	1277.81	1299.98	1766.92	1570.56	1549.6
P12694	2-oxoisovalerate dehydrogenase subunit alpha, mitochondrial	ODBA_HUMAN	8	0.294	NaN	NaN	NaN	NaN	NaN	NaN	NaN	NaN	NaN	NaN	1.88562	NaN	40.2848	48.8508	49.1871	65.5152	71.7193	69.3799	159.67	139.415	153.082	249.986	264.779	256.688	420.196	314.225	381.786
P12814	Alpha-actinin-1	ACTN1_HUMAN	52	0.706	33.0434	31.0843	35.867	60.2022	56.4966	59.684	113.668	119.246	125.571	256.499	227.998	261.899	1839.78	1852.21	1921.57	2454.02	2464.1	2479.93	4880.01	4518.42	4823.25	7054.82	7080.65	7377.94	9055.06	8685.68	8827.59
P12821	Angiotensin-converting enzyme	ACE_HUMAN	1	0.006	NaN	NaN	NaN	NaN	NaN	NaN	NaN	NaN	NaN	NaN	4.81152	5.8903	89.5822	68.1235	93.5227	111.753	121.839	137.156	215.318	NaN	216.059	393.855	308.262	300.897	300.951	480.408	326.979
P12830	Cadherin-1	CADH1_HUMAN	5	0.074	NaN	NaN	NaN	NaN	NaN	NaN	NaN	NaN	NaN	NaN	NaN	NaN	15.9054	4.57003	17.0922	51.849	49.0605	53.1504	93.556	83.3136	99.6847	170.416	161.54	153.202	201.128	200.374	187.646
P12882;Q9UKX2	Myosin-1;Myosin-2	MYH1_HUMAN;MYH2_HUMAN	1	0.0130546	NaN	NaN	NaN	NaN	NaN	NaN	NaN	NaN	NaN	NaN	NaN	NaN	NaN	NaN	NaN	NaN	NaN	NaN	NaN	NaN	38.1312	NaN	43.9356	NaN	75.9811	NaN	NaN
P12931	Proto-oncogene tyrosine-protein kinase Src	SRC_HUMAN	15	0.373	NaN	NaN	NaN	NaN	NaN	NaN	NaN	NaN	NaN	NaN	NaN	NaN	38.9762	61.9162	46.0371	96.3352	87.5582	97.1811	185.178	202.462	228.735	337.814	335.863	328.781	472.764	424.428	436.76
P12955	Xaa-Pro dipeptidase	PEPD_HUMAN	18	0.471	8.0803	4.61542	NaN	2.32736	2.90563	5.62794	12.1393	9.58707	18.1872	19.4764	17.4699	12.3125	141.699	158.518	150.394	198.611	213.023	219.523	390.908	367.266	404.573	547.898	568.736	605.021	691.235	666.606	571.153
P12956	X-ray repair cross-complementing protein 6	XRCC6_HUMAN	31	0.506	27.4477	31.5474	25.7806	43.625	49.2159	41.6866	88.9512	91.2213	82.5568	183.462	165.766	166.042	1300.27	1358.76	1296.85	1611.25	1556.57	1550.54	2898.53	2843.43	3241.68	4298.75	4525.66	4655.06	5741.4	5338.98	4945.21
P13010	X-ray repair cross-complementing protein 5	XRCC5_HUMAN	37	0.679	31.3137	22.3204	20.5077	34.1256	32.6263	30.661	65.3242	59.2137	64.7021	130.133	123.895	115.692	1007.25	1019.86	1009.34	1433.15	1425.7	1448.7	2740.98	2737.9	2881.6	4262.12	4261.56	4176.2	5138.83	4602.86	4600.14
P13051	Uracil-DNA glycosylase	UNG_HUMAN	4	0.176	NaN	NaN	NaN	NaN	NaN	NaN	NaN	7.13854	NaN	NaN	NaN	1.80046	57.1551	58.3304	53.6146	48.8174	52.8517	50.3425	98.4782	87.9472	92.1907	177.158	116.041	78.1887	206.633	195.038	200.001
P13073	Cytochrome c oxidase subunit 4 isoform 1, mitochondrial	COX41_HUMAN	8	0.391	NaN	6.02488	5.80285	13.6608	8.87721	16.0387	22.7465	21.5475	20.2307	55.1717	52.7021	43.3808	305.766	289.081	345.554	716.845	689.487	727.718	1187.84	1174.36	1211.38	1688.67	1612.71	1742.62	1926.41	1905.4	1827.31
P13284	Gamma-interferon-inducible lysosomal thiol reductase	GILT_HUMAN	2	0.12	NaN	1.91118	NaN	NaN	1.49593	NaN	5.54721	2.23692	3.31936	6.13565	7.17602	10.9012	70.6068	71.7452	93.0364	54.1968	47.6632	40.3828	127.269	101.567	126.226	188.015	178.634	170.923	272.051	289.953	271.776
P13473	Lysosome-associated membrane glycoprotein 2	LAMP2_HUMAN	5	0.134	NaN	NaN	3.27551	7.91028	5.8378	5.16795	17.001	14.5986	11.7415	38.863	24.7676	28.4517	208.986	213.646	206.349	135.446	142.861	113.407	329.484	294.422	310.926	495.756	478.34	444.689	687.722	666.868	674.926
P13489	Ribonuclease inhibitor	RINI_HUMAN	23	0.722	2.3296	5.3619	2.02261	4.54589	3.06057	5.54999	7.73715	7.61348	6.41356	18.8199	16.0669	20.6891	151.052	160.254	158.014	152.798	167.754	168.826	341.877	332.628	357.07	480.13	496.46	500.253	682.229	632.249	568.362
P13498	Cytochrome b-245 light chain	CY24A_HUMAN	1	0.051	NaN	NaN	NaN	NaN	NaN	NaN	NaN	NaN	NaN	NaN	NaN	NaN	NaN	NaN	NaN	19.1623	15.5388	NaN	44.8989	55.2594	69.2899	144.739	135.27	108.757	176.961	170.605	166.724
P13591	Neural cell adhesion molecule 1	NCAM1_HUMAN	2	0.036	NaN	NaN	NaN	NaN	NaN	NaN	NaN	NaN	NaN	NaN	NaN	NaN	NaN	NaN	NaN	2.94617	9.86594	NaN	12.7822	18.7318	11.3958	11.7721	11.9126	7.48495	19.0821	11.0831	52.9391
P13598	Intercellular adhesion molecule 2	ICAM2_HUMAN	2	0.087	NaN	NaN	NaN	NaN	NaN	NaN	NaN	NaN	NaN	NaN	2.30727	NaN	9.87424	16.6707	13.4196	28.9932	19.1703	26.1394	59.3306	51.8649	61.7112	87.5201	71.7887	89.2976	80.5212	100.739	83.2755
P13612	Integrin alpha-4	ITA4_HUMAN	2	0.034	NaN	NaN	NaN	NaN	NaN	NaN	NaN	NaN	NaN	NaN	NaN	NaN	NaN	NaN	NaN	37.6505	NaN	37.7091	98.3097	NaN	106.485	96.5401	90.395	129.749	157.127	150.292	103.267
P13639	Elongation factor 2	EF2_HUMAN	52	0.674	66.05	68.9093	67.7141	117.559	119.02	105.467	232.346	234.124	226.368	444.273	431.418	453.342	3119.46	3068.41	3146.92	4680.68	4731.63	4847.85	8188.87	8076.31	8100.41	11244.9	11452.6	11388	13666.8	12741.8	12460.5
P13647	Keratin, type II cytoskeletal 5	K2C5_HUMAN	18	0.319	NaN	NaN	NaN	NaN	NaN	20.0578	19.7943	12.448	37.1502	69.4173	68.8376	69.5825	708.859	737.403	725.755	1243.8	1345.31	1327.15	2323.32	2491.79	2416.35	3598.86	3592.29	3670.05	4426.99	4029.82	4139.77
P13667	Protein disulfide-isomerase A4	PDIA4_HUMAN	40	0.679	18.8362	17.8222	16.75	29.9424	26.0861	30.3792	66.8511	60.9907	57.8808	123.018	116.488	119.614	981.427	1042.45	1100.42	1499.37	1509.13	1564.2	2882.46	2710.54	2904.62	4260.2	4069.62	4211.04	5210.18	4830.53	4853.43
P13674	Prolyl 4-hydroxylase subunit alpha-1	P4HA1_HUMAN	18	0.434	NaN	NaN	NaN	NaN	NaN	NaN	14.5846	4.00269	4.76507	16.3811	20.2835	19.6097	152.853	146.36	160.333	171.057	176.997	152.064	366.127	343.724	366.094	519.084	521.717	491.929	664.273	692.568	560.781
P13688	Carcinoembryonic antigen-related cell adhesion molecule 1	CEAM1_HUMAN	1	0.0841735	NaN	NaN	NaN	NaN	NaN	NaN	NaN	NaN	NaN	NaN	NaN	NaN	NaN	NaN	NaN	11.0395	13.2466	NaN	NaN	NaN	NaN	37.945	35.9328	28.3311	53.6974	45.6558	70.093
P13693	Translationally-controlled tumor protein	TCTP_HUMAN	12	0.855	6.65732	8.99566	4.37415	11.9648	15.3313	7.42822	20.652	21.3255	21.0606	48.4942	33.8384	50.6867	342.555	352.841	295.935	390.907	443.176	423.243	947.699	881.856	923.994	1775.3	1719.4	1558.07	2024.45	1802.27	2027.81
P13716	Delta-aminolevulinic acid dehydratase	HEM2_HUMAN	7	0.279	NaN	NaN	NaN	NaN	NaN	NaN	NaN	NaN	NaN	NaN	NaN	NaN	30.4626	22.4877	31.2964	119.126	128.558	118.811	206.448	236.999	256.069	353.588	370.471	365.605	475.681	454.214	433.016
P13726	Tissue factor	TF_HUMAN	1	0.0746623	NaN	NaN	NaN	NaN	NaN	NaN	NaN	NaN	NaN	NaN	NaN	NaN	NaN	NaN	NaN	NaN	NaN	NaN	5.03981	5.33683	7.74078	9.44563	NaN	8.76013	10.9617	14.3751	16.62
P13747	HLA class I histocompatibility antigen, alpha chain E	HLAE_HUMAN	1	0.036	NaN	NaN	NaN	NaN	NaN	NaN	NaN	NaN	NaN	NaN	NaN	NaN	NaN	NaN	NaN	NaN	NaN	NaN	NaN	NaN	NaN	207.253	NaN	207.592	238.208	244.2	178.333
P13796	Plastin-2	PLSL_HUMAN	40	0.756	21.4734	17.943	15.9212	32.8392	28.691	33.4912	68.356	72.1591	63.632	132.072	120.209	136.912	956.134	985.595	962.046	1238.46	1231.11	1283.93	2480.48	2340.92	2492.4	3614.8	3742.46	3477.33	4489.96	4173.95	4257.15
P13797	Plastin-3	PLST_HUMAN	27	0.567	5.8807	3.18924	NaN	6.45463	9.23081	7.35028	15.3818	13.7799	11.5974	32.1715	25.6084	26.9751	265.317	248.045	241.068	299.77	293.348	312.418	597.652	567.256	646.719	926.618	946.928	941.855	1221.39	1073.23	1160.39
P13798	Acylamino-acid-releasing enzyme	ACPH_HUMAN	24	0.503	4.17513	NaN	NaN	8.04621	8.68489	11.2155	22.1639	15.8227	20.8972	26.5706	43.4543	30.7172	270.154	281.625	261.874	354.576	350.418	365.945	696.827	717.511	756.105	1132.13	1147.06	1198.67	1512.8	1407.74	1439.76
P13804	Electron transfer flavoprotein subunit alpha, mitochondrial	ETFA_HUMAN	16	0.682	7.5434	6.1538	9.19381	14.1362	15.0874	14.6061	31.6221	26.8915	29.8762	71.3426	66.9542	58.8546	451.367	433.705	440.854	625.348	632.124	599.768	1229.77	1211.27	1294.96	1922.8	1929.38	1956.92	2433.9	2484.42	2393.75
P13807	Glycogen [starch] synthase, muscle	GYS1_HUMAN	13	0.262	NaN	NaN	NaN	NaN	NaN	NaN	3.51324	NaN	NaN	4.94186	NaN	NaN	46.5031	43.7803	48.1248	53.1724	59.5321	59.4969	111.999	111.294	118.44	188.438	183.361	195.247	253.092	218.918	236.13
P13861	cAMP-dependent protein kinase type II-alpha regulatory subunit	KAP2_HUMAN	15	0.525	NaN	NaN	NaN	NaN	NaN	NaN	NaN	NaN	NaN	NaN	NaN	5.55089	67.7945	86.7259	73.141	128.758	114.847	123.033	261.55	280.323	270.386	435.843	455.35	425.724	618.236	548.89	579.231
P13928	Annexin A8	ANXA8_HUMAN	2	0.11	NaN	NaN	NaN	NaN	NaN	NaN	7.54402	NaN	NaN	63.6207	53.4092	60.5901	214.945	273.875	192.936	396.598	322.964	366.838	624.298	717.917	685.498	1052.4	850.842	900.223	836.112	1022.81	1097.26
P13929	Beta-enolase	ENOB_HUMAN	10	0.362	106.547	80.7463	92.4661	100.941	75.7534	152.007	293.732	266.256	293.13	437.808	490.553	570.731	2479.78	2372.97	2305.2	1305.44	1373.37	1299.22	2176.63	2104.1	2112.63	2125.31	2835.92	1967.71	2276.78	2105.98	1931.38
P13984	General transcription factor IIF subunit 2	T2FB_HUMAN	10	0.43	NaN	NaN	NaN	0.922646	4.87045	NaN	8.43694	5.61331	6.91784	14.8004	7.16202	10.9496	71.8873	91.8449	93.0944	100.645	95.1834	113.764	244.745	222.637	247.298	410.708	383.098	372.895	554.57	506.051	503.891
P13987	CD59 glycoprotein	CD59_HUMAN	4	0.25	NaN	NaN	NaN	NaN	NaN	NaN	NaN	NaN	NaN	NaN	NaN	3.41623	70.1641	70.0984	78.7374	190.971	172.341	166.236	260.365	274.529	245.173	336.642	338.256	342.628	339.891	319.721	363.033
P13995	Bifunctional methylenetetrahydrofolate dehydrogenase/cyclohydrolase, mitochondrial	MTDC_HUMAN	12	0.457	NaN	NaN	NaN	NaN	NaN	2.29126	NaN	9.56599	8.06187	10.8767	NaN	28.0085	79.5728	98.0798	91.7337	114.918	106.977	126.427	207.856	193.011	219.955	270.701	321.015	307.793	382.574	365.196	374.23
P14060	3 beta-hydroxysteroid dehydrogenase/Delta 5-->4-isomerase type 1	3BHS1_HUMAN	12	0.483	NaN	NaN	13.3912	2.9702	NaN	NaN	11.8234	6.90701	9.37485	25.5868	21.8409	16.8512	154.61	150.527	167.081	171.453	171.187	170.223	382.097	357.525	390.962	551.498	630.041	555.715	789.554	689.018	675.746
P14174	Macrophage migration inhibitory factor	MIF_HUMAN	3	0.357	26.435	33.6325	32.9654	58.5457	60.3314	58.2071	267.026	233.688	228.298	506.181	445.536	480.55	3221.57	3107.56	3284	5621.69	5794.14	5839.05	12497.1	11723.7	13205.5	16603.1	15393.8	13437.6	18721.5	14094.5	12927.8
P14209	CD99 antigen	CD99_HUMAN	3	0.286	NaN	NaN	NaN	NaN	NaN	NaN	NaN	NaN	NaN	NaN	NaN	NaN	21.7923	22.5247	47.0947	57.0437	47.3463	38.8981	30.4938	188.916	201.308	361.63	379.251	393.159	612.77	500.37	532.347
P14314	Glucosidase 2 subunit beta	GLU2B_HUMAN	16	0.337	16.8508	20.991	16.3847	26.4177	29.3968	26.6176	67.9491	69.4444	77.0242	116.434	116.59	128.347	861.087	891.503	855.485	1459.17	1500.74	1585.27	2774.13	2821.2	2934.17	4341.03	3596.71	4303.9	3816.19	3527.77	4146.08
P14317	Hematopoietic lineage cell-specific protein	HCLS1_HUMAN	12	0.272	NaN	NaN	NaN	NaN	NaN	NaN	NaN	NaN	NaN	NaN	NaN	NaN	4.44571	16.1364	14.8382	41.2458	43.0732	45.2327	121.066	120.504	124.366	209.579	192.782	196.08	234.824	231.315	213.644
P14324	Farnesyl pyrophosphate synthase	FPPS_HUMAN	12	0.32	3.46127	11.5029	NaN	17.0683	15.7	13.4427	23.3172	23.0043	21.0446	60.5269	40.5033	45.5888	329.216	356.885	317.627	441.578	456.915	404.684	843.886	852.778	890.233	1361.52	1391.62	1337.87	1713.49	1628.65	1628.04
P14373	Zinc finger protein RFP	TRI27_HUMAN	6	0.156	NaN	NaN	NaN	NaN	NaN	NaN	NaN	NaN	NaN	NaN	NaN	NaN	NaN	2.36878	NaN	41.8495	41.09	40.3775	55.8012	44.4911	40.8083	94.4327	102.529	96.4343	136.146	213.259	199.329
P14406	Cytochrome c oxidase subunit 7A2, mitochondrial	CX7A2_HUMAN	3	0.566	14.3984	11.6991	11.0048	22.3052	15.3443	22.8186	44.5988	44.709	20.0083	61.0331	66.1447	67.7002	505.332	488.374	501.062	467.91	453.068	449.459	825.621	540.142	594.905	703.375	943.792	688.434	1105.31	1143.16	826.565
P14550	Aldo-keto reductase family 1 member A1	AK1A1_HUMAN	17	0.606	NaN	NaN	NaN	NaN	NaN	NaN	NaN	3.95972	2.28214	19.7029	16.3053	13.9744	107.203	95.089	92.4334	184.774	174.881	178.739	318.084	339.173	353.069	499.503	512.132	518.831	666.291	606.651	640.609
P14555	Phospholipase A2, membrane associated	PA2GA_HUMAN	2	0.181	NaN	NaN	NaN	NaN	NaN	NaN	NaN	NaN	NaN	NaN	NaN	NaN	NaN	NaN	NaN	102.598	117.49	175.661	60.9327	599.394	48.9433	121.282	156.697	154.71	231.299	694.075	587.208
P14618	Pyruvate kinase PKM	KPYM_HUMAN	41	0.77	153.767	139.798	136.078	280.285	269.07	246.996	516.218	516.643	513.833	1089.59	1068.44	1072.1	7346.4	7120.37	7276.77	9736.36	9979.38	9900.31	18412	18141	18530.8	23827.9	22387.4	23084.9	23631	23278.7	22081.8
P14625	Endoplasmin	ENPL_HUMAN	42	0.595	45.1532	47.8846	43.452	84.9889	72.7986	82.4833	170.67	155.952	157.327	340.796	304.359	340.403	2397.5	2386.28	2425.74	3619.07	3580.52	3767.64	5988.35	5983.32	6174.63	8306.81	7918.84	7682.36	8381.08	8516.13	8139.24
P14635	G2/mitotic-specific cyclin-B1	CCNB1_HUMAN	8	0.33	NaN	NaN	NaN	NaN	NaN	NaN	NaN	NaN	4.53012	6.79075	NaN	NaN	78.5733	89.5155	70.3488	78.439	54.2875	58.4185	110.437	113.672	112.742	88.3723	115.54	117.318	47.5909	192.486	52.8785
P14649	Myosin light chain 6B	MYL6B_HUMAN	7	0.346	16.0426	8.8916	12.0887	25.0856	14.9412	18.5812	NaN	46.8435	41.4126	96.1839	89.9277	87.1213	685.316	690.782	653.662	1451.86	1293.09	1431.74	2468.92	2515.71	2537.55	3904.86	3007.06	3935.81	3786.26	4508.86	2300.83
P14678	Small nuclear ribonucleoprotein-associated proteins B and B'	RSMB_HUMAN	10	0.396	26.7129	12.1748	22.0251	29.0769	27.2527	29.2002	54.6672	45.3889	41.8006	89.7825	86.1628	106.116	687.157	647.152	624.97	1423.32	1363.18	1443.82	2521.01	2767.33	2690.54	4314.54	4189.23	4284.22	5082.88	5058.86	4999.97
P14735	Insulin-degrading enzyme	IDE_HUMAN	28	0.36	NaN	NaN	NaN	NaN	NaN	6.94137	9.188	4.21877	NaN	22.6763	19.3899	20.7807	186.621	199.414	186.994	274.486	255.847	268.597	524.824	484.599	554.002	812.656	859.178	851.25	1150.14	1078.77	1056.48
P14854	Cytochrome c oxidase subunit 6B1	CX6B1_HUMAN	6	0.651	6.35375	NaN	7.0764	9.39152	6.24959	2.15724	28.1142	12.161	18.178	58.0628	35.5103	29.6859	258.223	312.937	353.258	492.477	463.278	440.872	1012.97	977.365	1082.76	1539.53	1464.09	1635.14	1564.38	1828.42	1734.55
P14859	POU domain, class 2, transcription factor 1	PO2F1_HUMAN	2	0.042	NaN	NaN	NaN	NaN	NaN	NaN	NaN	NaN	NaN	NaN	NaN	NaN	NaN	NaN	NaN	47.04	41.251	37.4029	60.1147	61.9985	47.8955	112.271	103.975	119.239	208.68	174.983	185.689
P14866	Heterogeneous nuclear ribonucleoprotein L	HNRPL_HUMAN	21	0.572	18.0516	28.3682	22.2979	36.6855	46.0375	44.0749	99.7449	82.8553	71.2199	176.296	148.454	159.972	1067.61	972.587	1134.13	1549.24	1366.84	1655.54	2703.29	2270.72	2643.47	3547.17	3502.27	3273.78	4748.68	3919.18	4503.04
P14868	Aspartate--tRNA ligase, cytoplasmic	SYDC_HUMAN	37	0.733	11.7488	15.6424	12.1589	28.3991	24.018	20.9374	35.4656	40.433	40.8387	77.2239	81.3077	76.8877	662.107	650.598	646.716	930.605	918.523	966.487	1703.14	1690.52	1757.26	2388.34	2345.88	2387.93	2548.22	2320.63	2545.94
P14921	Protein C-ets-1	ETS1_HUMAN	5	0.159	NaN	NaN	NaN	NaN	NaN	NaN	NaN	NaN	NaN	NaN	NaN	NaN	NaN	NaN	13.3587	18.5743	21.9859	17.4851	24.9695	33.6904	22.4334	71.3459	65.9001	69.4437	131.803	105.283	117.841
P14923	Junction plakoglobin	PLAK_HUMAN	28	0.54	NaN	NaN	2.13366	3.00415	1.59563	1.22327	13.4165	7.59097	7.09259	13.3436	11.1748	14.2986	101.698	103.25	105.521	151.346	150.669	148.911	312.074	312.333	319.469	484.214	511.187	511.66	708.81	657.245	681.623
P14927	Cytochrome b-c1 complex subunit 7	QCR7_HUMAN	7	0.514	2.09025	0.63814	NaN	4.01994	4.60858	9.67177	13.3374	9.05495	15.1115	25.8145	13.468	19.8693	147.378	158.159	165.104	211.497	229.831	267.645	377.481	385.485	370.902	555.803	534.006	527.866	746.636	646.96	738.137
P15085	Carboxypeptidase A1	CBPA1_HUMAN	1	0.062	NaN	NaN	NaN	NaN	NaN	0.588234	NaN	1.05111	2.23625	NaN	4.55488	NaN	48.9921	NaN	NaN	63.3308	NaN	NaN	NaN	48.455	41.7623	57.0221	NaN	56.7924	50.5196	43.9098	NaN
P15086	Carboxypeptidase B	CBPB1_HUMAN	1	0.0478267	NaN	NaN	NaN	NaN	NaN	NaN	NaN	NaN	NaN	3.73432	NaN	NaN	NaN	NaN	NaN	20.0159	NaN	NaN	49.2954	39.4053	52.2959	NaN	NaN	NaN	NaN	NaN	NaN
P15104	Glutamine synthetase	GLNA_HUMAN	5	0.18	NaN	NaN	NaN	NaN	3.55986	4.18594	NaN	NaN	4.91798	NaN	16.1571	NaN	20.4975	NaN	NaN	36.317	21.687	21.8714	91.2752	79.9066	106.689	136.205	148.069	142.596	196.349	187.444	228.945
P15121	Aldose reductase	ALDR_HUMAN	21	0.677	6.47155	9.44393	NaN	18.4809	14.9965	17.4812	27.9178	36.3952	33.6464	69.8037	60.0564	78.4341	495.444	497.696	500.29	726.786	756.974	760.909	1429.01	1315.4	1389.98	1961.09	2015.9	2121.35	2833.86	2431.83	2320.59
P15153	Ras-related C3 botulinum toxin substrate 2	RAC2_HUMAN	3	0.193	8.49376	NaN	NaN	3.3702	3.26575	2.06478	10.2683	14.6541	15.2242	19.7428	29.9098	32.635	356.374	374.917	346.632	411.207	468.308	485.405	897.547	890.496	942.715	1275.59	1271.02	1164.28	1088.32	1123.58	1200.33
P15170	Eukaryotic peptide chain release factor GTP-binding subunit ERF3A	ERF3A_HUMAN	22	0.573	NaN	3.98749	NaN	5.04246	13.8816	8.42521	8.38325	13.1619	12.3275	22.1395	21.1831	18.0938	225.93	242.785	229	267.521	276.299	270.279	540.863	501.537	521.327	764.529	759.437	745.408	957.375	873.901	882.966
P15260	Interferon gamma receptor 1	INGR1_HUMAN	2	0.051	NaN	NaN	NaN	NaN	NaN	NaN	NaN	NaN	NaN	NaN	NaN	NaN	NaN	NaN	NaN	NaN	NaN	NaN	NaN	378.253	NaN	618.132	167.059	76.3167	125.464	109.242	129.268
P15289	Arylsulfatase A	ARSA_HUMAN	5	0.152	NaN	NaN	NaN	NaN	NaN	NaN	NaN	NaN	NaN	NaN	NaN	NaN	1.98425	NaN	NaN	36.9406	31.3511	27.008	68.5647	67.2345	71.7184	89.2702	92.7944	116.542	163.41	158.699	151.088
P15291	Beta-1,4-galactosyltransferase 1	B4GT1_HUMAN	5	0.206	NaN	NaN	NaN	NaN	NaN	NaN	NaN	NaN	NaN	12.769	NaN	NaN	66.7742	49.2333	52.9729	82.5411	62.4933	63.029	157.239	139.865	193.921	242.307	257.984	250.127	332.907	304.482	301.763
P15311	Ezrin	EZRI_HUMAN	26	0.435	15.9678	11.6071	11.8345	18.7727	15.8804	16.8623	44.9081	40.5745	34.1313	70.31	71.6401	64.7076	557.364	565.833	558.143	658.001	642.697	638.367	1173.56	1113.85	1195.03	1573.6	1465.06	1511.28	1729	1794.56	1689.2
P15328	Folate receptor alpha	FOLR1_HUMAN	1	0.0773005	NaN	NaN	NaN	NaN	NaN	NaN	NaN	NaN	NaN	NaN	NaN	NaN	NaN	NaN	NaN	14.7683	NaN	10.9261	35.3122	20.832	27.8866	38.9324	42.6393	67.6289	57.6345	45.9998	49.7867
P15336	Cyclic AMP-dependent transcription factor ATF-2	ATF2_HUMAN	2	0.053	NaN	NaN	NaN	NaN	NaN	NaN	NaN	NaN	NaN	NaN	NaN	NaN	NaN	6.62181	NaN	24.5342	38.0591	40.1958	38.7676	56.4799	50.1197	113.532	86.2745	81.9158	127.171	99.4131	117.798
P15374	Ubiquitin carboxyl-terminal hydrolase isozyme L3	UCHL3_HUMAN	11	0.743	NaN	NaN	NaN	NaN	NaN	NaN	NaN	NaN	NaN	NaN	NaN	NaN	63.4731	82.2589	60.3384	161.601	152.662	155.667	351.514	328.573	349.98	547.706	574.244	594.869	848.71	733.808	754.817
P15428	15-hydroxyprostaglandin dehydrogenase [NAD(+)]	PGDH_HUMAN	3	0.184	NaN	NaN	NaN	NaN	NaN	NaN	NaN	NaN	NaN	NaN	NaN	NaN	NaN	NaN	NaN	31.8563	55.0934	63.4296	52.5161	50.3899	43.9091	91.1564	58.1686	88.4194	64.0648	68.4065	123.362
P15498	Proto-oncogene vav	VAV_HUMAN	8	0.13	NaN	NaN	NaN	NaN	NaN	NaN	NaN	NaN	NaN	NaN	NaN	NaN	NaN	NaN	6.38273	31.2223	24.0439	37.2302	46.9939	46.4143	51.3016	84.3596	87.9669	84.5334	180.6	161.703	174.546
P15529	Membrane cofactor protein	MCP_HUMAN	4	0.107	NaN	NaN	NaN	NaN	NaN	NaN	NaN	NaN	NaN	11.9674	NaN	NaN	91.5425	96.5195	88.428	198.92	197.031	199.281	306.872	341.147	328.285	440.441	442.7	422.866	545.356	540.524	436.147
P15531	Nucleoside diphosphate kinase A	NDKA_HUMAN	7	0.395	6.50435	8.27744	7.10077	14.1381	11.8546	10.6798	24.8684	25.2143	26.3763	54.241	60.0846	51.9108	397.112	414.992	399.459	702.813	623.898	706.946	1163.59	1111.05	1196.16	1468.33	1731.78	1759.14	1407.52	1594.88	1360.19
P15559	NAD(P)H dehydrogenase [quinone] 1	NQO1_HUMAN	13	0.449	19.5954	24.0372	26.6025	46.056	39.5303	39.9331	73.6949	71.5167	77.287	153.882	152.047	141.672	1427.03	1398.16	1453.95	1649.88	1529.8	1765.55	2579.26	2243.02	2668.43	3031.66	2754.51	2924.78	2700.01	3119.99	2941.41
P15586	N-acetylglucosamine-6-sulfatase	GNS_HUMAN	10	0.201	NaN	NaN	NaN	NaN	NaN	NaN	NaN	NaN	5.18793	17.3804	18.281	28.859	235.34	242.189	258.351	357.175	299.287	281.24	643.04	615.899	625.356	970.748	1004.33	1001.14	1263.51	1148.63	1269.86
P15735	Phosphorylase b kinase gamma catalytic chain, liver/testis isoform	PHKG2_HUMAN	3	0.118	NaN	NaN	NaN	NaN	NaN	NaN	NaN	NaN	NaN	NaN	NaN	NaN	12.6271	23.8111	11.601	37.7598	37.7637	26.0852	64.4775	59.3218	74.3159	96.1474	121.071	126.138	171.891	144.178	127.992
P15848	Arylsulfatase B	ARSB_HUMAN	2	0.047	NaN	NaN	NaN	NaN	NaN	NaN	NaN	NaN	NaN	NaN	NaN	NaN	NaN	11.8636	NaN	NaN	47.9584	29.1984	9.42864	36.8703	27.6381	62.1207	43.39	NaN	104.684	60.5301	68.0291
P15880	40S ribosomal protein S2	RS2_HUMAN	14	0.481	10.8804	13.478	14.005	34.2294	35.8311	29.2374	53.8896	62.1232	61.7662	127.454	112.866	120.03	820.558	844.153	849.774	1055.81	1068.96	1102.11	1800.62	1749	1837.66	2453.43	2474.92	2245.98	1802.21	1915.43	1380.09
P15924	Desmoplakin	DESP_HUMAN	93	0.417	NaN	3.03188	NaN	3.89224	5.1389	4.72974	5.99746	8.10597	10.3409	17.1346	11.8713	12.6629	111.424	114.693	106.839	125.711	133.121	130.138	270.716	257.777	281.894	444.779	425.048	453.623	623.669	618.982	570.122
P15927	Replication protein A 32 kDa subunit	RFA2_HUMAN	7	0.444	NaN	NaN	NaN	NaN	NaN	NaN	2.59742	2.38895	4.9833	2.1989	5.98981	6.09657	37.4697	51.2873	59.4976	78.7118	82.5561	68.2053	148.034	138.988	137.455	228.28	230.817	235.221	299.446	230.976	252.266
P15941	Mucin-1	MUC1_HUMAN	7	0.084	NaN	NaN	NaN	NaN	NaN	NaN	NaN	NaN	NaN	NaN	NaN	8.84752	51.4376	21.1507	39.3363	108.228	106.306	93.0726	252.585	217.505	270.783	427.191	356.746	409.731	601.074	532.694	465.654
P15954	Cytochrome c oxidase subunit 7C, mitochondrial	COX7C_HUMAN	2	0.413	NaN	NaN	NaN	NaN	NaN	NaN	NaN	NaN	NaN	NaN	NaN	NaN	308.382	407.828	298.112	219.24	264.577	245.323	454.18	417.117	481.858	964.764	932.023	714.888	1015.9	1010.06	957.848
P16070	CD44 antigen	CD44_HUMAN	6	0.093	NaN	1.89605	3.51007	3.06121	6.92108	10.6614	16.8364	15.1003	7.05901	23.7988	24.5592	19.4516	134.519	141.411	165.729	167.28	164.557	179.626	359.772	368.94	364.182	554.997	551.791	566.279	587.809	471.794	511.991
P16083	Ribosyldihydronicotinamide dehydrogenase [quinone]	NQO2_HUMAN	9	0.58	NaN	NaN	NaN	NaN	NaN	NaN	NaN	NaN	NaN	NaN	NaN	NaN	8.17195	5.06393	39.5933	42.7119	58.6498	56.1838	105.708	116.865	95.496	173.752	190.601	174.396	272.098	227.076	218.709
P16144	Integrin beta-4	ITB4_HUMAN	59	0.45	0.735468	NaN	5.66004	5.81208	4.56131	4.32296	9.14692	8.76516	8.38748	21.0703	17.5595	19.7672	158.438	168.923	156.065	204.242	210.867	204.482	402.208	411.105	422.941	666.636	678.724	672.527	933.609	841.384	922.217
P16150	Leukosialin	LEUK_HUMAN	1	0.03	NaN	NaN	NaN	NaN	NaN	NaN	NaN	NaN	NaN	NaN	NaN	NaN	NaN	NaN	NaN	105.77	77.3748	67.1629	163.104	213.377	263.955	415.45	450.459	483.22	741.29	551.708	651.479
P16152	Carbonyl reductase [NADPH] 1	CBR1_HUMAN	13	0.523	3.10926	3.45993	3.09794	5.73112	9.85853	10.5847	13.0072	13.4328	15.7195	35.2621	33.7248	30.39	277.695	283.147	292.948	371.226	358.768	353.498	714.255	702.949	706.412	926.838	1029.69	955.871	1180.95	1065.5	1105.82
P16219	Short-chain specific acyl-CoA dehydrogenase, mitochondrial	ACADS_HUMAN	9	0.379	NaN	NaN	NaN	NaN	NaN	NaN	NaN	NaN	NaN	NaN	NaN	NaN	12.1195	102.042	3.53288	95.8601	99.2844	85.2502	136.759	176.016	208.485	330.094	315.21	342.215	446.556	440.331	444.526
P16220	Cyclic AMP-responsive element-binding protein 1	CREB1_HUMAN	2	0.067	NaN	NaN	NaN	NaN	NaN	NaN	NaN	NaN	NaN	NaN	NaN	NaN	NaN	NaN	20.9115	101.888	119.915	132.579	151.004	186.426	356.524	350.928	401.299	583.67	842.019	674.284	772.439
P16278	Beta-galactosidase	BGAL_HUMAN	13	0.223	NaN	NaN	NaN	NaN	NaN	NaN	15.769	NaN	NaN	20.2989	27.7576	26.5895	234.87	249.259	220.739	234.134	225.647	238.226	471.97	446.943	492.81	691.665	703.708	721.663	929.063	852.414	892.469
P16298	Serine/threonine-protein phosphatase 2B catalytic subunit beta isoform	PP2BB_HUMAN	3	0.074	NaN	NaN	NaN	NaN	NaN	NaN	NaN	NaN	NaN	NaN	NaN	NaN	NaN	NaN	NaN	102.192	128.807	110.206	208.215	53.6147	219.773	150.995	405.968	374.818	583.881	515.149	571.059
P16333	Cytoplasmic protein NCK1	NCK1_HUMAN	7	0.225	NaN	NaN	NaN	NaN	NaN	NaN	NaN	NaN	NaN	NaN	NaN	NaN	11.2475	11.8605	5.87311	78.4845	80.396	71.1871	154.355	176.187	180.154	256.29	228.085	247.598	341.095	316.006	308.688
P16383	GC-rich sequence DNA-binding factor 2	GCFC2_HUMAN	2	0.045	NaN	NaN	NaN	NaN	NaN	NaN	NaN	NaN	NaN	NaN	NaN	NaN	NaN	NaN	NaN	15.1091	82.1313	48.6433	47.4612	42.1808	51.1149	60.9038	74.6076	93.4816	154.6	142.022	126.676
P16401	Histone H1.5	H15_HUMAN	4	0.212	2.77721	5.37654	3.60487	21.7422	7.92273	6.58665	16.1712	16.7988	23.0368	48.8834	41.0164	40.9447	317.112	399.794	368.18	619.356	588.09	601.371	872.581	917.007	744.039	1126.26	1157.91	1137.34	1438.08	1466.89	1253.73
P16402	Histone H1.3	H13_HUMAN	5	0.249	39.6387	19.1209	33.3692	58.2832	53.5727	52.6561	98.7958	100.052	92.7774	186.911	199.946	194.425	1388.74	1374.84	1418.97	2233.82	2279.86	2285.8	3785.43	3542.21	3851.97	4313.43	2567.26	4440.9	1942	2336.85	2922.28
P16403	Histone H1.2	H12_HUMAN	1	0.075	NaN	NaN	NaN	NaN	NaN	NaN	NaN	6.04405	NaN	21.0986	17.694	18.2807	437.602	474.229	479.018	968.208	809.435	889.606	1619.12	1604.82	1534.71	2239.14	2236.12	2309.31	2342.1	2199.81	1969.99
P16422	Epithelial cell adhesion molecule	EPCAM_HUMAN	6	0.271	NaN	NaN	NaN	NaN	NaN	NaN	NaN	NaN	NaN	NaN	NaN	NaN	29.5784	10.8845	14.2249	37.3422	35.2081	35.2825	45.573	49.394	74.7548	111.831	110.43	120.219	201.304	165.04	183.881
P16435	NADPH--cytochrome P450 reductase	NCPR_HUMAN	26	0.501	1.23261	NaN	NaN	1.60119	1.49042	4.24835	NaN	7.66251	4.93166	10.958	6.36811	8.54247	59.1744	74.5627	56.6358	76.8782	76.3811	74.1326	155.342	146.687	166.082	230.209	223.519	220.604	330.282	265.19	277.895
P16444	Dipeptidase 1	DPEP1_HUMAN	6	0.221	NaN	NaN	NaN	NaN	NaN	NaN	NaN	NaN	NaN	NaN	NaN	NaN	NaN	NaN	NaN	23.5258	30.0802	18.7984	48.1851	59.413	39.9504	91.6313	63.4065	66.1019	169.472	151.066	151.804
P16455	Methylated-DNA--protein-cysteine methyltransferase	MGMT_HUMAN	7	0.473	NaN	NaN	NaN	NaN	NaN	NaN	NaN	NaN	NaN	NaN	NaN	NaN	12.5876	20.8463	20.1921	46.8646	27.3274	34.4233	112.202	86.8159	100.528	166.393	183.626	169.315	272.282	238.48	213.704
P16615	Sarcoplasmic/endoplasmic reticulum calcium ATPase 2	AT2A2_HUMAN	42	0.47	9.89441	10.5745	6.87485	14.241	10.382	14.0357	19.7563	21.9633	21.345	50.2878	40.531	49.7663	367.875	383.158	353.532	522.68	532.488	545.097	885.759	894.198	915.458	1332.28	1246.69	1319.11	1483.82	1245.89	1251.88
P16885	1-phosphatidylinositol 4,5-bisphosphate phosphodiesterase gamma-2	PLCG2_HUMAN	6	0.058	NaN	NaN	NaN	NaN	NaN	NaN	NaN	NaN	NaN	NaN	NaN	NaN	NaN	27.4304	NaN	35.554	33.7422	21.9082	45.3181	44.0252	54.5041	75.4622	80.5254	100.13	149.166	143.434	158.044
P16930	Fumarylacetoacetase	FAAA_HUMAN	13	0.449	NaN	NaN	NaN	5.67344	2.82497	3.37961	13.908	7.39159	5.33858	26.1931	20.1208	13.499	145.5	168.084	146.975	181.18	165.419	165.514	368.125	364.766	362.256	524.049	569.594	567.492	723.007	611.732	664.396
P16949	Stathmin	STMN1_HUMAN	8	0.477	18.8392	35.7828	36.0386	39.2659	72.2512	60.2462	113.175	122.434	117.153	229.242	245.425	245.243	1747.55	1768.73	1705.9	2220	2223.73	2297.58	3634.34	3874.21	3794.08	4777.1	4888.88	5130.15	4347.99	3820.33	3404.95
P16989	Y-box-binding protein 3	YBOX3_HUMAN	11	0.535	NaN	NaN	NaN	NaN	NaN	NaN	1.77964	2.20994	4.82862	3.05858	1.8138	NaN	90.0899	28.4816	91.3732	94.0321	103.699	74.7778	187.3	176.895	193.126	319.496	329.638	338.239	965.172	247.232	850.202
P17028	Zinc finger protein 24	ZNF24_HUMAN	4	0.163	NaN	NaN	NaN	NaN	NaN	NaN	NaN	NaN	NaN	NaN	NaN	NaN	NaN	NaN	NaN	32.0609	29.4283	40.2328	70.0845	154.918	171.254	285.49	27.8256	339.063	79.1085	395.664	87.4359
P17029	Zinc finger protein with KRAB and SCAN domains 1	ZKSC1_HUMAN	8	0.229	NaN	NaN	NaN	NaN	NaN	NaN	NaN	NaN	NaN	NaN	NaN	NaN	NaN	NaN	NaN	28.827	13.7665	NaN	53.9476	44.9775	56.364	89.0154	107.509	74.8556	172.173	143.458	149.697
P17050	Alpha-N-acetylgalactosaminidase	NAGAB_HUMAN	11	0.36	NaN	NaN	NaN	NaN	NaN	NaN	NaN	NaN	NaN	NaN	NaN	NaN	NaN	NaN	NaN	127.953	97.5331	113.414	132.294	104.353	73.5931	241.849	192.101	190.379	449.794	423.058	477.382
P17066	Heat shock 70 kDa protein 6	HSP76_HUMAN	1	0.026	NaN	NaN	NaN	NaN	NaN	NaN	NaN	NaN	NaN	NaN	NaN	5.17172	NaN	38.9619	45.0215	36.6555	32.5531	50.9783	NaN	NaN	104.683	158.911	174.401	193.7	234.282	206.996	202.941
P17096	High mobility group protein HMG-I/HMG-Y	HMGA1_HUMAN	4	0.374	NaN	NaN	NaN	NaN	NaN	NaN	2.90656	2.64761	NaN	15.7248	12.8488	19.718	141.684	120.042	128.487	266.927	264.981	263.136	522.491	507.843	504.687	716.191	820.967	820.708	814.169	789.556	762.277
P17152	Transmembrane protein 11, mitochondrial	TMM11_HUMAN	4	0.245	NaN	NaN	3.01076	NaN	NaN	NaN	NaN	16.0643	NaN	NaN	NaN	NaN	30.3119	29.7936	23.771	55.0989	47.8238	60.8774	140.145	122.721	144.243	261.467	270.856	272.689	429.117	420.569	338.969
P17174	Aspartate aminotransferase, cytoplasmic	AATC_HUMAN	17	0.54	NaN	10.5757	2.81048	NaN	6.31678	7.6943	13.6429	7.88197	17.9151	24.7584	18.9203	24.959	175.778	159.369	143.325	238.483	220.362	221.347	447.988	433.311	459.853	649.537	661.848	642.539	886.712	718.959	676.807
P17252	Protein kinase C alpha type	KPCA_HUMAN	19	0.384	NaN	NaN	NaN	NaN	NaN	NaN	2.94562	NaN	NaN	6.36629	7.59965	2.58302	49.1077	52.0261	55.87	53.0453	49.1799	52.7818	104.268	97.6546	113.551	169.093	178.94	179.359	252.553	234.47	241.611
P17301	Integrin alpha-2	ITA2_HUMAN	20	0.238	NaN	NaN	NaN	NaN	NaN	NaN	3.18805	2.20823	NaN	7.261	9.067	6.4383	36.7235	36.9774	49.4955	38.0645	40.7981	31.5197	92.25	90.9733	88.4485	138.967	160.848	157.271	242.171	190.356	209.272
P17480	Nucleolar transcription factor 1	UBF1_HUMAN	21	0.308	1.70824	NaN	NaN	0.754895	NaN	4.80586	1.86764	3.39809	2.38238	12.4459	14.6932	13.1797	83.919	79.9505	82.9043	113.919	127.88	111.509	217.256	226.744	241.786	410.535	424.617	424.162	488.426	476.103	478.801
P17535	Transcription factor jun-D	JUND_HUMAN	4	0.179	NaN	NaN	NaN	NaN	NaN	NaN	NaN	NaN	NaN	NaN	NaN	NaN	NaN	6.59902	NaN	26.9286	16.1887	18.9147	67.7475	15.7313	18.0554	48.8083	114.433	96.7167	136.831	149.682	120.702
P17544	Cyclic AMP-dependent transcription factor ATF-7	ATF7_HUMAN	1	0.04	NaN	NaN	NaN	NaN	NaN	NaN	NaN	NaN	NaN	NaN	NaN	NaN	NaN	NaN	5.11613	6.97367	4.32328	9.17765	5.89261	20.8635	19.997	31.357	26.9701	26.4728	46.1334	48.1359	55.0819
P17568	NADH dehydrogenase [ubiquinone] 1 beta subcomplex subunit 7	NDUB7_HUMAN	2	0.139	NaN	NaN	NaN	NaN	NaN	NaN	NaN	NaN	NaN	NaN	NaN	NaN	NaN	NaN	NaN	125.025	88.4767	75.9877	236.161	119.198	111.265	167.436	197.175	229.308	266.427	275.202	267.202
P17612	cAMP-dependent protein kinase catalytic subunit alpha	KAPCA_HUMAN	3	0.085	NaN	NaN	NaN	NaN	NaN	NaN	NaN	1.9249	1.92718	7.58415	7.01534	7.44793	52.2199	52.4765	67.137	80.5398	80.4793	72.9921	195.282	160.062	199.973	308.443	326.578	357.512	574.827	454.383	434.951
P17655	Calpain-2 catalytic subunit	CAN2_HUMAN	26	0.547	NaN	NaN	NaN	NaN	2.5724	NaN	NaN	5.64725	11.0197	14.5665	11.7469	18.9281	96.9686	112.684	94.7308	168.478	167.866	185.824	377.55	359.019	383.238	583.805	598.376	620.134	884.173	812.31	764.282
P17661	Desmin	DESM_HUMAN	1	0.0324754	NaN	NaN	NaN	NaN	NaN	NaN	NaN	NaN	NaN	NaN	NaN	NaN	NaN	NaN	6.51778	18.7993	NaN	NaN	43.8593	53.7693	64.4466	26.8371	410.372	NaN	630.519	365.818	424.383
P17676	CCAAT/enhancer-binding protein beta	CEBPB_HUMAN	3	0.119	NaN	NaN	NaN	NaN	NaN	NaN	NaN	NaN	NaN	NaN	NaN	NaN	NaN	NaN	13.195	53.4621	49.1772	56.3594	123.995	106.916	113.292	173.52	139.219	152.225	227.121	199.21	228.659
P17706	Tyrosine-protein phosphatase non-receptor type 2	PTN2_HUMAN	9	0.313	NaN	NaN	NaN	NaN	NaN	NaN	NaN	NaN	NaN	4.47663	NaN	NaN	4.88544	3.59972	8.74091	46.2805	47.8322	48.4883	65.4138	53.1341	143.092	238.391	228.877	240.923	357.045	369.308	357.312
P17812	CTP synthase 1	PYRG1_HUMAN	22	0.484	3.2812	NaN	5.2412	5.40231	5.33462	14.2926	10.9942	12.2244	10.7262	29.062	36.3753	23.3279	185.468	196.749	178.787	249.114	259.779	256.213	544.813	511.971	557.85	870.389	907.013	879.201	1244.42	1113.65	1131.09
P17844	Probable ATP-dependent RNA helicase DDX5	DDX5_HUMAN	23	0.463	10.8265	8.52121	19.0464	16.7852	21.4927	14.3107	35.6903	28.3375	31.8205	60.3344	67.1193	58.964	544.305	535.283	531.581	747.33	744.991	785.109	1472.44	1462.34	1523.57	2250.77	2189.22	2150.58	2733.46	2408.27	2211.48
P17858	ATP-dependent 6-phosphofructokinase, liver type	PFKAL_HUMAN	27	0.494	NaN	4.06164	18.5551	18.4272	13.4132	12.6348	17.1201	27.4704	21.8452	43.6084	50.1273	42.8823	317.955	324.997	317.928	389.499	414.922	416.775	771.516	768.455	847.053	1246.64	1199.94	1235.71	1470.76	1365.86	1490.32
P17900	Ganglioside GM2 activator	SAP3_HUMAN	1	0.057	NaN	NaN	NaN	NaN	NaN	NaN	NaN	NaN	NaN	NaN	NaN	NaN	NaN	NaN	NaN	23.4282	28.5048	39.2455	62.5744	81.483	60.8986	134.397	147.912	116.323	188.498	142.069	184.76
P17931	Galectin-3	LEG3_HUMAN	9	0.328	NaN	5.25952	NaN	NaN	NaN	3.20116	4.57268	5.47687	11.6878	20.2696	27.7609	20.6366	169.01	179.668	189.602	231.27	207.059	227.689	420.609	370.847	423.846	630.319	627.208	703.34	865.913	815.165	814.078
P17980	26S proteasome regulatory subunit 6A	PRS6A_HUMAN	23	0.656	8.39235	2.73285	10.1161	12.7287	13.6861	11.819	20.0418	26.2643	21.4743	47.7457	35.8104	44.5042	381.683	401.261	366.608	468.218	481.882	453.943	958.174	874.613	927.916	1308.1	1413.15	1475.27	2122.26	1841.87	1747.28
P17987	T-complex protein 1 subunit alpha	TCPA_HUMAN	33	0.79	13.7847	16.0168	18.062	27.0734	27.1234	23.2632	50.9076	40.0892	52.5778	110.257	106.579	98.5856	807.844	822.246	823.311	908.567	848.578	922.596	1651.07	1639.7	1735.96	2372.44	2253.66	2322.48	2460.24	2369.73	2298.55
P18031	Tyrosine-protein phosphatase non-receptor type 1	PTN1_HUMAN	16	0.464	NaN	NaN	NaN	NaN	NaN	NaN	NaN	NaN	NaN	NaN	NaN	NaN	78.6111	92.311	70.0267	186.2	180.955	172.955	390.252	381.62	411.085	627.58	675.084	702.651	997.33	879.956	894.155
P18065	Insulin-like growth factor-binding protein 2	IBP2_HUMAN	2	0.108	NaN	NaN	NaN	NaN	NaN	NaN	NaN	NaN	NaN	NaN	NaN	NaN	NaN	NaN	NaN	32.1097	52.8863	50.7007	21.253	36.7066	53.6844	104.744	90.0176	70.3879	142.001	136.215	124.928
P18077	60S ribosomal protein L35a	RL35A_HUMAN	8	0.518	11.1914	NaN	NaN	22.8952	15.4067	12.8272	19.3573	24.8804	22.7873	53.0489	43.0478	47.2233	426.374	414.202	423.807	717.199	657.445	698.77	1076.88	920.364	889.453	1701.92	1618.15	1691.56	1396.84	1385.94	848.217
P18084	Integrin beta-5	ITB5_HUMAN	9	0.18	NaN	NaN	NaN	NaN	NaN	NaN	NaN	NaN	NaN	NaN	NaN	NaN	7.05327	2.29284	8.6841	19.3979	18.1475	17.5598	42.1822	43.3221	47.0195	75.3095	86.2239	95.0171	145.653	120.635	119.534
P18085	ADP-ribosylation factor 4	ARF4_HUMAN	7	0.356	8.32782	17.1945	9.07294	18.5169	17.707	14.982	40.3643	32.1655	36.0628	75.9267	67.2586	68.2259	637.949	650.478	621.025	1006.73	1019.82	1076.06	1997.87	1999.66	2096.49	2877.86	3094.91	2924.47	3751.1	3394.41	3482.31
P18124	60S ribosomal protein L7	RL7_HUMAN	14	0.512	18.1664	23.5656	20.1362	32.1433	40.8848	33.3263	69.5492	76.0102	68.9151	143.961	143.02	139.232	1051.94	1073.2	1073.12	1715.32	1762.46	1797.39	3030.07	3070.57	3014.72	4209.55	4093.75	3996.46	3765.8	3503.78	3771.22
P18206	Vinculin	VINC_HUMAN	53	0.563	1.41484	5.97888	5.04059	3.48352	4.3598	3.82214	11.8367	8.2638	10.1036	19.7564	18.954	18.5167	170.245	177.459	169.002	285.202	284.587	287.714	479.268	482.567	517.44	698.404	708.456	666.054	786.483	728.293	832.851
P18283	Glutathione peroxidase 2	GPX2_HUMAN	7	0.368	NaN	NaN	NaN	NaN	NaN	NaN	NaN	NaN	NaN	NaN	NaN	NaN	NaN	NaN	NaN	82.1016	70.1332	93.6354	134.331	156.49	148.327	233.35	304.578	298.43	414.451	367.327	371.169
P18433	Receptor-type tyrosine-protein phosphatase alpha	PTPRA_HUMAN	3	0.056	NaN	NaN	NaN	NaN	NaN	NaN	NaN	NaN	NaN	NaN	NaN	NaN	NaN	NaN	NaN	52.1863	72.2103	58.4247	110.673	102.156	120.989	186.39	158.686	115.816	229.46	355.17	369.898
P18440	Arylamine N-acetyltransferase 1	ARY1_HUMAN	2	0.1	NaN	NaN	NaN	NaN	NaN	NaN	NaN	NaN	NaN	NaN	NaN	NaN	NaN	NaN	NaN	NaN	NaN	8.80511	22.9762	18.1135	29.2835	32.8152	49.8434	43.2921	62.3955	75.5271	63.5034
P18583	Protein SON	SON_HUMAN	31	0.174	4.83975	NaN	NaN	NaN	NaN	NaN	6.61098	NaN	NaN	19.8227	36.2972	27.4917	189.419	184.896	213.687	258.214	274.294	285.126	516.366	489.951	551.012	1008.68	989.249	988.011	1348.3	1243.69	1259.19
P18615	Negative elongation factor E	NELFE_HUMAN	9	0.384	NaN	NaN	NaN	NaN	NaN	NaN	NaN	NaN	NaN	NaN	NaN	NaN	52.1836	19.0166	44.4717	78.2115	78.577	87.1361	196.612	175.295	196.322	273.645	277.303	278.263	432.651	366.602	400.198
P18621	60S ribosomal protein L17	RL17_HUMAN	7	0.462	46.063	19.3745	10.466	16.0942	11.4595	8.34385	31.5791	23.0688	26.4191	57.3836	58.07	67.9176	474.512	467.626	453.546	761.902	792.298	810.838	1384.2	1507.35	1565.34	2600.15	2281.86	2209.91	2728.12	3123.98	2879.55
P18669	Phosphoglycerate mutase 1	PGAM1_HUMAN	13	0.622	8.27909	5.49533	10.6048	11.8274	13.9628	12.9256	31.988	23.8314	22.3362	60.1909	58.7054	63.3922	507.88	554.699	565.873	1123.94	1047.56	1119.29	1795.09	1647.81	1927.4	2577.43	2565.13	2739.96	3510.02	2657.38	3226.98
P18754	Regulator of chromosome condensation	RCC1_HUMAN	14	0.442	NaN	4.71192	NaN	8.02529	18.2134	12.5757	24.9151	19.4675	18.2101	32.3839	30.7573	33.7851	344.201	385.86	375.176	488.86	501.142	490.831	993.39	988.858	982.351	1401.15	1477.16	1489.73	2011.37	1853.47	1745.23
P18827	Syndecan-1	SDC1_HUMAN	1	0.055	NaN	NaN	NaN	NaN	NaN	NaN	3.74345	7.61882	NaN	NaN	6.21089	NaN	112.103	104.355	102.192	90.1263	105.184	84.1114	101.393	40.2965	60.0926	95.777	46.6071	NaN	78.8183	117.567	74.2325
P18858	DNA ligase 1	DNLI1_HUMAN	23	0.33	NaN	NaN	NaN	NaN	NaN	NaN	NaN	NaN	NaN	NaN	5.61401	NaN	59.5652	62.6582	54.1803	87.5147	78.8254	83.8226	174.287	161.949	187.774	236.498	251.574	241.691	306.599	239.725	297.616
P18859	ATP synthase-coupling factor 6, mitochondrial	ATP5J_HUMAN	4	0.481	NaN	NaN	NaN	NaN	NaN	NaN	5.96937	8.68255	NaN	5.51289	10.0318	13.183	100.061	84.9461	83.7025	203.204	185.117	199.015	377.374	344.547	403.419	496.415	486.864	553.303	675.023	569.09	638.97
P18887	DNA repair protein XRCC1	XRCC1_HUMAN	10	0.209	NaN	NaN	NaN	NaN	NaN	8.30364	34.4681	10.8852	NaN	NaN	31.0527	NaN	84.0352	77.0845	100.195	223.566	218.59	206.351	487.567	491.769	353.705	492.03	961.567	548.945	799.687	657.974	1291.98
P19013	Keratin, type II cytoskeletal 4	K2C4_HUMAN	1	0.00992053	NaN	NaN	NaN	NaN	NaN	NaN	NaN	NaN	NaN	NaN	NaN	NaN	NaN	NaN	NaN	NaN	NaN	NaN	NaN	NaN	NaN	1116.84	1259.44	256.227	368.084	735.186	256.465
P19022	Cadherin-2	CADH2_HUMAN	7	0.147	NaN	NaN	NaN	NaN	NaN	NaN	NaN	NaN	NaN	NaN	NaN	NaN	18.4149	36.4569	48.7642	63.9084	56.4751	59.9444	121.741	157.856	48.9205	228.862	226.382	244.697	372.979	321.442	356.856
P19075	Tetraspanin-8	TSN8_HUMAN	2	0.101	NaN	NaN	NaN	NaN	NaN	NaN	NaN	NaN	NaN	NaN	1.79709	NaN	37.0276	55.2887	54.496	81.6217	75.9096	62.2946	172.691	151.988	162.643	265.785	262.603	291.818	417.567	364.607	391.03
P19174	1-phosphatidylinositol 4,5-bisphosphate phosphodiesterase gamma-1	PLCG1_HUMAN	16	0.201	NaN	NaN	NaN	NaN	NaN	NaN	NaN	NaN	NaN	NaN	NaN	NaN	19.2893	37.8954	16.2893	49.6817	49.9356	39.5192	79.861	100.929	111.334	155.456	155.74	169.214	252.745	239.603	223.093
P19224	UDP-glucuronosyltransferase 1-6	UD16_HUMAN	6	0.137	NaN	NaN	NaN	NaN	NaN	NaN	24.1042	4.04069	NaN	NaN	NaN	NaN	96.8334	127.601	58.1557	80.4788	88.424	82.2681	163.037	213.06	210.079	295.684	328.795	333.944	423.512	418.672	448.503
P19256	Lymphocyte function-associated antigen 3	LFA3_HUMAN	1	0.06	NaN	NaN	NaN	NaN	NaN	NaN	NaN	NaN	NaN	NaN	NaN	NaN	NaN	NaN	NaN	4.40376	NaN	6.21496	6.61613	3.78087	9.47464	12.4837	11.0126	12.224	28.1584	22.5604	24.4441
P19338	Nucleolin	NUCL_HUMAN	24	0.344	39.7459	44.0424	38.3504	83.9604	85.6705	75.4755	171.799	145.745	160.413	316.229	314.961	322.472	2142.05	2156.46	2184.57	3090.06	3215.78	3282.99	4739.89	4292.23	4454.62	5169.49	3521.21	5114.44	2411	3489.6	2497.78
P19367	Hexokinase-1	HXK1_HUMAN	34	0.437	NaN	7.5608	NaN	7.21077	3.13139	7.62582	18.3322	8.93862	16.0708	23.3229	25.9953	21.153	188.501	203.957	201.778	247.753	256.227	251.098	522.453	505.541	525.302	801.745	763.691	769.701	947.158	882.591	818.777
P19387	DNA-directed RNA polymerase II subunit RPB3	RPB3_HUMAN	6	0.389	NaN	NaN	NaN	NaN	NaN	NaN	2.45128	7.79495	NaN	NaN	9.00652	15.8361	120.97	120.346	136.609	159.958	151.302	137.691	370.903	335.737	369.298	559.619	574.489	586.824	919.212	831.585	815.267
P19388	DNA-directed RNA polymerases I, II, and III subunit RPABC1	RPAB1_HUMAN	8	0.581	NaN	NaN	NaN	NaN	NaN	NaN	NaN	NaN	NaN	NaN	4.47156	3.25235	34.0285	32.9909	40.1344	41.1688	43.9072	34.7969	99.2629	85.7488	108.108	162.604	149.336	147.103	247.172	216.261	208.69
P19404	NADH dehydrogenase [ubiquinone] flavoprotein 2, mitochondrial	NDUV2_HUMAN	9	0.482	1.33075	NaN	NaN	3.58457	11.4736	5.97665	12.122	16.9386	10.9252	28.9366	36.3702	28.8652	209.251	213.145	175.28	227.253	234.357	226.236	483.941	461.641	537.596	805.796	766.841	786.323	1096.11	1021.76	1061.39
P19447	General transcription and DNA repair factor IIH helicase subunit XPB	ERCC3_HUMAN	8	0.171	NaN	NaN	NaN	NaN	NaN	NaN	NaN	NaN	NaN	NaN	NaN	NaN	35.115	10.3188	9.65764	61.4585	52.2616	58.0961	136.08	107.437	76.2726	197.889	217.979	217.648	306.218	287.708	261.807
P19474	E3 ubiquitin-protein ligase TRIM21	RO52_HUMAN	3	0.086	NaN	NaN	NaN	NaN	NaN	NaN	NaN	NaN	NaN	NaN	NaN	NaN	NaN	NaN	NaN	111.048	104.822	175.528	68.9598	95.3794	100.886	232.809	233.197	225.441	377.938	425.351	409.642
P19525	Interferon-induced, double-stranded RNA-activated protein kinase	E2AK2_HUMAN	20	0.436	4.19541	NaN	3.37409	NaN	9.11427	5.89036	9.14604	10.2247	13.4483	18.3172	17.5819	12.7188	134.231	143.43	152.709	127.95	127.347	122.934	248.992	244.174	262.599	371.341	366.91	349.767	478.466	427.807	483.475
P19623	Spermidine synthase	SPEE_HUMAN	13	0.712	32.8184	37.1302	56.2562	58.7901	65.5974	69.4915	76.4986	114.137	108.425	236.2	209.571	182.98	1395.51	1476.68	1478.26	1775.32	1711.28	1671.07	3389.43	3210.71	3505.29	4334.73	5098.49	4575.57	5981.58	6013.36	5880.99
P19634	Sodium/hydrogen exchanger 1	SL9A1_HUMAN	1	0.079089	NaN	NaN	NaN	NaN	NaN	NaN	NaN	NaN	NaN	NaN	NaN	NaN	NaN	NaN	NaN	9.08195	NaN	14.493	NaN	NaN	19.1	210.419	119.508	199.798	354.294	262.353	355.815
P19784	Casein kinase II subunit alpha'	CSK22_HUMAN	9	0.38	NaN	NaN	NaN	NaN	NaN	NaN	NaN	4.12339	NaN	7.27258	4.95981	NaN	49.1195	55.7627	45.0974	61.7342	63.6396	59.8193	135.123	122.965	130.371	218.314	231.769	241.255	338.178	298.063	311.375
P19793	Retinoic acid receptor RXR-alpha	RXRA_HUMAN	4	0.108	NaN	NaN	NaN	NaN	NaN	NaN	NaN	NaN	NaN	NaN	NaN	NaN	NaN	NaN	NaN	NaN	26.4738	NaN	138.822	136.938	NaN	118.15	391.276	217.238	297.712	439.865	372.056
P19838	Nuclear factor NF-kappa-B p105 subunit	NFKB1_HUMAN	8	0.119	NaN	NaN	NaN	NaN	NaN	NaN	NaN	NaN	NaN	NaN	NaN	NaN	NaN	NaN	7.98868	76.2483	64.4929	63.759	108.081	105.229	126.577	279.574	288.376	286.356	362.518	363.013	360.115
P19971	Thymidine phosphorylase	TYPH_HUMAN	5	0.164	NaN	NaN	NaN	NaN	NaN	NaN	NaN	NaN	NaN	NaN	NaN	NaN	NaN	NaN	NaN	17.3462	12.6919	25.5417	56.7639	29.9473	24.7257	46.6572	70.8856	55.0738	70.2413	76.9124	62.2944
P20020	Plasma membrane calcium-transporting ATPase 1	AT2B1_HUMAN	20	0.22	NaN	NaN	NaN	NaN	16.7793	NaN	NaN	1.83915	2.30908	18.3121	42.9102	NaN	90.9175	99.9956	90.3831	102.02	112.528	85.5897	235.02	216.702	239.666	370.112	355.414	407.95	507.292	436.789	446.212
P20042	Eukaryotic translation initiation factor 2 subunit 2	IF2B_HUMAN	18	0.652	3.84657	6.27482	6.43516	12.3538	11.8459	9.41759	20.7003	18.3456	26.2034	35.554	42.6072	41.1066	313.916	319.442	302.858	425.816	394.36	412.076	831.383	787.862	814.917	1206.7	1211.46	1233.89	1748.44	1606.93	1568.83
P20073	Annexin A7	ANXA7_HUMAN	18	0.371	7.84981	2.90137	4.0602	5.64536	11.3782	8.95343	17.9999	16.7527	19.9774	52.4093	42.2822	36.0592	318.046	311.015	300.238	411.897	419.874	416.968	799.75	818.379	800.966	1180.01	1225.49	1251.98	1525.74	1360.83	1507.15
P20226	TATA-box-binding protein	TBP_HUMAN	2	0.077	NaN	NaN	NaN	NaN	NaN	NaN	NaN	NaN	NaN	NaN	NaN	NaN	12.2653	17.4334	19.5412	21.4171	17.7705	30.5061	43.4069	36.9417	37.7329	62.8978	59.2806	78.5147	119.606	89.2954	99.0209
P20290	Transcription factor BTF3	BTF3_HUMAN	8	0.612	13.8298	NaN	5.30918	3.87083	1.73944	1.66211	NaN	8.96855	3.16368	16.045	12.2352	11.3507	74.9875	75.2069	79.4945	75.9234	69.8027	66.2917	184.739	118.64	144.698	248.031	248.082	252.019	265.699	233.741	238.839
P20338	Ras-related protein Rab-4A	RAB4A_HUMAN	3	0.193	NaN	NaN	NaN	NaN	3.78949	NaN	1.97497	NaN	NaN	NaN	6.82046	NaN	53.2712	59.3335	55.3111	60.5006	63.6815	83.4685	126.242	126.447	129.308	194.575	202.431	237.689	191.715	211.941	212.441
P20339	Ras-related protein Rab-5A	RAB5A_HUMAN	4	0.274	NaN	NaN	NaN	NaN	NaN	NaN	NaN	NaN	8.30256	0.919342	NaN	NaN	34.7681	44.8706	31.7886	18.7653	13.153	14.2097	31.6529	19.4927	18.7417	52.5866	59.3573	43.8207	96.2338	67.8377	82.9852
P20340	Ras-related protein Rab-6A	RAB6A_HUMAN	12	0.668	17.669	7.00496	NaN	28.5426	10.6799	9.09273	24.5686	17.8317	23.956	44.0072	40.0709	42.057	372.233	385.326	369.868	500.562	506.654	518.254	977.964	1022.28	1026.05	1460.79	1477.5	1424.67	1764.37	1592.48	1461.43
P20472	Parvalbumin alpha	PRVA_HUMAN	9	0.764	6.89729	4.82302	2.65817	5.81662	10.0339	8.65097	21.7296	16.0789	13.2084	32.8209	32.4701	30.3361	244.423	242.828	244.78	311.634	291.569	297.88	594.802	583.455	646.004	904.223	892.543	901.879	1118.6	1034.47	991.238
P20585	DNA mismatch repair protein Msh3	MSH3_HUMAN	14	0.187	NaN	NaN	NaN	NaN	NaN	NaN	NaN	NaN	NaN	4.72749	NaN	NaN	NaN	43.0157	43.2356	94.6636	73.248	77.3937	184.681	149.941	176.5	300.605	299.108	288.108	406.835	383.476	363.512
P20591	Interferon-induced GTP-binding protein Mx1	MX1_HUMAN	5	0.118	NaN	NaN	NaN	NaN	NaN	NaN	NaN	NaN	NaN	NaN	NaN	NaN	10.5452	25.9439	25.1887	31.7924	18.6514	20.0748	21.7951	50.2167	67.8051	83.0437	69.9942	98.4545	139.363	123.437	103.894
P20618	Proteasome subunit beta type-1	PSB1_HUMAN	15	0.701	NaN	11.5386	32.2213	20.2751	15.4738	20.2526	42.2583	29.8584	41.0161	68.9654	61.7148	84.733	523.01	546.934	583.448	686.476	681.858	720.258	1416.85	1397.04	1467.77	2028.32	2038.54	1923.85	2307.55	2234.59	1954.91
P20645	Cation-dependent mannose-6-phosphate receptor	MPRD_HUMAN	5	0.253	NaN	NaN	NaN	NaN	NaN	NaN	3.87162	1.34905	NaN	3.82232	2.53577	NaN	74.4834	79.2481	93.6237	84.3948	85.1413	93.3446	176.827	179.196	175.315	288.486	281.803	310.911	384.39	409.135	368.65
P20674	Cytochrome c oxidase subunit 5A, mitochondrial	COX5A_HUMAN	7	0.327	8.95201	4.10031	9.50361	12.3556	10.973	15.7185	41.771	26.9096	25.1601	61.8082	44.1464	44.1619	432.551	533.74	472.788	584.773	569.703	574.091	1441.1	1416.57	1368.56	2040.79	2003.03	1232.56	2470.48	2293.81	2349.28
P20700	Lamin-B1	LMNB1_HUMAN	36	0.63	11.1521	11.618	10.3598	28.3896	28.0769	23.5402	38.7949	42.7374	47.6044	83.7374	83.9592	85.6571	660.467	696.717	687.732	967.509	944.289	965.361	1761.54	1765.87	1748.63	2495.84	2384.35	2514.61	3176.23	2805.96	2860.55
P20810	Calpastatin	ICAL_HUMAN	21	0.425	NaN	NaN	NaN	NaN	NaN	NaN	27.3013	24.7592	53.1068	43.1572	43.6826	67.0015	352.693	359.143	313.02	625.645	619.077	561.904	1172.61	1059.47	1189.01	1979.04	1971.77	1910.73	2432.27	2338.32	2339.94
P20823	Hepatocyte nuclear factor 1-alpha	HNF1A_HUMAN	1	0.0159389	NaN	NaN	NaN	NaN	NaN	NaN	NaN	NaN	NaN	NaN	NaN	NaN	NaN	NaN	NaN	NaN	NaN	NaN	NaN	NaN	NaN	25.3285	19.6711	22.5405	NaN	NaN	34.6048
P20839	Inosine-5'-monophosphate dehydrogenase 1	IMDH1_HUMAN	12	0.319	NaN	NaN	NaN	2.93836	NaN	NaN	2.30751	2.34505	7.14115	5.55874	10.6388	16.1603	44.0034	63.991	41.1779	46.8974	47.3149	42.2138	101.029	92.6552	84.726	166.396	182.528	194.899	180.549	219.949	176.581
P20929	Nebulin	NEBU_HUMAN	3	0.004	NaN	NaN	NaN	14.7941	5.79837	18.3649	NaN	9.98121	11.926	35.8399	33.47	27.866	340.466	383.397	387.161	447.279	519.418	356.093	802.38	755.332	763.738	925.112	900.148	910.336	557.218	643.234	589.644
P20936	Ras GTPase-activating protein 1	RASA1_HUMAN	14	0.199	NaN	NaN	NaN	NaN	NaN	NaN	NaN	NaN	NaN	NaN	NaN	NaN	48.3568	39.9096	41.1914	66.2633	60.6977	68.623	164.908	158.347	177.494	274.331	275.428	295.632	417.513	380.908	381.068
P20962	Parathymosin	PTMS_HUMAN	4	0.235	13.0224	12.3234	10.3282	10.7313	9.47138	11.8258	21.6688	24.435	21.9968	56.3249	28.5145	54.9842	380.165	358.481	327.564	779.173	594.697	747.258	1154.32	1196.82	1268.09	1856.83	1907.68	2047.17	2138.71	1867.28	1911.19
P21127	Cyclin-dependent kinase 11B	CD11B_HUMAN	16	0.213	NaN	NaN	NaN	NaN	NaN	NaN	NaN	NaN	NaN	NaN	10.6088	NaN	47.1615	33.2197	33.2067	67.4528	61.6497	62.1559	130.512	128.711	129.536	181.897	298.585	199.716	370.505	237.053	349.415
P21217	Galactoside 3(4)-L-fucosyltransferase	FUT3_HUMAN	3	0.119	NaN	NaN	NaN	NaN	NaN	NaN	NaN	NaN	NaN	NaN	NaN	4.17872	13.2536	25.7531	44.7235	39.6601	13.9608	31.8045	74.3321	76.001	90.8313	147.947	140.442	166.528	270.096	212.234	216.719
P21266	Glutathione S-transferase Mu 3	GSTM3_HUMAN	15	0.684	NaN	NaN	NaN	4.82425	1.12378	4.95773	10.6224	10.1606	13.4767	26.5166	29.2727	33.2635	212.555	203.828	195.268	212.134	217.911	197.421	353.661	407.079	384.733	507.53	495.655	536.734	797.763	840.382	720.752
P21281	V-type proton ATPase subunit B, brain isoform	VATB2_HUMAN	22	0.624	NaN	NaN	NaN	1.77976	NaN	NaN	0.950244	1.66181	2.11616	14.7935	15.6847	NaN	93.2118	82.6176	93.1269	128.511	130.295	127.409	295.434	263.036	311.618	477.914	483.655	478.248	657.955	622.884	633.103
P21283	V-type proton ATPase subunit C 1	VATC1_HUMAN	14	0.414	NaN	NaN	NaN	NaN	2.64301	2.09642	6.99426	6.83764	6.92996	22.3574	19.8982	9.47546	99.3578	104.093	93.6575	87.49	91.5658	89.836	206.879	175.731	198.094	257.425	250.336	235.868	357.382	340.08	299.025
P21291	Cysteine and glycine-rich protein 1	CSRP1_HUMAN	8	0.57	NaN	NaN	9.6651	8.67932	4.10348	7.64577	9.94281	19.5151	18.5372	32.9238	24.6334	31.0613	292.003	258.726	272.531	407.153	366.615	408.317	673.992	655.887	742.268	1006.46	971.604	1034.59	961.816	1108.37	948.977
P21333	Filamin-A	FLNA_HUMAN	114	0.612	15.6615	14.2657	14.5081	26.9128	23.2375	24.1394	51.3562	36.09	46.309	91.0692	82.7536	79.6936	687.355	678.717	694.836	1105.66	1141.99	1157.61	2085.42	2056.14	2157.71	3214.41	3267.18	3244.89	4034.23	3701.5	3687.5
P21359	Neurofibromin	NF1_HUMAN	28	0.15	NaN	NaN	NaN	NaN	NaN	NaN	NaN	NaN	NaN	NaN	NaN	NaN	7.39675	8.55954	12.2144	20.7138	17.115	18.8325	45.8943	43.449	41.5166	79.8481	81.3768	71.6779	104.18	102.528	106.276
P21397	Amine oxidase [flavin-containing] A	AOFA_HUMAN	1	0.021	NaN	NaN	NaN	NaN	NaN	NaN	NaN	NaN	NaN	NaN	NaN	NaN	NaN	NaN	NaN	NaN	NaN	NaN	66.2152	64.7951	NaN	131.052	95.0627	124.41	137.941	161.533	138.962
P21399	Cytoplasmic aconitate hydratase	ACOC_HUMAN	35	0.476	2.8892	4.28112	NaN	9.90927	10.9315	4.42285	15.8668	15.5013	21.8919	22.5904	28.4188	21.2431	188.895	209.253	210.523	257.573	255.881	256.209	527.165	521.751	529.995	785.362	775.838	759.374	882.567	965.233	901.525
P21589	5'-nucleotidase	5NTD_HUMAN	5	0.136	NaN	NaN	NaN	NaN	NaN	NaN	NaN	NaN	NaN	NaN	NaN	NaN	45.7338	31.485	72.4781	99.9259	99.6701	100.531	170.776	162.873	219.554	288.65	307.018	273.738	339.214	359.995	349.753
P21695	Glycerol-3-phosphate dehydrogenase [NAD(+)], cytoplasmic	GPDA_HUMAN	10	0.559	NaN	NaN	NaN	NaN	NaN	NaN	NaN	NaN	NaN	NaN	NaN	NaN	26.7009	27.3788	10.7772	53.1789	65.2962	44.3005	108.212	101.952	105.826	188.601	187.736	197.913	300.004	266.161	254.092
P21796	Voltage-dependent anion-selective channel protein 1	VDAC1_HUMAN	18	0.763	22.9045	24.9854	24.5835	40.2282	39.8545	43.1022	86.4653	72.6119	84.9449	171.292	172.063	170.012	1267.21	1287.45	1263.84	1516.77	1473.02	1546.77	2880.5	2721.18	2679.45	3848.65	4034.85	4170.45	4675.17	4635.16	3956.98
P21912	Succinate dehydrogenase [ubiquinone] iron-sulfur subunit, mitochondrial	SDHB_HUMAN	10	0.418	3.86727	NaN	NaN	NaN	8.11229	5.45286	NaN	3.36504	13.8734	24.892	21.5731	17.147	168.72	172.632	165.406	231.687	234.666	234.894	454.146	468.842	482.266	715.863	727.956	700.022	882.569	823.001	807.198
P21926	CD9 antigen	CD9_HUMAN	3	0.101	20.8975	20.9244	8.48111	15.1392	19.9067	21.3687	41.3914	37.0526	46.587	65.8915	51.6517	45.1753	432.948	407.252	417.44	543.108	548.781	534.355	874.102	927.808	948.789	1062.95	1031.57	1018.45	926.896	678.255	483.079
P21953	2-oxoisovalerate dehydrogenase subunit beta, mitochondrial	ODBB_HUMAN	6	0.253	NaN	NaN	NaN	NaN	NaN	NaN	NaN	NaN	NaN	NaN	NaN	NaN	NaN	NaN	NaN	153.526	115.515	127.771	98.6356	124.316	130.702	186.364	239.522	235.609	747.472	637.496	695.265
P21964	Catechol O-methyltransferase	COMT_HUMAN	12	0.583	3.76323	4.83574	1.75544	10.2718	6.61091	7.18847	10.0468	11.0565	13.9776	24.1799	21.6373	25.4009	166.22	145.032	149.324	136.125	134.071	139.911	293.422	255.623	246.771	384.414	381.741	354.447	562.212	470.536	419.798
P21980	Protein-glutamine gamma-glutamyltransferase 2	TGM2_HUMAN	21	0.342	NaN	NaN	5.75951	4.4895	3.45085	3.81785	12.9661	16.4889	18.753	33.6894	37.4171	23.2006	250.093	243.205	227.036	311.082	313.794	310.648	614.708	593.305	650.366	957.674	909.363	985.328	1168.39	1060.79	1127.72
P22033	Methylmalonyl-CoA mutase, mitochondrial	MUTA_HUMAN	8	0.136	NaN	NaN	NaN	NaN	NaN	NaN	NaN	NaN	NaN	NaN	NaN	NaN	16.804	9.7643	3.05665	46.1786	43.1175	37.9342	39.6067	43.6975	106.073	171.813	149.318	180.198	236.864	199.406	224.585
P22059	Oxysterol-binding protein 1	OSBP1_HUMAN	20	0.336	NaN	NaN	NaN	NaN	NaN	NaN	NaN	16.9993	25.5371	32.953	15.4214	18.5513	157.466	162.706	156.797	219.229	249.174	228.43	507.585	498.3	493.311	703.481	738.313	866.127	1007.79	938.686	950.58
P22061	Protein-L-isoaspartate(D-aspartate) O-methyltransferase	PIMT_HUMAN	9	0.493	NaN	NaN	NaN	3.22395	4.13692	NaN	9.70133	4.25446	7.88114	22.9778	17.1427	17.7071	188.735	181.599	198.755	270.97	249.12	272.946	571.361	540.061	581.872	774.652	782.207	861.453	1096.89	934.361	856.789
P22079	Lactoperoxidase	PERL_HUMAN	1	0.00594211	NaN	NaN	NaN	NaN	NaN	NaN	NaN	NaN	NaN	NaN	NaN	NaN	NaN	1.23759	NaN	NaN	7.44861	NaN	NaN	NaN	NaN	42.9097	NaN	53.2696	NaN	70.2392	65.5822
P22087	rRNA 2'-O-methyltransferase fibrillarin	FBRL_HUMAN	16	0.57	2.23903	3.11435	3.36337	3.72518	5.68541	4.20989	8.52647	11.0351	7.44032	17.6406	19.7261	17.6833	116.849	140.572	147.934	204.77	166.543	173.991	332.483	340.936	441.427	683.375	650.401	715.821	727.468	744.722	726.834
P22090	40S ribosomal protein S4, Y isoform 1	RS4Y1_HUMAN	4	0.213	35.0562	NaN	15.7427	30.5078	NaN	10.6612	57.9514	43.7861	34.1861	73.9593	69.47	72.8056	859.399	780.118	891.87	1810.16	1575.69	1529.97	2072.78	2059.63	2055.41	2631.75	2673.82	2242.48	1526.63	1892.04	1496.97
P22102	Trifunctional purine biosynthetic protein adenosine-3	PUR2_HUMAN	43	0.57	13.7022	7.92007	9.0037	13.6145	21.8729	14.0239	31.4328	27.2086	26.7532	56.8285	55.8704	50.9253	437.12	456.707	454.99	547.151	562.847	578.741	1106.79	1020.45	1122.66	1442.01	1478.76	1514.86	1827.43	1726.31	1710.88
P22234	Multifunctional protein ADE2	PUR6_HUMAN	18	0.581	12.9657	16.5787	15.3275	19.2831	25.8289	26.9038	44.9649	39.6724	40.4271	88.6716	94.657	106.142	724.225	728.145	749.539	1000.51	1052.74	1056.21	1764.56	1771.7	1804.44	2577.72	2400.65	2654.63	3082.25	2943.35	2889.49
P22307	Non-specific lipid-transfer protein	NLTP_HUMAN	19	0.453	34.2166	3.67633	26.4876	54.6504	17.9157	19.5256	25.1806	22.8232	37.054	52.5227	58.4076	63.825	488.081	471.516	504.863	735.572	789.057	773.402	1492.69	1466.71	1499.8	2437.22	2425.27	2239.91	3062.79	2883.83	2935.64
P22314	Ubiquitin-like modifier-activating enzyme 1	UBA1_HUMAN	54	0.7	13.8863	14.2609	11.2077	23.4716	21.4764	21.3338	44.9033	40.736	40.3079	86.7781	84.6132	87.3899	720.444	732.738	741.66	922.363	971.492	962.526	1641.78	1649.7	1702.5	2323.3	2287.82	2329.61	2708.7	2607.83	2841.14
P22392	Nucleoside diphosphate kinase B	NDKB_HUMAN	12	0.763	66.5438	56.9637	59.319	117.684	110.424	116.069	229.527	179.88	218.79	445.12	443.835	395.645	2809	2779.36	2822.12	5087.43	5051.63	5247.06	9033.01	7664.37	8840.97	10391.6	9246.84	9873.51	8851.18	9232.73	8927.26
P22570	NADPH:adrenodoxin oxidoreductase, mitochondrial	ADRO_HUMAN	21	0.552	NaN	NaN	NaN	NaN	10.4642	NaN	NaN	1.83355	2.99527	NaN	9.70193	5.10853	131.159	154.875	142.084	228.882	256.488	241.947	414.248	410.258	462.064	624.451	629.161	628.651	737.671	789.854	696.048
P22626	Heterogeneous nuclear ribonucleoproteins A2/B1	ROA2_HUMAN	21	0.652	115.08	127.762	95.1498	223.458	204.562	220.364	367.952	443.53	434.406	861.605	784.841	816.179	5189.77	5521.61	5523.67	9442.94	8899.53	9047.7	16192.9	15638.5	15844.4	23221.2	22208.8	23718.4	26168.1	25234.3	25384.4
P22676	Calretinin	CALB2_HUMAN	19	0.79	18.9605	23.989	23.4116	24.2323	31.8614	30.2741	57.0364	70.2922	60.5268	138.432	128.819	101.135	873.199	882.952	872.473	900.414	958.23	936.031	1867.51	1798.18	1837.98	2886.91	3002.56	3169.06	3257.47	3341.31	3326.73
P22681	E3 ubiquitin-protein ligase CBL	CBL_HUMAN	11	0.132	NaN	NaN	NaN	NaN	NaN	NaN	NaN	NaN	NaN	NaN	NaN	NaN	17.8208	27.1293	12.5338	64.1696	66.8186	61.7225	125.492	116.935	133.591	216.673	221.181	212.271	285.658	244.538	263.368
P22692	Insulin-like growth factor-binding protein 4	IBP4_HUMAN	3	0.151	NaN	NaN	NaN	NaN	NaN	NaN	NaN	NaN	NaN	NaN	NaN	NaN	NaN	NaN	NaN	NaN	41.803	NaN	77.9149	87.4518	79.8746	131.134	138.922	134.901	149.534	151.358	131.402
P22694	cAMP-dependent protein kinase catalytic subunit beta	KAPCB_HUMAN	9	0.345	NaN	NaN	NaN	NaN	NaN	NaN	7.35969	9.01099	NaN	16.4253	20.233	18.4309	126.623	109.987	131.957	165.482	139.331	143.747	339.287	309.15	342.809	499.163	508.047	512.244	592.866	545.715	567.716
P22695	Cytochrome b-c1 complex subunit 2, mitochondrial	QCR2_HUMAN	21	0.706	5.7492	1.44185	2.73418	5.28622	11.5329	5.34318	11.2445	11.1475	8.06191	19.7914	18.0474	13.7591	136.786	137.993	132.202	181.704	161.22	176.353	272.326	274.966	314.5	590.503	672.714	704.078	958.227	734.321	757.977
P22830	Ferrochelatase, mitochondrial	HEMH_HUMAN	11	0.428	NaN	NaN	NaN	NaN	NaN	NaN	NaN	NaN	NaN	NaN	NaN	NaN	5.16969	7.55348	NaN	24.6632	26.6366	22.0381	29.3277	26.684	33.2897	76.0613	81.5606	88.9252	116.32	104.794	92.0778
P23141	Liver carboxylesterase 1	EST1_HUMAN	3	0.076	NaN	NaN	NaN	NaN	NaN	NaN	NaN	NaN	NaN	NaN	NaN	NaN	NaN	3.57022	NaN	9.60413	16.462	6.12497	18.6692	25.3961	15.9074	31.1128	25.458	23.791	35.4934	34.0388	45.9889
P23193	Transcription elongation factor A protein 1	TCEA1_HUMAN	14	0.538	NaN	NaN	NaN	NaN	NaN	NaN	NaN	NaN	NaN	NaN	NaN	NaN	83.7879	122.379	197.918	413.091	407.522	451.99	796.073	770.942	825.936	1195.76	1189.35	1204.08	1362.28	1282.26	1263.3
P23229	Integrin alpha-6	ITA6_HUMAN	36	0.417	NaN	NaN	NaN	NaN	NaN	NaN	10.4571	15.9879	11.3333	27.3359	19.4469	17.8432	157.219	172.092	144.315	200.95	204.54	202.022	437.174	414.738	412.715	707.988	672.891	783.759	1146.97	1013.11	1023.21
P23246	Splicing factor, proline- and glutamine-rich	SFPQ_HUMAN	28	0.427	27.9463	40.0624	24.8817	44.9617	42.3351	44.5771	73.7606	64.7812	91.3088	140.546	161.632	142.408	1210.82	1207.39	1246.16	2090.52	1962.21	2044.82	3261.63	3033.07	3271.03	4286.06	4159.73	4560.14	4387.89	3963.55	4489.03
P23258	Tubulin gamma-1 chain	TBG1_HUMAN	12	0.373	NaN	NaN	NaN	NaN	NaN	NaN	NaN	NaN	NaN	NaN	NaN	NaN	34.8142	55.8302	52.4277	75.3963	70.7484	54.6206	120.114	131.721	144.671	242.842	246.796	250.526	382.565	311.784	309.753
P23284	Peptidyl-prolyl cis-trans isomerase B	PPIB_HUMAN	12	0.491	51.8528	54.5951	53.3757	101.715	116.252	104.946	210.289	193.01	214.638	380.101	406.136	418.86	2952.46	2936.76	2972.92	4906.17	4890.64	5053.79	8183.98	7870.68	8145.56	10756	9463.31	10322.7	8986.77	8430.03	9530.16
P23297	Protein S100-A1	S10A1_HUMAN	2	0.383	NaN	NaN	NaN	NaN	NaN	NaN	NaN	NaN	NaN	NaN	NaN	NaN	NaN	NaN	NaN	29.1166	21.6641	14.3722	67.7072	34.6276	29.3435	57.0798	34.1714	72.4725	105.272	150.422	186.506
P23368	NAD-dependent malic enzyme, mitochondrial	MAOM_HUMAN	22	0.522	NaN	3.72848	NaN	NaN	NaN	NaN	2.31689	1.17121	11.3177	52.0201	26.0513	13.5209	99.0086	124.025	113.026	149.295	137.173	132.285	286.26	316.034	286.645	450.399	456.291	487.53	545.844	554.434	624.555
P23381	Tryptophan--tRNA ligase, cytoplasmic	SYWC_HUMAN	17	0.529	5.94611	NaN	NaN	16.6349	8.1846	12.7784	13.95	20.0891	21.6563	31.6592	24.1274	25.9479	235.878	228.828	223.537	267.178	285.807	279.592	492.7	515.346	528.899	960.692	799.114	770.914	984.501	1107.3	1125.68
P23396	40S ribosomal protein S3	RS3_HUMAN	23	0.831	32.9029	38.8144	35.8914	67.14	63.6794	64.192	124.725	133.594	132.054	249.817	259.081	249.924	1968.73	1903.26	1939.12	3150.01	3033.17	3269.19	5188.04	5308.46	5612.24	7493.34	7076.7	7444.03	7404.27	7129.24	6610.11
P23434	Glycine cleavage system H protein, mitochondrial	GCSH_HUMAN	2	0.173	NaN	NaN	NaN	NaN	NaN	NaN	NaN	NaN	NaN	NaN	NaN	NaN	122.207	139.871	161.954	244.569	220.782	263.023	549.632	565.778	634.288	1027.48	903.455	990.01	1374.62	1175.07	1218.42
P23443	Ribosomal protein S6 kinase beta-1	KS6B1_HUMAN	4	0.093	NaN	NaN	NaN	NaN	NaN	NaN	NaN	NaN	NaN	NaN	NaN	NaN	NaN	NaN	NaN	NaN	155.519	46.6125	177.989	156.315	162.954	237.491	216.153	201.832	213.813	245.331	328.319
P23458	Tyrosine-protein kinase JAK1	JAK1_HUMAN	5	0.058	NaN	NaN	NaN	NaN	NaN	NaN	NaN	NaN	NaN	6.02614	NaN	NaN	NaN	40.5931	NaN	56.2573	66.0517	57.7452	71.7633	73.3396	141.987	256.652	272.645	267.837	339.044	332.612	400.568
P23497	Nuclear autoantigen Sp-100	SP100_HUMAN	10	0.152	NaN	NaN	NaN	NaN	NaN	NaN	NaN	NaN	NaN	NaN	NaN	NaN	26.9901	36.1277	41.7138	86.7598	67.4651	67.4373	76.2094	155.526	168.889	291.464	316.625	307.887	439.236	375.61	403.885
P23526	Adenosylhomocysteinase	SAHH_HUMAN	23	0.606	25.5374	17.8456	23.2467	34.3934	37.076	28.1513	62.7232	69.5869	71.857	142.543	124.873	118.009	1009.42	1005.45	990.949	1765.25	1747.87	1769.67	3003.69	3116.18	3233.63	4599.67	4454.17	4454.5	5141.7	4947.92	4692.93
P23528	Cofilin-1	COF1_HUMAN	15	0.777	99.8226	104.076	119.205	218.266	206.192	203.644	448.717	418.81	400.555	835.812	822.947	832.774	5322.55	5285.06	5454.67	7056.86	6903.13	7105.29	11416.4	11661.9	11515.7	14657	11983.7	14181.9	10978.5	10053.7	9688.85
P23588	Eukaryotic translation initiation factor 4B	IF4B_HUMAN	20	0.442	NaN	NaN	NaN	NaN	5.27756	NaN	NaN	2.05881	2.83464	13.6187	5.76793	11.4013	95.4141	74.6092	127.548	81.3301	76.5039	84.0386	192.638	174.827	202.631	281.881	316.127	332.249	568.064	409.908	466.803
P23634	Plasma membrane calcium-transporting ATPase 4	AT2B4_HUMAN	13	0.146	NaN	NaN	NaN	NaN	NaN	NaN	NaN	2.38076	NaN	NaN	NaN	4.10702	35.6511	39.93	34.2579	37.7317	34.7566	37.2013	81.5092	83.8317	83.4754	140.76	130.497	147.958	198.556	163.708	170.79
P23743	Diacylglycerol kinase alpha	DGKA_HUMAN	10	0.242	NaN	NaN	NaN	NaN	NaN	NaN	NaN	NaN	NaN	NaN	0.764638	NaN	10.4782	19.1862	13.069	10.9033	11.4344	14.3384	25.5659	17.2068	21.9776	39.3596	45.829	42.5668	66.0958	59.3029	57.3135
P23769;P23771	Endothelial transcription factor GATA-2;Trans-acting T-cell-specific transcription factor GATA-3	GATA2_HUMAN;GATA3_HUMAN	1	0.033	NaN	NaN	NaN	NaN	NaN	NaN	NaN	NaN	NaN	NaN	NaN	NaN	NaN	NaN	NaN	NaN	1.22592	NaN	5.36517	3.75156	5.99864	6.75476	12.6445	4.9808	17.0303	14.9378	16.385
P23786	Carnitine O-palmitoyltransferase 2, mitochondrial	CPT2_HUMAN	18	0.371	NaN	NaN	NaN	NaN	NaN	NaN	NaN	NaN	NaN	6.37186	5.19853	4.00487	72.6374	67.276	70.9412	90.8052	93.9293	96.824	176.438	191.244	208.16	322.293	344.676	318.126	458.39	392.405	448.227
P23919	Thymidylate kinase	KTHY_HUMAN	13	0.519	2.39279	NaN	0.960463	7.12726	3.14294	NaN	10.917	20.437	14.243	32.7311	26.8475	23.5299	198.215	204.722	210.789	308.936	298.488	307.055	624.028	608.112	628.753	874.672	903.674	931.771	993.346	954.985	911.018
P23921	Ribonucleoside-diphosphate reductase large subunit	RIR1_HUMAN	29	0.547	4.35432	1.24283	NaN	5.22729	7.82073	9.71225	8.57389	8.80456	6.49833	21.0944	20.2961	26.2577	159.192	172.809	160.535	142.185	139.811	143.219	312.187	304.905	349.246	510.319	511.827	538.453	780.527	695.565	708.904
P24534	Elongation factor 1-beta	EF1B_HUMAN	9	0.676	27.8924	18.7124	14.0475	32.4392	29.111	20.6861	63.3063	74.2458	59.3602	111.139	121.607	127.977	854.458	771.886	910.929	1254.81	1231.94	1241.99	2120.2	2130.28	2266.46	3206.37	2822.59	2775.55	2390.17	2481.95	2301.98
P24539	ATP synthase F(0) complex subunit B1, mitochondrial	AT5F1_HUMAN	12	0.496	NaN	NaN	NaN	NaN	NaN	4.2478	8.76989	9.13018	11.2043	39.3199	22.3638	21.6397	167.994	157.689	157.757	218.481	227.88	234.407	404.554	406.459	423.217	670.004	580.957	591.392	637.386	584.017	723.765
P24666	Low molecular weight phosphotyrosine protein phosphatase	PPAC_HUMAN	7	0.519	5.52853	4.50417	9.88532	12.1542	14.9048	7.89477	23.7567	25.1226	16.9087	35.27	41.2054	44.0757	318.014	281.046	346.203	331.796	354.606	297.011	712.545	705.49	702.965	1114.69	1114.06	1083.34	1542.22	1437	1400.23
P24752	Acetyl-CoA acetyltransferase, mitochondrial	THIL_HUMAN	19	0.616	15.8039	18.4209	13.3629	25.5956	22.2511	22.4851	32.0422	50.0489	45.8874	88.7748	84.8735	77.9222	744.829	689.393	716.379	808.518	817.932	764.901	1521.95	1490.39	1598.03	2152.07	2150.35	2287.57	2608.7	2665.96	1868.55
P24844	Myosin regulatory light polypeptide 9	MYL9_HUMAN	8	0.587	8.59936	18.9294	NaN	11.9667	24.3558	13.4574	37.2292	30.6634	31.8293	65.7514	47.0723	77.1914	691.719	664.212	693.525	1288.37	1304.34	1288.2	2232.7	2210.01	2284.63	3190.89	3166.97	3215.75	3601.29	3430.13	3358.7
P24928	DNA-directed RNA polymerase II subunit RPB1	RPB1_HUMAN	44	0.296	NaN	2.70231	NaN	NaN	NaN	12.3128	2.79316	1.07595	1.84489	17.6987	7.92683	9.53718	60.9691	56.5719	64.5013	83.2045	85.4425	85.1798	184.278	185.087	179.156	303.92	334.222	311.924	452.993	406.659	400.912
P24941	Cyclin-dependent kinase 2	CDK2_HUMAN	12	0.567	NaN	NaN	NaN	NaN	NaN	NaN	3.45157	6.12644	5.25061	12.4952	18.4977	NaN	68.0099	88.2364	97.2985	149.284	146.154	157.3	296.854	288.119	315.209	487.001	462.694	443.182	581.731	553.418	521.097
P25098	Beta-adrenergic receptor kinase 1	ARBK1_HUMAN	15	0.289	NaN	NaN	NaN	NaN	NaN	NaN	NaN	6.94758	NaN	NaN	13.7021	18.5215	102.046	87.5256	108.262	134.017	126.013	140.221	287.963	280.726	327.242	513.098	517.178	494.858	681.608	628.276	638.723
P25205	DNA replication licensing factor MCM3	MCM3_HUMAN	43	0.655	11.3334	14.6007	15.1316	23.5018	22.7362	27.993	46.3844	49.8274	49.2052	95.2083	105.944	83.8914	681.075	727.313	685.441	734.372	767.596	783.376	1587.78	1566.5	1554.85	2237.49	2307.4	2289.34	3198.16	2902.47	2906.73
P25208	Nuclear transcription factor Y subunit beta	NFYB_HUMAN	3	0.184	NaN	NaN	NaN	NaN	NaN	NaN	NaN	NaN	NaN	NaN	NaN	NaN	18.1593	51.009	60.8829	98.0949	84.3533	79.1979	78.7799	173.907	199.503	330.882	304.715	353.075	517.266	427.674	430.517
P25311	Zinc-alpha-2-glycoprotein	ZA2G_HUMAN	6	0.289	NaN	NaN	NaN	NaN	NaN	NaN	NaN	NaN	NaN	NaN	NaN	NaN	29.6135	35.3722	NaN	85.8293	76.9905	84.9011	165.909	185.56	198.11	300.4	301.499	283.98	422.37	403.18	391.31
P25325	3-mercaptopyruvate sulfurtransferase	THTM_HUMAN	10	0.471	NaN	NaN	NaN	NaN	4.33589	5.30453	10.0466	3.52368	8.21122	19.9826	15.1339	21.4528	156.824	158.04	164.512	191.942	195.339	205.388	426.246	409.605	463.231	715.072	719.757	747.808	984.491	960.557	885.904
P25398	40S ribosomal protein S12	RS12_HUMAN	7	0.538	14.6293	15.2987	16.2103	29.3494	29.1194	29.1995	73.8723	54.2977	62.8714	112.479	109.733	121.326	956.817	981.094	987.639	1403.36	1525.36	1507.94	2626.53	2739.18	3197.21	4168.14	4784.25	3973.78	4795.4	5145.51	4875.21
P25440	Bromodomain-containing protein 2	BRD2_HUMAN	3	0.069	NaN	NaN	NaN	NaN	NaN	NaN	NaN	NaN	NaN	NaN	NaN	NaN	NaN	NaN	NaN	4.69111	NaN	62.6977	NaN	49.7407	58.2778	144.299	119.492	20.3121	142.687	154.357	148.678
P25445	Tumor necrosis factor receptor superfamily member 6	TNR6_HUMAN	2	0.087	NaN	NaN	NaN	NaN	NaN	NaN	NaN	NaN	NaN	NaN	NaN	NaN	NaN	NaN	NaN	NaN	4.76311	NaN	8.01979	6.5762	10.8011	13.3437	15.1258	18.4931	2.01845	25.9785	23.592
P25490	Transcriptional repressor protein YY1	TYY1_HUMAN	6	0.196	NaN	NaN	NaN	NaN	NaN	NaN	NaN	5.84331	NaN	11.787	NaN	NaN	87.093	60.8582	71.112	87.4299	119.309	107.898	146.784	169.993	163.481	270.965	269.156	269.08	287.373	265.12	300.419
P25685	DnaJ homolog subfamily B member 1	DNJB1_HUMAN	14	0.4	NaN	NaN	3.86926	NaN	7.11539	3.78198	12.9946	8.24853	12.9706	20.8356	22.1169	18.453	158.319	175.732	186.24	222.616	219.828	211.121	364.451	404.486	439.084	583.388	537.491	531.283	790.745	699.36	711.706
P25705	ATP synthase subunit alpha, mitochondrial	ATPA_HUMAN	27	0.542	48.2668	53.6985	52.4456	89.5452	97.5768	106.564	207.52	176.837	185.234	381.104	388.034	367.814	2896.14	2806.62	2878.18	3750.11	3913.54	3951.8	6941.87	6414.98	6834.47	9474.5	8633.81	9047.27	9193	9239.64	8777.57
P25774	Cathepsin S	CATS_HUMAN	1	0.048	NaN	NaN	NaN	NaN	NaN	NaN	NaN	NaN	NaN	NaN	NaN	NaN	NaN	NaN	NaN	42.3578	58.5815	37.7567	117.372	92.966	116.038	230.777	207.561	216.423	206.672	242.329	214.215
P25786	Proteasome subunit alpha type-1	PSA1_HUMAN	16	0.711	6.76752	10.31	12.9343	19.2095	23.8731	21.8695	40.4869	49.0601	38.6843	83.2136	95.9601	71.975	592.889	601.71	607.406	903.547	948.728	878.242	1679.38	1540.66	1702.99	2354.63	2092.9	2343.5	2159.42	2224.94	2056.64
P25787	Proteasome subunit alpha type-2	PSA2_HUMAN	11	0.662	8.16136	8.23317	2.84442	11.5458	11.0806	11.6619	20.7342	17.4885	21.9898	34.5032	23.426	29.4216	177.548	165.863	169.357	194.958	204.216	194.758	377.152	346.506	374.072	512.44	474.301	475.615	573.071	526.592	544.979
P25788	Proteasome subunit alpha type-3	PSA3_HUMAN	13	0.529	8.0248	5.98279	8.1088	7.68356	6.2737	10.1972	20.2576	28.7518	23.5999	51.1805	44.4065	43.5448	357.429	373.005	362.678	534.795	550.016	563.527	928.715	987.619	956.833	1210.39	1212.21	1263.72	1307.3	1208.92	1244.51
P25789	Proteasome subunit alpha type-4	PSA4_HUMAN	12	0.674	41.1393	14.9897	10.6733	24.4847	25.9787	30.1991	48.3123	52.9587	54.3607	127.081	111.709	91.2828	858.939	790.004	838.458	1098.08	1192.2	1179.46	1847.58	1718.1	1870.65	2526.69	2358.52	2537	2018.63	2049.3	2155.15
P25815	Protein S100-P	S100P_HUMAN	5	0.716	NaN	NaN	NaN	NaN	NaN	NaN	NaN	NaN	NaN	92.0761	NaN	NaN	113.674	139.295	142.145	227.795	216.756	191.349	413.135	413.48	413.905	769.401	634.924	676.701	1137.72	1078.6	1081.7
P25963	NF-kappa-B inhibitor alpha	IKBA_HUMAN	1	0.107	NaN	NaN	NaN	NaN	NaN	NaN	NaN	NaN	NaN	NaN	NaN	NaN	NaN	NaN	NaN	10.9634	8.80975	14.1595	25.4185	14.6531	28.5451	41.6068	40.2509	38.5722	65.1822	48.8397	54.9865
P26006	Integrin alpha-3	ITA3_HUMAN	14	0.179	NaN	NaN	NaN	NaN	NaN	NaN	5.36541	5.01882	NaN	6.30213	18.7411	17.4821	108.44	94.8451	105.197	122.194	122.416	127.547	235.962	237.412	229.998	375.946	363.538	385.662	469.362	456.502	455.299
P26010	Integrin beta-7	ITB7_HUMAN	14	0.243	NaN	NaN	NaN	NaN	NaN	NaN	NaN	NaN	6.16188	NaN	NaN	NaN	NaN	42.8264	53.6142	91.4742	85.9535	87.2042	205.063	201.681	209.296	387.418	378.08	382.113	492.798	492.527	464.654
P26038	Moesin	MOES_HUMAN	28	0.449	2.5742	7.87748	4.81137	9.27911	10.1532	10.6591	22.4178	17.3325	21.1905	37.5182	34.5446	40.6059	345.201	337.425	331.29	518.774	487.514	501.92	878.859	864.791	907.083	1239.33	1257.74	1239.7	1434.13	1322.52	1264.17
P26196	Probable ATP-dependent RNA helicase DDX6	DDX6_HUMAN	26	0.677	11.1045	5.5678	6.14698	7.11762	10.086	12.9261	22.7274	15.1552	15.4265	33.8	38.3635	36.0637	304.441	309.069	314.506	422.351	421.95	415.245	812.803	787.47	853.145	1254.97	1145.78	1149.35	1781.51	1652.59	1660.46
P26232	Catenin alpha-2	CTNA2_HUMAN	2	0.039	NaN	NaN	NaN	NaN	NaN	NaN	NaN	NaN	NaN	2.39542	9.91178	4.08525	87.8478	86.3158	99.5341	120.83	92.5575	103.699	270.567	240.52	275.845	421.184	425.607	425.167	610.812	485.122	520.893
P26358	DNA (cytosine-5)-methyltransferase 1	DNMT1_HUMAN	44	0.357	2.29129	NaN	NaN	2.88915	1.3668	1.78605	3.11475	5.07962	NaN	10.6075	6.48655	14.3541	42.5814	45.8349	52.9351	62.9081	66.111	54.5697	133.491	117.404	148.718	188.307	199.897	200.052	331.36	246.083	266.434
P26368	Splicing factor U2AF 65 kDa subunit	U2AF2_HUMAN	13	0.411	11.8352	18.0143	15.7529	25.8331	30.2645	29.433	57.4449	56.6221	55.6768	134.971	128.532	128.841	871.358	898.414	846.431	1030.66	1059.97	1050.99	2012.16	2006.86	2087.7	3445.19	3551.4	3633.28	5067.24	4627.73	4635.34
P26373	60S ribosomal protein L13	RL13_HUMAN	10	0.393	29.7981	24.8105	26.9292	45.6479	57.252	41.0968	100.594	103.308	93.1854	215.461	207.325	185.505	1444.7	1367.73	1378.84	2409.14	2465.95	2656.27	4881.25	5205.84	4883.39	7718.95	6640.13	7399.91	8370.42	7763.45	7182.15
P26440	Isovaleryl-CoA dehydrogenase, mitochondrial	IVD_HUMAN	14	0.444	NaN	NaN	NaN	NaN	NaN	NaN	NaN	10.6947	NaN	23.9245	12.6673	27.6809	380.273	316.024	313.192	303.086	314.269	323.108	533.626	586.438	614.772	1030.36	949.747	917.733	1336.3	1229.49	1244.34
P26447	Protein S100-A4	S10A4_HUMAN	4	0.366	23.881	10.1797	9.91599	30.9938	28.1531	29.9687	55.5622	48.2958	45.2173	119.279	128.635	82.3144	871.462	913.758	905.992	1555.51	1692.35	1759	2932.17	3100.73	2982.69	4775.23	4825.04	4613.18	5400.07	5292.99	5151.79
P26583	High mobility group protein B2	HMGB2_HUMAN	5	0.258	NaN	3.68642	0.657127	1.09949	5.55083	9.36204	15.3993	16.802	12.6106	30.4262	38.8813	32.0693	214.606	236.692	211.28	479.759	545.713	594.174	1070.75	1070.3	1113.15	1745.33	1456.87	1691.85	1835.5	1722.98	1859.07
P26599	Polypyrimidine tract-binding protein 1	PTBP1_HUMAN	17	0.531	6.79349	8.00061	6.69991	15.994	12.4431	10.5428	28.9287	20.9453	25.8715	55.3552	42.4968	56.1168	392.837	401.534	415.445	389.029	401.203	417.354	843.309	730.089	812.659	1195.72	1166.15	1178.69	1517.28	1535.05	1347.21
P26639	Threonine--tRNA ligase, cytoplasmic	SYTC_HUMAN	32	0.515	4.88209	5.63812	7.84851	7.88236	8.0793	9.60854	20.4223	23.4665	17.195	46.4256	34.0405	43.8678	358.782	376.011	351.787	478.431	475.082	499.586	974.865	995.558	1021.24	1560.05	1589.33	1462.15	2104.98	1914.86	2012.36
P26640	Valine--tRNA ligase	SYVC_HUMAN	58	0.581	6.67398	3.32629	7.70108	13.6989	11.5989	9.12906	17.5228	15.0206	16.6199	27.7734	28.4733	33.6672	292.336	288.681	289.789	454.811	428.086	447.478	845.158	835.101	905.97	1364.59	1353.41	1371.31	1886.55	1680.99	1686.98
P26641	Elongation factor 1-gamma	EF1G_HUMAN	25	0.716	48.5002	41.6645	45.3511	64.0582	77.3276	79.5664	154.168	159.66	163.611	318.95	304.976	315.601	2302.7	2276.15	2385.39	2961.66	3015.2	3120.22	5137.59	5448.28	5419.98	8276.47	7927.1	8275.38	10824.4	10334.7	8719.47
P26885	Peptidyl-prolyl cis-trans isomerase FKBP2	FKBP2_HUMAN	4	0.366	4.06902	5.49385	8.85655	13.5438	10.28	6.80298	11.498	20.2584	38.2784	89.0154	62.7603	40.3952	345.148	318.177	352.765	433.049	429.866	374.997	894.933	876.883	835.991	1217.21	1342.96	1312.97	1368.21	1656.66	1147.98
P27105	Erythrocyte band 7 integral membrane protein	STOM_HUMAN	6	0.323	NaN	NaN	NaN	NaN	NaN	NaN	NaN	NaN	NaN	NaN	NaN	NaN	35.082	30.8881	35.071	45.7097	47.901	40.9046	96.911	104.93	105.293	172.467	175.684	183.433	283.909	252.907	252.542
P27144	Adenylate kinase 4, mitochondrial	KAD4_HUMAN	8	0.538	NaN	NaN	NaN	NaN	NaN	NaN	NaN	NaN	NaN	NaN	NaN	NaN	8.83793	28.9004	22.1813	60.4884	81.9057	72.9311	186.245	194.553	206.019	332.789	326.123	344.088	470.499	373.35	421.472
P27216	Annexin A13	ANX13_HUMAN	7	0.253	NaN	NaN	NaN	NaN	NaN	NaN	NaN	4.25511	NaN	NaN	NaN	NaN	NaN	NaN	NaN	101.479	NaN	NaN	96.9107	91.7555	80.1676	161.172	310.59	352.944	308.826	248.432	417.014
P27348	14-3-3 protein theta	1433T_HUMAN	9	0.486	16.5137	12.9585	19.2353	27.4922	23.8452	29.6132	52.7319	37.095	43.846	86.8	56.4141	65.849	633.122	651.171	709.24	1501.88	1412.94	1440.41	2661.39	2648.29	2719.43	4159.17	3861.42	3964.24	5129.16	5251.69	5290.82
P27361	Mitogen-activated protein kinase 3	MK03_HUMAN	7	0.24	NaN	NaN	NaN	NaN	NaN	NaN	NaN	10.6696	NaN	31.0288	NaN	19.0448	284.129	310.329	190.04	604.55	558.014	586.697	903.875	982.49	1082.92	1721.26	1662.31	1891.16	2121.83	1846.16	1939.76
P27448	MAP/microtubule affinity-regulating kinase 3	MARK3_HUMAN	5	0.09	NaN	NaN	NaN	NaN	NaN	NaN	NaN	NaN	NaN	NaN	NaN	NaN	NaN	NaN	NaN	18.8394	15.0366	24.2879	16.8279	12.3411	31.6131	23.3616	114.798	24.8103	89.587	72.0591	86.5224
P27482	Calmodulin-like protein 3	CALL3_HUMAN	6	0.47	56.5617	51.2448	33.4597	69.0636	74.4277	80.3362	149.452	140.35	142.31	387.164	363.34	303.47	1925.85	1906.43	2012.07	3471.77	3318.28	4042.26	4858.14	4700.82	4242.49	5204.84	4427.39	6208.04	5218.38	6431.45	4837.29
P27540	Aryl hydrocarbon receptor nuclear translocator	ARNT_HUMAN	3	0.08	NaN	NaN	NaN	NaN	NaN	NaN	NaN	NaN	NaN	NaN	NaN	NaN	NaN	NaN	NaN	NaN	NaN	10.6321	22.2848	13.5048	16.358	21.4134	15.6548	19.2733	35.12	32.5318	35.7058
P27635	60S ribosomal protein L10	RL10_HUMAN	6	0.276	6.36942	12.374	3.37679	16.182	14.4734	10.8484	25.7384	23.6996	29.9633	64.1909	50.3994	91.2285	336.668	377.256	383.39	673.483	685.256	681.856	1185.98	1157.05	1246.24	1508.57	1602.55	1618.14	1285.81	1464.19	1119.77
P27694	Replication protein A 70 kDa DNA-binding subunit	RFA1_HUMAN	24	0.503	13.1831	NaN	5.85354	9.89999	7.72483	7.96033	12.7041	14.5956	16.6363	26.1782	27.3829	23.3397	227.296	245.372	244.021	289.647	279.746	269.624	560.771	569.754	581.071	833.298	763.146	768.573	947.908	881.024	900.876
P27695	DNA-(apurinic or apyrimidinic site) lyase	APEX1_HUMAN	16	0.616	6.06371	20.6258	11.0817	13.1901	8.99187	11.1194	30.4814	30.6726	32.2374	85.4591	56.7542	62.3885	497.496	546.048	517.336	746.832	745.261	772.473	1358.01	1335.4	1299.54	1793.2	1969.9	1855.45	2251.63	2013.76	2145.71
P27701	CD82 antigen	CD82_HUMAN	2	0.082	NaN	NaN	NaN	NaN	NaN	NaN	NaN	NaN	NaN	NaN	NaN	NaN	NaN	NaN	NaN	168.237	105.572	87.8225	238.143	160.477	186.089	277.032	145.992	346.388	355.167	356.311	627.636
P27707	Deoxycytidine kinase	DCK_HUMAN	10	0.454	NaN	NaN	NaN	NaN	NaN	NaN	NaN	NaN	3.91496	NaN	NaN	2.79955	76.454	84.6901	48.0586	111.174	131.51	82.0195	223.564	198.803	218.646	350.601	336.664	315.28	477.143	604.495	407.176
P27708	CAD protein	PYR1_HUMAN	84	0.569	10.2431	5.41399	8.82728	13.3269	14.0182	14.4513	21.284	26.7709	27.9511	46.0085	49.4426	48.5988	430.441	433.321	414.189	536.026	519.044	522.788	1159.13	1096.67	1120.67	1716.06	1708.72	1840.05	2404.94	2165.85	2072.98
P27797	Calreticulin	CALR_HUMAN	21	0.712	37.5624	30.4696	38.581	80.2773	69.3106	83.0141	153.798	140.453	153.053	286.596	285.179	283.725	1929.1	1959.29	1919.86	2918.52	2930.57	2910.88	4732.38	4319.36	4674.58	6057.46	6145.7	6675.69	7413.54	6399.61	6455.09
P27816	Microtubule-associated protein 4	MAP4_HUMAN	36	0.423	15.2014	7.01644	8.20974	13.7665	9.67781	9.05088	15.6158	15.9819	13.8535	37.6389	33.8105	27.4662	279.027	278.951	273.425	299.846	317.545	329.91	760.137	572.425	575.961	1250.99	812.167	814.327	986.368	871.469	974.45
P27824	Calnexin	CALX_HUMAN	31	0.466	35.8626	16.8546	22.5945	33.3756	43.6825	42.8704	86.8325	71.8274	87.2502	164.656	166.546	153.224	1136.61	1189.97	1232.46	1908.79	1935.93	1928.6	3482.5	3351.92	3387.01	5415.14	5201.99	5450.23	6633.38	6193	6285.44
P27986	Phosphatidylinositol 3-kinase regulatory subunit alpha	P85A_HUMAN	6	0.12	NaN	NaN	NaN	NaN	NaN	NaN	10.3385	NaN	NaN	NaN	NaN	NaN	NaN	154.096	13.7845	73.6621	55.497	71.7882	85.458	65.0002	208.368	317.047	347.754	159.62	497.948	414.292	469.2
P28062	Proteasome subunit beta type-8	PSB8_HUMAN	10	0.471	NaN	NaN	NaN	NaN	NaN	8.71058	18.2908	29.9499	6.41245	31.2569	21.5346	16.6665	138.422	130.333	132.58	129.577	132.118	148.062	211.273	235.52	263.089	296.066	344.646	350.987	517.191	390.006	420.556
P28065	Proteasome subunit beta type-9	PSB9_HUMAN	6	0.338	NaN	NaN	NaN	NaN	NaN	NaN	NaN	NaN	NaN	NaN	NaN	NaN	60.1274	60.5378	81.9048	220.618	213.269	219.258	464.112	508.304	507.473	775.918	781.145	816.57	976.2	906.271	862.79
P28066	Proteasome subunit alpha type-5	PSA5_HUMAN	11	0.68	10.7004	13.2207	17.2253	24.9902	15.9499	18.3512	26.8606	26.9349	34.9589	63.4015	66.8807	68.2429	437.231	476.44	457.947	504.356	519.544	513.32	1084	1020.2	1096.98	1655.6	1543.6	1498.68	1719.5	1798.71	1625.03
P28070	Proteasome subunit beta type-4	PSB4_HUMAN	8	0.485	3.99498	10.17	NaN	8.6491	10.7988	11.6826	16.3841	20.7911	17.5258	38.6356	30.7361	47.8938	226.054	241.312	244.655	380.173	351.867	401.309	739.531	743.577	774.204	1077.15	1098.16	1057.82	1411.63	1295.18	1347
P28072	Proteasome subunit beta type-6	PSB6_HUMAN	8	0.523	NaN	NaN	NaN	NaN	NaN	NaN	8.75698	16.1456	11.8487	22.8963	17.8901	22.812	214.996	213.28	230.337	309.463	335.771	362.408	662.816	644.994	642.885	1015.87	1033.12	962.159	1304.69	1197.88	1235.77
P28074	Proteasome subunit beta type-5	PSB5_HUMAN	12	0.627	33.8787	2.97	NaN	26.4993	5.41742	13.3222	19.4033	19.2319	15.5621	51.8839	55.8831	52.9703	385.242	340.062	358.631	604.875	561.088	603.659	893.005	1008.2	985.094	1992.17	1552.93	2005.22	2338.07	1351.79	2418.12
P28161	Glutathione S-transferase Mu 2	GSTM2_HUMAN	3	0.179	NaN	NaN	NaN	NaN	5.30423	NaN	NaN	19.6758	NaN	14.0206	32.4478	21.7026	294.926	281.313	256.092	586.83	579.991	377.332	1005.69	967.137	948.543	1585.22	1612.48	1587.77	1823.84	1958.7	1651.3
P28288	ATP-binding cassette sub-family D member 3	ABCD3_HUMAN	15	0.325	NaN	NaN	NaN	4.47765	NaN	2.34427	4.97166	3.39556	11.7538	14.0353	11.1953	10.3997	87.208	96.8265	73.7567	83.4556	78.1634	81.6177	168.938	180.237	186.181	269.552	287.948	298.532	382.976	363.827	345.487
P28290	Protein ITPRID2	ITPI2_HUMAN	7	0.091	NaN	NaN	NaN	NaN	NaN	NaN	NaN	NaN	0.793952	NaN	NaN	NaN	NaN	NaN	81.7916	30.1087	40.0994	33.1547	43.8035	57.2606	75.6011	106.495	71.1808	85.4681	111.503	111.235	118.905
P28331	NADH-ubiquinone oxidoreductase 75 kDa subunit, mitochondrial	NDUS1_HUMAN	35	0.649	15.5458	NaN	NaN	1.64542	13.7775	10.2994	12.4602	17.8977	13.176	27.1356	19.6348	23.4452	182.834	208.742	207.3	256.23	247.626	233.762	489.103	483.789	526.895	681.271	729.31	603.167	865.218	654.53	722.47
P28340	DNA polymerase delta catalytic subunit	DPOD1_HUMAN	34	0.357	NaN	NaN	NaN	NaN	NaN	NaN	NaN	NaN	NaN	NaN	NaN	20.9343	307.919	232.446	227.802	446.254	447.307	420.143	931.013	930.901	995.575	1459.46	1516.07	1480.01	1804.93	1686.66	1734.15
P28347;Q15561;Q15562;Q99594	Transcriptional enhancer factor TEF-1;Transcriptional enhancer factor TEF-3;Transcriptional enhancer factor TEF-4;Transcriptional enhancer factor TEF-5	TEAD1_HUMAN;TEAD4_HUMAN;TEAD2_HUMAN;TEAD3_HUMAN	1	0.026	NaN	NaN	NaN	NaN	NaN	NaN	NaN	NaN	NaN	NaN	NaN	NaN	NaN	NaN	NaN	NaN	5.55037	12.3356	18.9499	23.2195	16.2045	32.0911	31.395	NaN	71.5195	56.2941	42.5716
P28370	Probable global transcription activator SNF2L1	SMCA1_HUMAN	11	0.114	NaN	NaN	NaN	10.4488	7.47603	NaN	5.82998	9.64968	15.9387	26.2289	19.4792	21.8597	201.51	200.395	192.114	259.154	232.303	267.016	512.492	530.083	541.486	860.168	858.879	816.274	1142.93	1061.32	1027.58
P28482	Mitogen-activated protein kinase 1	MK01_HUMAN	12	0.453	NaN	NaN	NaN	NaN	7.47996	NaN	13.4423	2.79901	19.0165	19.3795	19.9636	22.0016	179.151	183.795	177.08	245.206	233.965	242.349	457.761	456.712	491.784	693.26	722.688	774.019	931.089	833.946	836.258
P28676	Grancalcin	GRAN_HUMAN	5	0.313	NaN	NaN	NaN	NaN	NaN	NaN	NaN	NaN	NaN	NaN	NaN	NaN	NaN	40.1311	24.0946	98.026	78.2667	57.6636	155.464	173.523	194.52	302.594	295.033	283.352	371.049	316.353	328.146
P28702	Retinoic acid receptor RXR-beta	RXRB_HUMAN	1	0.032	NaN	NaN	NaN	NaN	NaN	NaN	NaN	NaN	NaN	NaN	NaN	NaN	NaN	NaN	NaN	NaN	10.6357	18.0002	NaN	25.5381	33.0053	37.8125	56.8661	31.8081	78.7555	72.7561	65.964
P28715	DNA repair protein complementing XP-G cells	ERCC5_HUMAN	8	0.105	NaN	NaN	NaN	NaN	NaN	NaN	NaN	NaN	NaN	NaN	NaN	NaN	15.3357	15.2792	11.6735	18.019	16.2575	21.5277	34.4577	40.0352	51.2768	74.3293	89.3216	86.5193	122.353	118.476	108.846
P28749	Retinoblastoma-like protein 1	RBL1_HUMAN	2	0.022	NaN	NaN	NaN	6.92758	NaN	NaN	NaN	NaN	NaN	NaN	NaN	NaN	NaN	NaN	NaN	20.9405	NaN	NaN	40.6046	33.4497	NaN	77.7216	72.1815	80.1712	119.466	80.5152	98.0829
P28799	Progranulin	GRN_HUMAN	8	0.172	NaN	NaN	NaN	NaN	NaN	NaN	NaN	NaN	NaN	NaN	NaN	NaN	30.1336	NaN	NaN	57.8213	54.1054	60.1493	95.5803	79.7312	132.68	246.662	178.075	211.706	316.63	248.69	263.839
P28838	Cytosol aminopeptidase	AMPL_HUMAN	24	0.58	5.12988	7.37961	11.1912	9.7143	9.38679	14.7177	26.0641	22.3387	23.5012	51.3408	41.3332	37.3426	314.302	321.706	301.309	357.927	367.775	377.043	673.488	680.357	775.575	1119.06	1072.41	1124.18	1528.45	1313.86	1398.78
P28907	ADP-ribosyl cyclase/cyclic ADP-ribose hydrolase 1	CD38_HUMAN	7	0.257	NaN	NaN	NaN	NaN	NaN	NaN	6.08341	5.64575	3.31992	NaN	NaN	6.46252	41.8182	50.3245	40.1406	50.5299	56.962	47.5817	123.897	141.738	132.29	219.764	216.076	211.081	264.5	235.952	270.156
P29083	General transcription factor IIE subunit 1	T2EA_HUMAN	8	0.294	NaN	NaN	NaN	NaN	NaN	NaN	NaN	NaN	NaN	5.21653	NaN	NaN	36.7341	54.3002	40.9517	28.0457	29.3706	28.7413	54.1918	61.707	52.0104	85.7705	93.4165	82.0816	133.314	115.204	119.331
P29084	Transcription initiation factor IIE subunit beta	T2EB_HUMAN	6	0.296	NaN	NaN	NaN	NaN	NaN	NaN	NaN	NaN	NaN	NaN	NaN	NaN	NaN	7.67883	NaN	67.3341	59.308	60.3783	59.306	75.3528	84.0382	125.97	115.917	233.637	352.884	347.077	312.039
P29144	Tripeptidyl-peptidase 2	TPP2_HUMAN	38	0.414	NaN	NaN	NaN	NaN	NaN	NaN	NaN	19.2242	43.7976	36.7786	29.2769	18.1059	238.546	261.298	253.877	356.397	368.516	357.409	734.769	678.014	717.217	1092.31	1025.43	1170.59	1427.3	1359.83	1278.16
P29218	Inositol monophosphatase 1	IMPA1_HUMAN	10	0.451	NaN	3.602	NaN	NaN	NaN	NaN	NaN	NaN	NaN	NaN	21.0878	NaN	97.1559	88.6096	104.243	177.794	182.397	189.367	384.799	323.88	359.224	542.091	539.455	556.092	733.461	711.869	672.44
P29317	Ephrin type-A receptor 2	EPHA2_HUMAN	9	0.135	NaN	NaN	NaN	NaN	NaN	NaN	NaN	NaN	NaN	NaN	NaN	3.21795	31.4915	0.584221	19.6408	20.7783	25.9665	23.6729	40.3968	42.7974	46.304	86.1842	88.6822	83.6776	139.824	112.72	125.48
P29323	Ephrin type-B receptor 2	EPHB2_HUMAN	11	0.149	NaN	NaN	NaN	NaN	NaN	NaN	NaN	NaN	NaN	NaN	NaN	NaN	59.3735	45.6733	5.21854	58.3571	76.3113	73.0938	95.241	98.8438	174.054	286.878	278.111	278.494	404.467	367.71	389.164
P29350	Tyrosine-protein phosphatase non-receptor type 6	PTN6_HUMAN	21	0.467	NaN	NaN	NaN	NaN	2.31871	NaN	3.59816	4.65805	NaN	6.33234	10.4775	11.7375	86.4842	89.1294	88.9262	74.0347	88.7179	89.7334	189.874	198.755	195.617	340.474	324.324	318.879	434.454	402.073	382.373
P29353	SHC-transforming protein 1	SHC1_HUMAN	13	0.353	NaN	NaN	NaN	NaN	NaN	NaN	NaN	NaN	NaN	1.94786	7.37051	NaN	31.7362	55.198	34.8061	115.822	106.849	113.458	234.234	197.988	260.279	332.546	353.481	331.961	514.027	422.126	476.009
P29372	DNA-3-methyladenine glycosylase	3MG_HUMAN	7	0.366	NaN	NaN	NaN	NaN	NaN	NaN	NaN	NaN	NaN	NaN	NaN	NaN	58.9005	77.5294	70.0915	79.4997	68.1692	82.5743	181.644	177.689	193.445	265.577	297.747	288.15	322.96	262.478	283.53
P29373	Cellular retinoic acid-binding protein 2	RABP2_HUMAN	9	0.63	10.8103	13.8491	11.1556	16.3988	12.0518	14.0702	21.8082	17.3362	24.3879	45.5742	43.573	42.0812	342.287	363.85	359.849	416.618	378.768	394.236	761.913	722.12	728.22	1012.16	1021.1	1006.96	1309.94	1211.34	1316.4
P29375	Lysine-specific demethylase 5A	KDM5A_HUMAN	1	0.0384974	NaN	NaN	NaN	NaN	NaN	NaN	NaN	NaN	NaN	NaN	NaN	NaN	NaN	NaN	NaN	NaN	NaN	NaN	6.96308	NaN	NaN	20.3174	17.0228	NaN	22.3502	13.483	12.5306
P29401	Transketolase	TKT_HUMAN	29	0.701	27.0962	27.817	29.5051	48.1758	42.6985	46.1412	78.6376	78.5194	95.4301	171.769	162.623	169.25	1174.97	1229.59	1204.28	1686.5	1729.28	1693.05	2976.48	2757.89	3008.53	3984.91	4035.03	3964.28	4495.79	4392.87	3802
P29466	Caspase-1	CASP1_HUMAN	5	0.208	NaN	NaN	NaN	NaN	NaN	NaN	NaN	NaN	NaN	NaN	NaN	NaN	NaN	NaN	43.1718	66.3841	67.0523	38.1707	150.055	154.095	38.883	75.1436	70.4936	176.955	209.44	261.759	236.042
P29558	RNA-binding motif, single-stranded-interacting protein 1	RBMS1_HUMAN	3	0.096	NaN	NaN	NaN	NaN	NaN	NaN	NaN	NaN	NaN	NaN	NaN	NaN	36.6091	58.7089	45.8538	92.4101	95.2039	71.9293	73.6881	232.334	228.089	383.962	416.892	428.903	564.461	539.738	555.641
P29590	Protein PML	PML_HUMAN	16	0.265	NaN	NaN	NaN	NaN	NaN	NaN	NaN	NaN	NaN	0.43425	0.670017	NaN	17.6781	14.3693	15.2901	25.476	25.0842	28.5735	51.0663	47.4464	53.0147	73.3543	68.6317	81.1716	99.3724	113.413	95.9613
P29692	Elongation factor 1-delta	EF1D_HUMAN	16	0.665	20.3102	20.7556	23.4412	38.8062	43.7759	48.1718	80.8296	85.6995	93.2558	176.252	169.55	164.899	1189.95	1211.14	1220.24	1958.77	1934.9	2002.12	3707.55	3281.41	3937.47	5329.92	4980.21	4860.91	5150.27	5350.98	5175.7
P29966	Myristoylated alanine-rich C-kinase substrate	MARCS_HUMAN	11	0.657	NaN	NaN	NaN	NaN	NaN	NaN	NaN	NaN	NaN	NaN	NaN	NaN	72.9361	104.539	80.4984	379.163	355.705	322.461	634.617	635.685	695.738	1151.64	1254.67	1245.4	1926.24	1614.59	1850.92
P29992	Guanine nucleotide-binding protein subunit alpha-11	GNA11_HUMAN	12	0.482	NaN	NaN	NaN	NaN	NaN	NaN	NaN	NaN	NaN	NaN	NaN	NaN	67.1728	NaN	81.9232	89.1216	97.0911	94.2604	199.998	189.919	200.997	307.13	366.233	303.623	412.776	370.938	360.45
P30038	Delta-1-pyrroline-5-carboxylate dehydrogenase, mitochondrial	AL4A1_HUMAN	17	0.433	NaN	NaN	NaN	NaN	NaN	NaN	NaN	4.13295	9.82795	NaN	3.80393	5.44704	41.5726	61.5651	50.8779	54.2636	50.4489	58.3652	104.022	91.2161	115.029	261.669	187.482	201.778	341.506	344.007	303.747
P30040	Endoplasmic reticulum resident protein 29	ERP29_HUMAN	13	0.602	28.4849	17.0689	17.4606	33.3122	28.3184	28.0796	39.0156	52.245	66.1171	92.9929	111.408	108.884	854.486	796.687	799.81	1107.46	1150.36	1073.89	2348.62	2242.49	2551.65	3738.87	3901.98	4052.45	4868.07	4706.29	4266.6
P30041	Peroxiredoxin-6	PRDX6_HUMAN	15	0.754	27.1319	25.9743	35.7901	51.7083	63.7998	56.4216	124.899	109.97	114.628	243.794	228.084	236.657	1783.16	1851.7	1874.29	2777.93	2852.15	2859.7	5196.17	5235.58	5427.64	7781.53	7203.11	7490.23	8075.39	8198.51	8153.29
P30043	Flavin reductase (NADPH)	BLVRB_HUMAN	12	0.835	1.52915	7.01219	NaN	17.2596	4.63102	9.99655	13.7338	14.0573	15.2582	48.6118	35.5539	36.1167	308.108	274.937	289.873	299.127	327.648	312.252	580.674	562.682	507.646	639.879	737.587	515.874	779.456	874.933	573.117
P30044	Peroxiredoxin-5, mitochondrial	PRDX5_HUMAN	11	0.659	12.0106	16.6492	14.6753	25.0317	30.9738	23.3067	56.5321	56.7071	49.6212	107.707	118.576	125.617	909.302	916.568	971.83	1117.76	1108.26	1127.88	2143.07	2098.57	2192.49	3247.07	3319.86	3124.89	3931.08	3605.94	3779.93
P30046	D-dopachrome decarboxylase	DOPD_HUMAN	7	0.534	7.30337	4.30729	6.27857	12.3663	17.5215	23.1114	18.7996	24.399	19.6342	45.6863	34.1919	33.1476	327.249	333.085	342.343	484.134	444.533	476.485	871.123	859.682	882.546	1157	1309.02	1333.07	1320.38	1403.22	1403.9
P30047	GTP cyclohydrolase 1 feedback regulatory protein	GFRP_HUMAN	3	0.512	NaN	NaN	NaN	NaN	NaN	NaN	NaN	NaN	NaN	NaN	NaN	NaN	174.353	46.9235	68.7814	51.7014	61.9501	55.289	122.542	69.2062	104.464	124.474	116.163	132.956	217.691	176.965	163.176
P30048	Thioredoxin-dependent peroxide reductase, mitochondrial	PRDX3_HUMAN	9	0.547	24.5201	19.7532	28.6217	42.076	42.5014	39.358	86.7864	95.9599	96.8908	171.703	173.008	151.591	1187.12	1160.7	1183.39	1482.72	1474.96	1405.21	2883.25	2663.15	3022.72	3826.72	4136.65	4299.59	3432.66	3291.56	3640.79
P30049	ATP synthase subunit delta, mitochondrial	ATPD_HUMAN	3	0.375	NaN	NaN	NaN	6.92932	1.34147	3.52821	53.4925	33.9647	22.2654	42.4632	57.7795	59.0491	279.67	296.553	220.885	417.649	429.59	455.01	751.466	691.993	528.756	810.871	848.603	813.951	979.756	866.727	671.121
P30050	60S ribosomal protein L12	RL12_HUMAN	9	0.636	15.0643	20.2291	18.8507	45.5542	39.299	39.7868	66.5615	76.41	75.441	154.923	160.862	139.199	861.428	844.739	898.247	1126.24	1052.13	1090.73	2157.39	2025.02	2088.51	2931.83	2988.03	2937.4	3792.92	3436.25	3311.78
P30084	Enoyl-CoA hydratase, mitochondrial	ECHM_HUMAN	13	0.541	3.33304	1.53797	3.82008	3.8458	5.14221	5.48867	6.21176	6.72869	7.93911	13.6094	11.4419	17.1858	122.234	125.316	133.912	148.139	149.659	151.216	282.286	292.224	298.322	379.912	386.712	382.403	443.982	452.496	466.307
P30085	UMP-CMP kinase	KCY_HUMAN	12	0.699	14.8979	29.4788	18.8755	38.8938	26.8923	28.3462	69.4188	49.5947	50.1082	110.554	96.3186	125.307	805.76	778.793	819.772	740.141	747	697.261	1567.07	1569.9	1656.3	2589.47	2663.63	2616.79	3059.38	3105.77	2839.53
P30086	Phosphatidylethanolamine-binding protein 1	PEBP1_HUMAN	12	0.658	21.1914	17.1837	21.5313	34.8543	50.2062	36.7559	92.1558	46.5367	59.3679	79.5428	118.717	80.0108	748.654	720.349	829.726	1274.69	1282.32	1377.77	2009.22	1713.38	1979.12	2618.7	1988.21	3923.6	3693.6	2394.58	2240.02
P30101	Protein disulfide-isomerase A3	PDIA3_HUMAN	31	0.685	51.1979	41.9365	49.4783	83.0453	90.828	82.2867	185.563	176.701	170.404	328.657	365.907	342.265	2318.6	2270.43	2309.97	3909.12	3878.52	4074.68	6955.24	5970.42	6916.44	9095.05	9139.41	9289.82	9216.34	10144.4	10233.1
P30153	Serine/threonine-protein phosphatase 2A 65 kDa regulatory subunit A alpha isoform	2AAA_HUMAN	29	0.65	9.01924	11.5928	12.5654	17.0452	17.8346	12.5288	37.6929	31.0586	35.9854	57.8389	62.4017	61.6966	501.711	486.566	492.896	555.024	564.641	574.1	1168.73	1074.64	1188.24	1616.7	1699.15	1630.72	2120.67	2001.03	1945.19
P30154	Serine/threonine-protein phosphatase 2A 65 kDa regulatory subunit A beta isoform	2AAB_HUMAN	14	0.326	NaN	NaN	NaN	NaN	NaN	NaN	NaN	NaN	NaN	6.33346	NaN	15.6309	40.242	49.7151	32.1946	47.1289	65.4602	55.252	141.586	113.731	146.074	239.263	215.18	241.821	277.107	244.878	212.749
P30260	Cell division cycle protein 27 homolog	CDC27_HUMAN	11	0.217	18.1845	9.95474	5.31925	11.9416	15.3149	16.5962	32.0631	28.0005	28.9546	NaN	43.3791	NaN	326.339	306.065	313.437	299.146	314.551	314.301	403.713	352.775	461.449	426.297	429.98	280.126	295.483	337.191	283.735
P30279	G1/S-specific cyclin-D2	CCND2_HUMAN	2	0.093	NaN	NaN	NaN	NaN	NaN	NaN	NaN	NaN	NaN	NaN	NaN	NaN	NaN	NaN	NaN	NaN	NaN	15.8383	42.3281	31.2389	16.8709	32.88	105.765	76.4826	60.2769	67.4783	142.018
P30405	Peptidyl-prolyl cis-trans isomerase F, mitochondrial	PPIF_HUMAN	3	0.261	NaN	NaN	NaN	NaN	NaN	NaN	NaN	NaN	NaN	NaN	NaN	NaN	NaN	2.67292	3.11349	58.795	62.7561	71.5391	44.8592	54.2072	170.112	300.117	346.987	302.719	501.299	437.906	407.546
P30414	NK-tumor recognition protein	NKTR_HUMAN	1	0.012	NaN	NaN	NaN	NaN	NaN	NaN	NaN	NaN	NaN	NaN	NaN	NaN	NaN	NaN	NaN	NaN	NaN	NaN	9.6969	NaN	NaN	10.6818	3.42752	10.7645	12.8326	NaN	5.18069
P30419	Glycylpeptide N-tetradecanoyltransferase 1	NMT1_HUMAN	16	0.44	NaN	3.30921	NaN	12.978	4.37973	4.06393	12.5428	7.43381	11.3164	12.7852	14.3155	15.5869	130.821	133.263	139.551	168.446	184.539	168.3	417.479	408.223	436.708	678.247	705.969	720.365	997.755	924.7	846.302
P30459	HLA class I histocompatibility antigen, A-74 alpha chain	1A74_HUMAN	8	0.238	2.03321	2.0932	3.57446	7.1853	7.10245	6.12758	9.64321	9.269	9.80958	23.5184	18.666	23.7995	170.661	173.498	153.425	178.5	227.723	204.098	429.591	416.02	459.96	509.908	630.554	492.755	466.532	403.996	526.824
P30475;Q29836;Q95365	HLA class I histocompatibility antigen, B-39 alpha chain;HLA class I histocompatibility antigen, B-67 alpha chain;HLA class I histocompatibility antigen, B-38 alpha chain	1B39_HUMAN;1B67_HUMAN;1B38_HUMAN	8	0.348	NaN	NaN	3.33727	6.54656	4.66086	8.21091	12.0532	7.54106	16.2892	29.5548	20.8822	25.6212	243.101	110.266	133.345	184.858	199.222	191.555	397.724	296.788	289.946	378.5	416.083	332.233	458.984	367.684	330.525
P30501	HLA class I histocompatibility antigen, Cw-2 alpha chain	1C02_HUMAN	6	0.243	NaN	6.02065	NaN	2.79993	NaN	NaN	1.39335	NaN	3.52585	20.3735	17.023	18.2632	106.03	111.834	77.5186	136.136	109.217	138.338	281.431	279.673	272.437	379.584	428.184	440.717	509.15	481.916	434.299
P30519	Heme oxygenase 2	HMOX2_HUMAN	12	0.589	NaN	NaN	NaN	NaN	NaN	NaN	NaN	NaN	NaN	NaN	0.991924	NaN	12.1473	7.5391	9.87993	19.97	19.8036	21.9159	41.6388	45.6844	44.5812	76.4104	81.4508	74.9098	109.472	103.279	107.746
P30520	Adenylosuccinate synthetase isozyme 2	PURA2_HUMAN	17	0.5	3.45267	NaN	NaN	2.86822	NaN	NaN	0.869086	2.17998	2.92811	12.0378	6.41973	17.77	96.6358	97.9553	114.476	108.703	109.143	121.616	239.61	227.325	228.692	347.049	358.394	359.746	546.338	478.327	487.117
P30533	Alpha-2-macroglobulin receptor-associated protein	AMRP_HUMAN	6	0.218	NaN	NaN	NaN	NaN	NaN	NaN	NaN	NaN	NaN	NaN	NaN	NaN	15.3976	22.3694	26.5328	256.454	211.234	190.859	428.474	431.167	437.679	701.042	710.451	675.852	892.135	836.709	836.144
P30536	Translocator protein	TSPO_HUMAN	3	0.231	NaN	NaN	NaN	NaN	NaN	NaN	2.98323	1.45482	3.80727	3.49524	5.81966	8.97929	103.675	81.2481	66.3573	64.8832	66.6782	70.5808	150.301	142.272	139.222	196.933	201.305	187.486	295.713	277.531	267.356
P30566	Adenylosuccinate lyase	PUR8_HUMAN	18	0.492	NaN	NaN	NaN	NaN	NaN	NaN	1.3571	NaN	NaN	8.39596	8.91389	7.00607	90.1371	108.804	75.2997	134.447	139.664	110.77	276.16	245.697	280.217	487.542	497.657	465.724	627.079	579.325	578.132
P30613	Pyruvate kinase PKLR	KPYR_HUMAN	2	0.052	NaN	NaN	NaN	NaN	NaN	NaN	NaN	NaN	NaN	NaN	NaN	NaN	NaN	NaN	39.3475	105.498	99.1041	104.932	10.6447	3.02245	125.544	4.91971	323.276	246.585	332.289	273.107	259.123
P30622	CAP-Gly domain-containing linker protein 1	CLIP1_HUMAN	25	0.224	NaN	NaN	NaN	NaN	NaN	NaN	NaN	NaN	NaN	0.864267	NaN	NaN	36.163	48.4285	52.2114	72.6765	77.6332	72.2792	174.364	179.91	193.169	290.668	302.249	309.204	376.897	319.79	337.361
P30626	Sorcin	SORCN_HUMAN	11	0.626	2.80176	1.9685	NaN	7.14789	4.91618	NaN	11.2989	12.2104	22.2931	29.2922	22.0824	26.0117	190.467	190.269	208.948	225.653	239.466	217.129	508.998	506.573	515.391	771.912	797.05	785.846	988.791	888.419	905.421
P30711	Glutathione S-transferase theta-1	GSTT1_HUMAN	4	0.192	NaN	NaN	NaN	NaN	NaN	NaN	NaN	NaN	NaN	NaN	NaN	NaN	NaN	NaN	NaN	37.1177	31.7657	33.2534	42.9611	26.7589	48.5303	87.3309	66.0768	145.57	123.75	116.967	211.003
P30740	Leukocyte elastase inhibitor	ILEU_HUMAN	15	0.491	NaN	NaN	4.46054	13.733	6.28017	8.2944	17.3358	10.5928	16.608	27.1294	19.2833	27.4794	193.214	199.487	193.238	281.798	272.525	280.832	519.205	482.815	502.121	650.559	752.25	760.425	965.428	913.296	866.515
P30825	High affinity cationic amino acid transporter 1	CTR1_HUMAN	2	0.038	NaN	NaN	NaN	NaN	NaN	NaN	NaN	NaN	NaN	NaN	NaN	NaN	NaN	NaN	72.4277	113.926	109.895	122.746	192.323	272.979	273.047	456.805	454.063	433.878	613.85	551.241	537.612
P30837	Aldehyde dehydrogenase X, mitochondrial	AL1B1_HUMAN	17	0.379	NaN	NaN	NaN	NaN	5.56704	NaN	19.2307	5.99928	16.8653	18.2448	21.9837	24.5266	122.563	139.209	119.833	212.008	213.584	216.046	410.509	396.732	414.351	613.072	619.16	640.176	880.701	817.901	749.307
P30838	Aldehyde dehydrogenase, dimeric NADP-preferring	AL3A1_HUMAN	22	0.662	14.6253	17.0181	12.3255	30.2465	40.277	32.2423	66.6029	68.3245	78.3888	131.621	151.486	152.092	1074.09	1162.57	1082.3	1669.05	1668.47	1695.08	3170.92	3059.64	3324.77	4758.57	4786.21	4862.91	6599.06	6090.75	5601.98
P30876	DNA-directed RNA polymerase II subunit RPB2	RPB2_HUMAN	34	0.321	NaN	NaN	NaN	NaN	NaN	3.69527	1.77283	NaN	NaN	16.9004	15.7606	NaN	66.9718	86.2279	77.9969	103.683	109.781	105.79	224.001	211.839	233.47	366.814	368.029	379.564	719.975	494.689	434.892
P31040	Succinate dehydrogenase [ubiquinone] flavoprotein subunit, mitochondrial	SDHA_HUMAN	24	0.532	8.06801	NaN	4.58858	5.77381	11.9218	5.48208	10.2172	11.4154	13.9914	20.8164	26.1849	15.5407	133.55	135.823	116.718	161.4	164.185	164.725	323.865	291.58	328.386	432.139	482.733	479.391	619.662	553.283	454.386
P31146	Coronin-1A	COR1A_HUMAN	17	0.373	13.7379	12.1636	6.8117	15.0665	18.0449	16.4709	40.4519	27.3226	37.3679	77.7784	85.081	78.6454	614.571	583.472	604.88	960.836	911.243	1004.71	1647.73	1637.46	1580.91	2111.95	2130.49	2079.99	2637.32	2606.52	2315.15
P31150	Rab GDP dissociation inhibitor alpha	GDIA_HUMAN	15	0.463	3.76489	NaN	NaN	14.1734	13.1349	8.24892	16.9567	10.2919	13.8993	22.1165	19.2605	25.1661	176.979	199.555	175.433	239.9	263.157	262.908	496.295	437.632	468.189	635.124	733.853	715.143	957.459	873.806	882.35
P31153	S-adenosylmethionine synthase isoform type-2	METK2_HUMAN	15	0.481	NaN	NaN	4.02828	9.23932	7.35349	11.3576	16.0867	16.3964	13.8805	33.1936	28.5414	27.7991	239.898	241.773	246.561	346.221	359.2	346.37	655.763	659.741	656.293	1066.14	1071.41	1075.19	1420.13	1282.23	1306.59
P31321	cAMP-dependent protein kinase type I-beta regulatory subunit	KAP1_HUMAN	10	0.391	NaN	NaN	NaN	NaN	NaN	NaN	NaN	15.3566	NaN	62.0678	NaN	NaN	156.488	160.449	174.19	102.724	98.5009	57.9141	176.656	177.52	181.352	298.757	265.388	297.121	355.937	332.596	338.751
P31327	Carbamoyl-phosphate synthase [ammonia], mitochondrial	CPSM_HUMAN	27	0.285	NaN	3.72876	NaN	NaN	NaN	NaN	1.86094	0.772116	1.34586	2.34327	NaN	5.48398	66.4766	59.641	46.1437	57.7456	55.0545	57.9385	99.5765	112.477	121.588	184.372	170.94	174.833	257.826	253.361	240.863
P31350	Ribonucleoside-diphosphate reductase subunit M2	RIR2_HUMAN	16	0.512	NaN	NaN	NaN	NaN	NaN	NaN	10.9489	1.09758	NaN	1.61667	1.09455	NaN	25.9412	22.6922	31.9895	35.0926	32.845	31.7512	60.9312	65.6882	61.956	95.6161	107.311	96.0219	112.137	99.2061	102.347
P31483	Nucleolysin TIA-1 isoform p40	TIA1_HUMAN	11	0.43	NaN	NaN	NaN	NaN	NaN	NaN	4.29009	4.66452	5.45702	24.9416	14.6772	20.8681	139.431	143.511	139.63	197.043	201.383	214.552	437.891	419.212	399.227	665.747	687.139	685.214	805.326	688.947	735.424
P31689	DnaJ homolog subfamily A member 1	DNJA1_HUMAN	17	0.526	NaN	NaN	8.20825	2.23499	3.29606	8.04821	7.98849	6.86652	10.8008	23.2707	18.8364	19.66	179.654	178.697	181.159	264.91	245.685	263.019	516.993	498.131	562.362	881.588	824.778	720.586	988.779	1013.22	855.77
P31749	RAC-alpha serine/threonine-protein kinase	AKT1_HUMAN	7	0.175	NaN	NaN	NaN	NaN	NaN	NaN	NaN	NaN	NaN	NaN	NaN	NaN	NaN	2.34203	NaN	26.0768	27.1335	32.121	83.9056	73.4773	110.297	125.303	140.045	135.013	202.901	175.128	171.802
P31751	RAC-beta serine/threonine-protein kinase	AKT2_HUMAN	4	0.091	NaN	NaN	NaN	NaN	NaN	NaN	NaN	NaN	NaN	NaN	NaN	NaN	NaN	NaN	4.16355	25.9128	17.5883	17.6059	37.5765	41.9207	62.5908	85.6349	79.5777	154.098	217.753	197.758	193.104
P31930	Cytochrome b-c1 complex subunit 1, mitochondrial	QCR1_HUMAN	20	0.613	2.17057	14.0535	1.8076	8.43422	6.20672	7.57457	10.6387	10.6785	9.92376	20.3055	16.5696	22.2704	182.559	209.603	213.233	290.695	262.341	280.313	551.98	455.306	546.927	730.671	741.052	733.751	994.01	838.682	967.823
P31937	3-hydroxyisobutyrate dehydrogenase, mitochondrial	3HIDH_HUMAN	12	0.542	NaN	NaN	NaN	8.28264	3.9259	5.44718	5.88069	9.54747	10.69	16.4925	15.1518	19.5507	121.352	134.144	109.595	151.433	153.452	151.332	331.891	315.175	353.683	514.925	545.583	550.165	799.354	757.09	743.213
P31939	Bifunctional purine biosynthesis protein PURH	PUR9_HUMAN	34	0.806	15.2699	19.0092	20.5628	30.6839	32.7554	33.0168	63.1039	59.7998	70.0736	154.764	122.724	119.641	1018.52	982.309	978.01	1273.28	1278.65	1332.61	2423.05	2331.65	2278.01	3449.39	3390.88	3314.52	4478.13	4210.09	4015.54
P31942	Heterogeneous nuclear ribonucleoprotein H3	HNRH3_HUMAN	14	0.618	17.0112	11.5049	11.9423	36.7747	17.025	11.0029	14.4068	24.9922	35.638	46.1671	46.2974	52.1402	402.162	494.51	432.583	754.525	692.246	814.048	1397.64	1416.06	1571.41	2221.62	1882.03	2141.43	2290.83	2097.58	2650.71
P31943	Heterogeneous nuclear ribonucleoprotein H	HNRH1_HUMAN	20	0.514	36.4026	21.2539	25.7422	31.3327	28.0268	27.4851	66.7136	39.1784	60.2387	119.509	120.558	109.932	992.556	1104.59	1047.5	1555.07	1544.47	1659.46	2515.47	2318.17	2465.11	3277.06	3118.37	3142.9	3920.45	3112.53	3156.57
P31946	14-3-3 protein beta/alpha	1433B_HUMAN	13	0.724	141.508	113.754	148.547	206.446	210.722	239.309	429.455	400.058	395.616	841.654	849.495	801.165	5615.29	5997.32	5564.46	10137	9852.38	9862.2	17515	16254.5	18187.7	24736.3	22805	27368	30642	31045.9	29000.2
P31947	14-3-3 protein sigma	1433S_HUMAN	9	0.565	3.73745	2.19324	22.3254	22.2899	19.18	6.71339	7.09504	17.2769	8.95664	20.0997	25.8777	35.8657	160.732	178.775	181.705	312.169	316.603	300.343	526.768	512.075	521.143	621.553	709.322	580.314	722	668.166	580.838
P31948	Stress-induced-phosphoprotein 1	STIP1_HUMAN	37	0.676	14.3157	10.9717	18.1546	23.9627	28.6279	32.1673	44.5791	47.2845	53.2334	103.262	100.94	108.063	741.623	760.995	787.768	1231.63	1229.92	1217.09	2161.13	2206.91	2270.4	3424.44	3310.7	3348.95	3968.15	3521.66	3693.17
P31949	Protein S100-A11	S10AB_HUMAN	7	0.8	36.1805	40.2173	42.9534	85.2034	58.6221	72.4626	189.145	140.102	141.337	348.962	304.604	379.292	1550.71	1547.95	1594.82	2123.57	2151.76	2119.65	3557.26	3161.8	3376.67	4828.62	4631.93	4604.39	6134.72	5791.19	5354.65
P32004	Neural cell adhesion molecule L1	L1CAM_HUMAN	2	0.023	NaN	NaN	NaN	NaN	NaN	NaN	NaN	NaN	NaN	NaN	NaN	NaN	NaN	NaN	NaN	50.2741	40.8382	31.5124	46.1839	44.3834	58.5172	106.827	86.4138	103.618	118.054	122.796	142.23
P32119	Peroxiredoxin-2	PRDX2_HUMAN	13	0.596	33.0968	10.5283	12.0186	16.7644	21.0448	23.0857	50.4163	33.6906	39.0886	102.84	83.8764	73.9527	568.187	576.32	585.463	896.955	850.192	1010.76	1594.79	1558.82	1617.9	2176.41	1975.73	2084.39	2285.02	2154.04	2076.21
P32121	Beta-arrestin-2	ARRB2_HUMAN	8	0.267	NaN	NaN	NaN	NaN	NaN	NaN	NaN	NaN	NaN	NaN	1.2994	2.21674	51.8127	47.1503	39.6574	84.391	66.5592	70.74	150.898	153.065	136.66	249.154	271.337	260.693	424.236	294.964	356.372
P32189;Q14409	Glycerol kinase;Glycerol kinase 3	GLPK_HUMAN;GLPK3_HUMAN	2	0.061	NaN	NaN	NaN	NaN	NaN	NaN	NaN	NaN	NaN	NaN	NaN	NaN	7.34222	16.4032	NaN	174.735	114.615	141.898	72.1574	81.2199	83.6433	149.758	445.529	462.357	448.825	585.667	570.631
P32320	Cytidine deaminase	CDD_HUMAN	3	0.404	NaN	NaN	NaN	NaN	NaN	NaN	NaN	NaN	NaN	NaN	NaN	NaN	12.0593	16.9197	15.3787	37.5675	30.7733	34.9078	51.7283	58.5892	71.6154	128.426	123.483	143.243	183.603	175.147	151.69
P32321	Deoxycytidylate deaminase	DCTD_HUMAN	10	0.663	NaN	NaN	NaN	NaN	NaN	NaN	NaN	NaN	NaN	9.60084	11.4946	12.558	102.232	93.3735	100.414	93.8071	116.359	98.3937	240.657	197.069	247.585	338.64	381.514	367.655	482.193	395.825	407.182
P32322	Pyrroline-5-carboxylate reductase 1, mitochondrial	P5CR1_HUMAN	15	0.702	14.7095	4.19918	7.60723	14.8226	27.3041	11.7188	17.6524	16.6943	17.3506	55.2956	48.458	44.6742	268.716	281.384	293.96	389.542	390.973	359.692	790.604	836.796	740.333	1177	1061.94	913.736	1480.27	929.764	1381.47
P32418	Sodium/calcium exchanger 1	NAC1_HUMAN	1	0.0442295	NaN	NaN	NaN	NaN	NaN	NaN	NaN	NaN	NaN	NaN	NaN	NaN	NaN	NaN	NaN	1.62708	2.48403	2.10385	NaN	3.31726	NaN	NaN	NaN	NaN	NaN	NaN	NaN
P32455	Guanylate-binding protein 1	GBP1_HUMAN	2	0.041	NaN	NaN	NaN	NaN	NaN	NaN	NaN	NaN	NaN	NaN	NaN	NaN	NaN	NaN	NaN	1472.6	2108.13	1233.86	612.284	503.928	772.859	966.201	831.69	951.466	1380.85	9004.97	8384.04
P32519	ETS-related transcription factor Elf-1	ELF1_HUMAN	8	0.184	NaN	NaN	NaN	NaN	NaN	NaN	NaN	NaN	NaN	NaN	NaN	NaN	18.5526	14.6557	16.684	49.2207	54.8329	52.5887	135.762	132.401	112.188	178.177	205.829	187.674	204.925	198.868	236.933
P32780	General transcription factor IIH subunit 1	TF2H1_HUMAN	1	0.016	NaN	NaN	NaN	NaN	NaN	NaN	NaN	NaN	NaN	NaN	NaN	NaN	NaN	NaN	5.64543	NaN	21.8384	NaN	30.215	31.5829	36.7779	54.5606	66.5318	55.6502	101.543	89.9712	75.3792
P32929	Cystathionine gamma-lyase	CGL_HUMAN	1	0.0929184	NaN	NaN	NaN	NaN	NaN	NaN	NaN	NaN	NaN	NaN	NaN	NaN	NaN	NaN	NaN	NaN	9.76226	NaN	NaN	NaN	NaN	23.7204	34.0416	32.8106	47.3109	43.8005	38.0328
P32942	Intercellular adhesion molecule 3	ICAM3_HUMAN	5	0.117	NaN	NaN	NaN	NaN	NaN	NaN	NaN	NaN	10.1114	NaN	13.1905	20.6889	87.3391	99.9523	105.57	142.384	123.903	127.767	270.184	267.642	279.935	481.383	405.954	469.098	672.05	649.161	607.932
P32969	60S ribosomal protein L9	RL9_HUMAN	10	0.651	40.0669	21.1515	18.0382	29.0123	32.8495	32.2688	47.8628	40.9406	52.1178	117.178	98.6398	90.262	673.219	669.154	716.503	497.815	559.653	530.902	1139.57	1097.66	1283.42	2096.3	1987.62	2027.01	2778.65	2555.51	2509.88
P33121	Long-chain-fatty-acid--CoA ligase 1	ACSL1_HUMAN	12	0.218	NaN	5.95482	NaN	5.18228	3.71554	3.9916	NaN	NaN	9.97293	NaN	NaN	4.30879	73.7447	56.7986	81.8065	115.416	104.887	122.112	232.71	245.574	235.008	366.751	310.301	322.191	422.099	433.712	384.673
P33176	Kinesin-1 heavy chain	KINH_HUMAN	46	0.616	NaN	NaN	NaN	9.63506	4.07516	NaN	5.6978	8.51975	15.6566	13.1052	16.7103	17.0361	166.271	173.677	158.5	201.821	206.484	215.646	431.093	420.732	447.85	668.036	705.767	703.747	956.014	883.51	905.394
P33240	Cleavage stimulation factor subunit 2	CSTF2_HUMAN	13	0.334	NaN	NaN	7.424	4.60363	3.09055	11.1164	7.36389	6.59294	11.7402	18.8731	19.7138	23.2604	140.573	155.898	88.0723	145.944	135.824	153.836	319.676	313.605	311.643	484.763	483.865	540.661	715.578	666.143	601.945
P33241	Lymphocyte-specific protein 1	LSP1_HUMAN	8	0.386	NaN	NaN	NaN	NaN	NaN	NaN	NaN	NaN	NaN	NaN	NaN	NaN	7.03779	19.7257	27.9095	42.2392	45.9646	39.0138	90.215	92.1478	100.924	155.978	171.268	170.767	284.058	241.058	224.945
P33316	Deoxyuridine 5'-triphosphate nucleotidohydrolase, mitochondrial	DUT_HUMAN	11	0.496	13.9454	11.4036	16.0288	29.6176	22.0071	20.6835	34.7509	61.0953	44.3015	90.4312	84.6104	85.9465	608.562	575.019	666.06	705.912	712.262	701.576	1382.39	1311.76	1406.42	1689.95	1879.5	1791.22	2069.45	1850.5	1903.43
P33527	Multidrug resistance-associated protein 1	MRP1_HUMAN	26	0.24	NaN	NaN	4.69283	NaN	4.2476	5.19972	NaN	NaN	3.20061	7.39837	NaN	67.752	77.2657	83.4111	91.932	128.582	113.147	115.719	265.235	247.93	298.384	420.856	448.965	473.743	663.751	573.724	602.259
P33552	Cyclin-dependent kinases regulatory subunit 2	CKS2_HUMAN	1	0.114	NaN	NaN	NaN	NaN	NaN	NaN	NaN	NaN	NaN	NaN	NaN	NaN	NaN	NaN	NaN	NaN	NaN	25.2776	111.651	93.5171	83.4457	118.258	163.745	134.945	115.384	117.628	145.137
P33764	Protein S100-A3	S10A3_HUMAN	1	0.208	NaN	NaN	NaN	NaN	NaN	NaN	NaN	NaN	NaN	NaN	NaN	NaN	NaN	NaN	NaN	NaN	NaN	NaN	5.93193	NaN	NaN	16.2668	11.0694	14.3921	29.8374	26.2466	26.0691
P33897	ATP-binding cassette sub-family D member 1	ABCD1_HUMAN	4	0.087	NaN	NaN	NaN	NaN	NaN	NaN	NaN	NaN	NaN	NaN	NaN	NaN	NaN	NaN	NaN	93.405	77.3488	72.0494	396.249	156.538	70.3254	82.0185	129.546	148.302	185.164	301.599	389.517
P33947	ER lumen protein-retaining receptor 2	ERD22_HUMAN	1	0.08	NaN	NaN	NaN	NaN	NaN	NaN	NaN	NaN	NaN	NaN	NaN	NaN	NaN	NaN	NaN	7.973	4.99334	6.98915	10.9748	10.0491	9.31122	17.3551	22.3279	15.7799	60.4653	46.6501	38.9464
P33981	Dual specificity protein kinase TTK	TTK_HUMAN	9	0.151	NaN	NaN	NaN	NaN	NaN	NaN	NaN	NaN	5.14627	NaN	NaN	NaN	NaN	12.6917	2.2174	69.901	73.9903	64.3151	192.806	126.673	164.291	223.138	195.626	255.258	323.957	270.623	272.514
P33991	DNA replication licensing factor MCM4	MCM4_HUMAN	37	0.55	5.64246	7.92331	7.94918	10.6808	7.21518	10.141	17.1155	19.8371	21.617	34.9284	35.9506	41.2538	297.229	319.793	327.204	412.461	420.065	420.453	792.939	784.04	829.959	1204.3	1249.84	1205.73	1680.28	1493.26	1444.2
P33992	DNA replication licensing factor MCM5	MCM5_HUMAN	34	0.563	10.415	8.56274	9.82938	22.5296	17.9028	21.2494	31.8878	35.2272	31.3155	63.5283	68.8447	62.2909	469.716	452.677	481.951	630.052	639.696	620.315	1287.53	1239.52	1259.91	1972.28	2092	2082.73	2654.68	2307.94	2597.2
P33993	DNA replication licensing factor MCM7	MCM7_HUMAN	32	0.515	14.5027	14.6807	19.6973	23.4057	31.327	24.9942	59.7746	52.9734	59.9637	90.6118	100.903	89.2445	813.805	804.127	779.059	993.206	954.019	987.836	1848.2	1639.32	1768.96	2258.6	2540.3	2297.48	3191.58	2935.35	2848.85
P34059	N-acetylgalactosamine-6-sulfatase	GALNS_HUMAN	2	0.048	NaN	NaN	NaN	NaN	NaN	NaN	NaN	NaN	NaN	NaN	NaN	NaN	NaN	NaN	NaN	30.4947	NaN	35.2677	70.4801	75.9865	66.9989	104.6	156.106	119.507	180.999	181.823	170.327
P34896	Serine hydroxymethyltransferase, cytosolic	GLYC_HUMAN	18	0.592	NaN	NaN	NaN	6.06517	NaN	NaN	9.88182	4.83623	14.6391	16.4993	12.6397	17.9632	114.831	129.643	114.381	153.467	156.961	139.143	305.33	300.203	321.189	489.629	487.487	492.229	723.572	659.063	582.169
P34897	Serine hydroxymethyltransferase, mitochondrial	GLYM_HUMAN	28	0.74	10.5824	7.74355	12.9627	20.1511	21.078	20.5404	33.9843	41.257	46.5714	79.7821	69.8602	80.8806	590.984	598.664	579.023	862.615	816.634	853.585	1482.35	1500.32	1592.7	2115.77	1998.73	2046.86	2085.74	1943.27	1914.62
P34913	Bifunctional epoxide hydrolase 2	HYES_HUMAN	12	0.323	NaN	NaN	NaN	NaN	NaN	NaN	NaN	1.65903	NaN	NaN	4.07672	NaN	73.0339	68.6532	96.7923	91.5761	85.7977	85.1209	200.629	196.965	221.484	295.556	313.614	327.937	461.471	412.28	423.572
P34931	Heat shock 70 kDa protein 1-like	HS71L_HUMAN	1	0.090526	NaN	NaN	NaN	NaN	NaN	NaN	NaN	12.9842	NaN	NaN	NaN	NaN	NaN	NaN	NaN	114.509	115.422	172.735	139.341	339.831	353.981	529.304	617.888	644.014	723.123	466.808	535.443
P34932	Heat shock 70 kDa protein 4	HSP74_HUMAN	46	0.635	9.9296	14.3583	14.6215	21.3581	28.3256	14.3199	37.1789	27.278	34.458	69.4099	73.0272	75.5142	587.088	595.454	604.825	722.007	726.327	726.925	1318.15	1252.5	1347.19	1721.83	1783.29	1822.76	2181.1	2046.07	2228.68
P34949	Mannose-6-phosphate isomerase	MPI_HUMAN	15	0.518	NaN	NaN	NaN	NaN	NaN	3.21293	2.52402	2.8832	3.72875	6.81703	10.4794	8.65097	71.1292	68.8189	67.7165	74.2761	72.7852	66.8995	151.049	146.65	159.527	216.005	235.868	236.022	306.594	289.208	297.823
P35080	Profilin-2	PROF2_HUMAN	6	0.571	NaN	NaN	NaN	NaN	NaN	NaN	NaN	NaN	NaN	NaN	NaN	1.0183	29.824	38.5758	43.8645	33.3625	35.0898	26.9338	64.4846	87.5401	79.9966	106.001	89.0234	134.1	141.897	135.102	152.139
P35219	Carbonic anhydrase-related protein	CAH8_HUMAN	7	0.393	NaN	NaN	NaN	NaN	NaN	NaN	NaN	NaN	NaN	NaN	NaN	NaN	NaN	NaN	NaN	56.7626	43.9457	61.885	62.0211	85.0356	100.415	86.8256	83.0014	188.048	313.11	249.806	259.691
P35221	Catenin alpha-1	CTNA1_HUMAN	38	0.594	NaN	1.39069	NaN	12.6832	5.26802	14.3955	6.77315	5.57043	4.20033	11.8736	16.6837	15.7578	118.934	124.539	133.658	191.658	167.636	145.468	373.942	367.245	411.42	619.364	625.505	614.915	850.179	767.423	801.019
P35222	Catenin beta-1	CTNB1_HUMAN	26	0.528	NaN	2.49643	NaN	NaN	NaN	13.2201	9.496	4.14551	5.06919	10.4919	14.9404	13.6171	84.1294	82.858	83.6707	115.594	116.621	116.066	217.784	214.845	220.201	343.298	339.135	326.623	448.748	382.258	387.109
P35226	Polycomb complex protein BMI-1	BMI1_HUMAN	2	0.086	NaN	NaN	NaN	NaN	NaN	NaN	NaN	NaN	NaN	NaN	NaN	NaN	NaN	NaN	NaN	NaN	NaN	NaN	85.8332	37.1249	58.7453	54.5182	40.0751	252.726	79.1216	62.6664	109.63
P35232	Prohibitin	PHB_HUMAN	22	0.849	27.6604	29.5345	33.6271	47.5725	50.3319	43.0824	98.0769	95.4389	94.2233	198.257	184.824	180.03	1438.88	1372.76	1449.86	1769.65	1791.33	1788.59	3440.74	3298.8	3396.23	5004.56	4650.85	4589.32	5419.06	4906.43	5092.73
P35236	Tyrosine-protein phosphatase non-receptor type 7	PTN7_HUMAN	2	0.097	NaN	NaN	NaN	NaN	NaN	NaN	NaN	NaN	NaN	NaN	NaN	NaN	NaN	NaN	NaN	NaN	NaN	NaN	126.984	NaN	43.6072	93.2375	93.5746	64.0211	135.863	138.584	88.9876
P35237	Serpin B6	SPB6_HUMAN	20	0.758	4.93056	7.02345	NaN	7.36784	8.98444	5.82917	25.7772	10.9722	14.312	29.3537	31.7237	28.971	232.739	235.02	205.127	243.794	252.256	267.641	486.62	479.513	504.155	688.322	763.181	647.114	904.349	924.552	995.801
P35240	Merlin	MERL_HUMAN	1	0.0796926	NaN	NaN	NaN	NaN	NaN	NaN	NaN	NaN	NaN	NaN	NaN	NaN	NaN	NaN	NaN	NaN	NaN	NaN	263.341	NaN	241.159	NaN	NaN	382.881	415.327	615.935	NaN
P35241	Radixin	RADI_HUMAN	27	0.58	61.465	46.9531	40.7242	75.8629	79.0937	78.7584	121.28	134.294	124.939	228.671	232.912	234.964	2044.62	2105.77	2017.85	3017.82	3251.29	3168.08	6423.87	6440.52	6678.41	9802.79	10255.7	10211.9	13324	12610.7	12641.3
P35244	Replication protein A 14 kDa subunit	RFA3_HUMAN	7	0.802	1.16783	NaN	1.39716	2.43087	3.55633	7.65422	19.3556	6.40325	8.35454	19.0216	16.2179	17.8601	167.341	147.151	150.801	204.984	182.21	183.299	334.228	327.865	360.904	489.7	460.691	770.35	1150.28	963.929	1004.98
P35247	Pulmonary surfactant-associated protein D	SFTPD_HUMAN	2	0.093	NaN	NaN	NaN	NaN	NaN	NaN	NaN	NaN	NaN	NaN	NaN	NaN	NaN	NaN	NaN	25.9652	28.1518	36.2083	34.2654	48.1091	58.8421	73.0415	60.6178	81.1327	112.468	115.789	129.465
P35249	Replication factor C subunit 4	RFC4_HUMAN	18	0.598	NaN	NaN	NaN	NaN	NaN	4.80158	5.80269	1.45894	NaN	13.666	16.1712	19.6626	137.433	154.121	142.909	212.31	210.122	233.354	442.089	417.812	451.208	654.862	688.074	660.359	788.896	737.159	764.087
P35250	Replication factor C subunit 2	RFC2_HUMAN	14	0.503	NaN	NaN	7.9131	NaN	14.6087	20.5428	NaN	NaN	NaN	68.6426	46.6007	5.94929	335.023	383.696	330.526	509.802	554.033	586.337	1003.19	1001.79	1056.83	1316.16	1399.45	1347.84	1961.34	1451.61	1770.27
P35251	Replication factor C subunit 1	RFC1_HUMAN	17	0.212	NaN	NaN	NaN	NaN	NaN	NaN	NaN	NaN	NaN	NaN	NaN	NaN	22.8047	16.8984	22.7944	30.5415	33.4431	33.6866	90.9546	55.7927	100.602	153.013	112.393	122.759	274.13	243.667	247.168
P35268	60S ribosomal protein L22	RL22_HUMAN	3	0.305	23.5549	21.6761	23.1685	46.8678	55.1614	47.1006	93.9661	85.6209	89.1582	162.156	172.065	182.093	1163.32	1051.62	1025.1	1846.2	1866.63	1969.6	3163.32	3010.44	3251.53	3119.73	3153.67	3073.09	2794.69	2681.04	4058.73
P35269	General transcription factor IIF subunit 1	T2FA_HUMAN	13	0.286	NaN	NaN	1.04985	1.64131	4.4474	2.36721	9.96517	4.71711	8.12345	9.84516	8.06274	NaN	56.9068	62.4861	75.2732	57.5656	63.0263	64.5726	219.023	84.0777	260.654	350.993	381.06	362.08	544.787	476.13	500.66
P35270	Sepiapterin reductase	SPRE_HUMAN	11	0.571	NaN	NaN	NaN	NaN	NaN	NaN	1.16653	8.80208	NaN	NaN	NaN	NaN	78.8446	73.8347	71.832	68.1386	77.7644	66.0195	151.827	142.241	193.119	226.892	263.283	253.108	326.711	305.887	285.051
P35321	Cornifin-A	SPR1A_HUMAN	1	0.0523162	NaN	NaN	NaN	NaN	NaN	NaN	NaN	NaN	NaN	NaN	NaN	NaN	NaN	NaN	NaN	2.77848	2.90227	6.75507	5.13671	1.53399	10.0183	12.2733	13.9178	17.9096	24.5885	26.7049	15.9571
P35558	Phosphoenolpyruvate carboxykinase, cytosolic [GTP]	PCKGC_HUMAN	23	0.465	NaN	NaN	NaN	NaN	NaN	NaN	NaN	NaN	NaN	NaN	NaN	NaN	220.352	213.455	136.487	290.304	294.31	304.02	640.993	625.149	684.015	1030.26	1050.59	1061.27	1359.51	1297.24	1309.62
P35573	Glycogen debranching enzyme	GDE_HUMAN	27	0.238	NaN	NaN	NaN	NaN	NaN	NaN	NaN	NaN	NaN	NaN	1.59401	NaN	30.0828	37.4936	31.6665	60.0628	62.2014	56.1457	140.947	123.564	131.095	220.276	237.648	233.076	356.02	321.314	311.622
P35579	Myosin-9	MYH9_HUMAN	119	0.62	19.0945	17.9188	17.7513	30.8982	33.9843	29.7977	62.2463	59.601	60.0046	122.776	117.416	120.911	938.538	953.587	978.289	1487.6	1499.35	1537.59	2614.8	2537.86	2623.05	3619.43	3556.16	3588.12	4329.84	4121.3	4088.13
P35580	Myosin-10	MYH10_HUMAN	57	0.396	NaN	NaN	NaN	NaN	24.8853	14.3752	24.2859	25.9788	38.9273	60.5175	52.4169	54.307	496.272	541.311	490.496	825.519	796.449	838.743	1635.28	1674.53	1769.99	2525.02	2693.29	2688.16	3505.25	3276.15	2891.05
P35606	Coatomer subunit beta'	COPB2_HUMAN	40	0.585	3.57239	NaN	3.37349	7.50789	7.10592	6.13885	13.3515	10.7546	10.3974	27.1193	22.7234	24.3598	202.305	214.37	203.653	245.382	241.947	238.823	454.273	446.27	470.008	684.916	707.677	712.851	926.409	842.396	892.293
P35610	Sterol O-acyltransferase 1	SOAT1_HUMAN	4	0.107	NaN	NaN	NaN	NaN	NaN	NaN	NaN	NaN	NaN	NaN	NaN	NaN	NaN	9.17507	10.6116	18.5528	17.8124	5.98377	3.62421	15.6154	10.2075	23.4458	36.4715	42.2555	60.0747	53.2306	72.4404
P35611	Alpha-adducin	ADDA_HUMAN	12	0.267	NaN	NaN	NaN	NaN	NaN	NaN	NaN	NaN	NaN	3.93017	NaN	NaN	31.3896	26.7623	23.882	85.1508	89.865	87.2611	191.646	158.111	183.403	299.434	315.809	311.877	448.381	421.007	420.214
P35612	Beta-adducin	ADDB_HUMAN	4	0.091	NaN	NaN	NaN	NaN	NaN	NaN	NaN	NaN	NaN	NaN	NaN	NaN	NaN	NaN	NaN	15.4387	21.5003	23.0884	33.3021	39.5694	35.3421	71.757	70.8477	78.5238	112.047	91.4997	119.442
P35613	Basigin	BASI_HUMAN	8	0.322	NaN	NaN	NaN	NaN	6.32208	22.9384	60.828	40.9528	23.7276	43.1353	50.9088	41.5936	371.305	370.563	352.464	610.454	582.789	594.389	931.169	1006.05	991.835	1370.84	1322.15	1399.37	1518.23	1451.59	1410.92
P35626	Beta-adrenergic receptor kinase 2	ARBK2_HUMAN	1	0.0735614	NaN	NaN	NaN	NaN	NaN	NaN	NaN	NaN	NaN	NaN	NaN	NaN	NaN	NaN	NaN	NaN	NaN	NaN	NaN	NaN	NaN	30.7021	39.5621	31.4443	59.4028	39.1895	37.4608
P35637	RNA-binding protein FUS	FUS_HUMAN	5	0.118	NaN	16.617	NaN	11.2008	13.4515	20.7508	21.2179	16.9703	25.6723	51.2929	40.7136	48.4345	408.645	381.496	411.313	582.113	643.903	655.845	993.575	1046.5	1067.21	1447.22	1346.21	1450.09	1840.74	1540.76	1777.41
P35658	Nuclear pore complex protein Nup214	NU214_HUMAN	44	0.308	NaN	NaN	NaN	NaN	NaN	2.69861	NaN	NaN	NaN	NaN	NaN	NaN	20.7077	21.3048	22.2694	38.1677	40.1918	39.5166	73.3717	69.8805	85.6956	141.489	125.386	138.176	184.124	178.123	178.716
P35659	Protein DEK	DEK_HUMAN	14	0.36	2.18881	9.65985	7.52426	8.63946	12.2288	11.6071	22.6364	16.6212	23.3204	45.1241	41.0905	33.8214	290.338	310.599	327.489	417.618	394.305	401.78	762.659	787.161	793.76	1110.24	1078.22	1128.24	1216.31	1228.38	1381.22
P35670	Copper-transporting ATPase 2	ATP7B_HUMAN	1	0.0638852	NaN	NaN	NaN	NaN	NaN	NaN	NaN	NaN	NaN	NaN	NaN	NaN	NaN	NaN	NaN	NaN	NaN	NaN	NaN	NaN	NaN	18.3277	9.36023	9.11652	29.25	13.1143	13.2285
P35749	Myosin-11	MYH11_HUMAN	3	0.028	NaN	NaN	NaN	NaN	NaN	NaN	NaN	NaN	NaN	NaN	NaN	NaN	NaN	7.11101	18.6656	78.9578	89.2648	80.823	55.4965	129.41	134.063	211.679	341.865	376.779	500.719	463.266	426.1
P35754	Glutaredoxin-1	GLRX1_HUMAN	7	0.783	NaN	NaN	NaN	3.51556	7.16271	2.3811	5.08605	7.51358	3.23894	7.62145	12.2792	15.0997	131.989	153.414	143.583	181.771	189.955	202.869	403.71	391.353	389.809	659.274	661.051	638.138	892.506	792.253	853.245
P35813	Protein phosphatase 1A	PPM1A_HUMAN	8	0.291	NaN	NaN	NaN	NaN	NaN	NaN	NaN	NaN	NaN	NaN	NaN	NaN	17.4808	11.8574	71.5298	58.329	66.2746	57.4	108.814	113.509	122.655	145.572	144.692	146.858	213.021	190.732	158.554
P35869	Aryl hydrocarbon receptor	AHR_HUMAN	1	0.015	NaN	NaN	NaN	NaN	NaN	NaN	NaN	NaN	NaN	NaN	NaN	NaN	NaN	NaN	NaN	4.47585	NaN	8.21767	17.0264	18.9878	13.6607	33.236	33.1526	25.2435	37.4555	27.4714	36.9309
P35914	Hydroxymethylglutaryl-CoA lyase, mitochondrial	HMGCL_HUMAN	9	0.369	NaN	NaN	NaN	NaN	NaN	3.48961	NaN	4.89708	7.12829	8.33223	12.2483	17.7759	85.9551	89.0711	91.0814	85.4551	89.0118	78.3223	191.824	181.767	201.635	284.477	311.729	329.326	510.985	400.568	418.632
P35998	26S proteasome regulatory subunit 7	PRS7_HUMAN	27	0.656	1.70546	NaN	NaN	6.50853	4.49291	5.05488	14.9477	13.8007	16.395	26.2289	24.5779	27.1083	233.012	239.976	236.222	358.351	345.72	372.443	715.271	730.735	743.668	1139	1133.07	1127.15	1271.51	1262.08	1238.88
P36402	Transcription factor 7	TCF7_HUMAN	1	0.07	NaN	NaN	NaN	NaN	NaN	NaN	NaN	NaN	NaN	NaN	NaN	NaN	NaN	NaN	NaN	13.2219	13.3082	12.5499	21.4646	28.261	40.6809	67.0168	64.6802	79.1238	110.973	98.4029	88.4287
P36404	ADP-ribosylation factor-like protein 2	ARL2_HUMAN	7	0.478	NaN	NaN	NaN	NaN	NaN	NaN	NaN	NaN	NaN	NaN	NaN	NaN	23.1985	19.1129	26.6651	60.8692	75.4212	65.0109	130.822	143.14	164.024	232.922	258.263	221.399	312.502	280.555	296.37
P36405	ADP-ribosylation factor-like protein 3	ARL3_HUMAN	8	0.72	NaN	NaN	NaN	NaN	8.27444	NaN	4.25913	3.64095	NaN	NaN	6.72822	12.8969	114.836	115.611	95.5991	157.858	142.008	144.046	328.603	314.687	345.34	547.999	582.055	545.186	781.62	719.037	689.496
P36406	E3 ubiquitin-protein ligase TRIM23	TRI23_HUMAN	1	0.0480026	NaN	NaN	NaN	NaN	NaN	NaN	NaN	NaN	2.71027	NaN	NaN	3.05303	NaN	NaN	NaN	27.758	34.7842	NaN	NaN	27.8332	30.5109	20.6081	58.6599	18.0346	NaN	25.526	NaN
P36507	Dual specificity mitogen-activated protein kinase kinase 2	MP2K2_HUMAN	13	0.435	NaN	NaN	NaN	NaN	NaN	NaN	NaN	NaN	NaN	NaN	NaN	NaN	32.2643	22.9067	27.5167	56.1389	52.448	44.8964	99.5743	98.2796	111.073	178.125	192.427	174.631	275.794	247.027	229.251
P36542	ATP synthase subunit gamma, mitochondrial	ATPG_HUMAN	10	0.346	1.80922	6.53401	19.1115	20.911	13.626	17.7787	39.2975	35.6723	26.5552	64.6357	70.1164	54.7091	523.604	516.233	538.613	802.124	899.426	899.805	1518.12	1495.67	1530.82	2020.26	2157.8	2201.55	2385.84	2447.62	2064.9
P36543	V-type proton ATPase subunit E 1	VATE1_HUMAN	6	0.301	NaN	NaN	NaN	NaN	NaN	NaN	NaN	NaN	NaN	NaN	NaN	NaN	17.1237	12.8785	37.6758	118.946	119.989	106.562	227.318	224.223	222.818	448.562	394.509	436.448	599.58	497.262	572.277
P36551	Oxygen-dependent coproporphyrinogen-III oxidase, mitochondrial	HEM6_HUMAN	13	0.383	NaN	NaN	NaN	NaN	NaN	NaN	NaN	NaN	NaN	13.7744	20.2882	NaN	103.334	109.849	88.7937	201.895	176.339	174.904	410.999	379.146	429.503	597.368	569.726	573.159	819.264	831.589	753.379
P36578	60S ribosomal protein L4	RL4_HUMAN	21	0.45	56.1511	49.0126	41.8805	92.598	102.672	92.2703	199.383	158.275	179.706	337.164	367.44	335.144	2407.54	2447.4	2519.1	3099.93	3035.38	3145.55	5983.3	5529.22	6199.48	8511.7	9045.64	8503.44	10391.9	9402.91	10061.4
P36639	7,8-dihydro-8-oxoguanine triphosphatase	8ODP_HUMAN	5	0.345	NaN	NaN	NaN	NaN	NaN	NaN	NaN	NaN	NaN	4.03108	13.2612	11.3931	34.3046	42.8515	33.3388	18.8973	36.8142	35.4098	41.3786	41.8631	43.8844	80.2255	76.4863	82.3553	155.99	142.034	165.691
P36776	Lon protease homolog, mitochondrial	LONM_HUMAN	34	0.443	NaN	5.10325	7.28963	10.0756	14.6879	7.87889	14.2655	9.10042	15.2774	24.8056	24.3302	19.1551	211.757	214.364	202.027	257.138	250.715	246.877	518.38	539.472	560.732	860.965	866.6	917.078	1230	1130.59	1162.82
P36871	Phosphoglucomutase-1	PGM1_HUMAN	22	0.512	NaN	NaN	NaN	NaN	NaN	NaN	7.75377	2.82402	NaN	0.694713	15.6434	NaN	33.315	29.672	35.7342	53.4539	51.2664	49.0611	112.461	97.8091	118.507	153.116	149.874	159.648	197.877	181.919	206.884
P36873	Serine/threonine-protein phosphatase PP1-gamma catalytic subunit	PP1G_HUMAN	3	0.09	NaN	NaN	NaN	12.3182	NaN	13.8552	5.6776	18.9416	13.0888	22.8393	32.0941	28.0829	281.472	286.301	268.37	347.408	337.863	358.139	693.938	711.236	691.278	1063.08	1054.32	1066.41	1228.01	1093.6	1192.8
P36915	Guanine nucleotide-binding protein-like 1	GNL1_HUMAN	18	0.407	NaN	NaN	NaN	NaN	NaN	NaN	NaN	NaN	NaN	1.70101	NaN	NaN	61.024	53.0023	41.5969	76.6898	62.3095	68.9842	142.694	147.421	144.071	187.355	223.23	204.342	347.24	250.6	320.194
P36952	Serpin B5	SPB5_HUMAN	12	0.437	NaN	5.42407	NaN	NaN	4.55403	NaN	9.23051	2.989	8.26154	14.7286	12.4265	12.8786	86.26	108.066	85.9896	112.691	93.6562	105.393	219.423	199.346	233.821	329.82	322.188	332.435	407.856	410.733	389.212
P36954	DNA-directed RNA polymerase II subunit RPB9	RPB9_HUMAN	6	0.696	NaN	NaN	NaN	NaN	NaN	NaN	NaN	NaN	NaN	NaN	NaN	NaN	2.29868	3.7012	14.1364	35.7929	43.6182	28.885	70.5202	69.784	66.7107	114.936	124.727	117.718	175.503	156.365	142.14
P36956	Sterol regulatory element-binding protein 1	SRBP1_HUMAN	1	0.0549428	NaN	NaN	NaN	NaN	NaN	NaN	NaN	NaN	NaN	NaN	NaN	NaN	NaN	NaN	NaN	NaN	NaN	NaN	NaN	NaN	NaN	NaN	6.55585	NaN	NaN	NaN	9.77816
P36957	Dihydrolipoyllysine-residue succinyltransferase component of 2-oxoglutarate dehydrogenase complex, mitochondrial	ODO2_HUMAN	18	0.459	5.51638	7.76137	10.7362	9.31312	6.93822	18.1105	18.7524	20.1617	22.5518	46.5345	56.3923	43.7118	334.429	368.802	374.782	469.092	529.812	494.783	1074.98	1106.7	1171.19	1656.23	1592.53	1470.54	1745.89	1603.62	1662.16
P36969	Phospholipid hydroperoxide glutathione peroxidase	GPX4_HUMAN	6	0.34	NaN	NaN	NaN	NaN	NaN	NaN	NaN	NaN	NaN	NaN	NaN	NaN	15.1788	12.3239	2.53008	130.864	123.257	138.739	136.907	229.755	248.688	371.746	383.747	405.859	503.682	434.066	463.172
P37108	Signal recognition particle 14 kDa protein	SRP14_HUMAN	7	0.412	6.81796	7.67369	21.5593	14.3501	17.2348	17.8569	35.2075	35.954	34.4288	86.3154	61.0504	68.626	556.322	589.604	567.044	762.938	707.155	773.508	1328.92	1212.76	1291.08	1797.46	1709.32	1798.03	1567.4	1863.11	1763.88
P37173	TGF-beta receptor type-2	TGFR2_HUMAN	1	0.0218625	NaN	NaN	NaN	NaN	NaN	NaN	NaN	NaN	NaN	NaN	NaN	NaN	NaN	NaN	NaN	NaN	NaN	NaN	16.5889	8.93466	NaN	26.4209	NaN	21.671	32.5498	48.0583	NaN
[truncated: 4,586 more rows]

## Sheet: Table S2
Protein Groups	Protein Descriptions	Protein Names	# of Unique Peptides	Sequence coverage	0p12_01	0p12_02	0p12_03	0p25_01	0p25_02	0p25_03	0p50_01	0p50_02	0p50_03	1ng_01	1ng_02	1ng_03	10ng_01	10ng_02	10ng_03	50ng_01	50ng_02	50ng_03	100ng_01	100ng_02	100ng_03	16ng_01	16ng_02	16ng_03	200ng_01	200ng_02	200ng_03	400ng_01	400ng_02	400ng_03
[truncated: 5,338 more rows]

[truncated: 6 more sheets: Table S3, Table S4, Table S5, Table S6, Table S7, Table S8]
